# Supplementary material for: Metabolic constraints on the evolution of antibiotic resistance
Source: Mol Syst Biol. 2017 Mar 6;13(3):917. doi: 10.15252/msb.20167028 (PMC5371735; doi:10.15252/msb.20167028)
Supplement: Supplementary file 3 — Dataset EV1 [file MSB-13-917-s003.xlsx]

## Sheet: Sheet1
Culture	Glucose	Acetate		Dataset EV1: Estimation of mutation rate. For each 20 independent cultures of E. coli results from plate counting are reported.
1	0	0
2	1	0
3	2	4
4	0	0
5	0	0
6	0	6
7	0	1
8	0	0
9	1	0
10	3	0
11	0	18
12	8	1
13	0	2
14	0	0
15	0	3
16	1	7
17	1	1
18	2	1
19	1	2
20	7	1
p0	0.5	0.4
Nt	2990000000	412000000
std	6.18142e+08	7.65245e+07
N0	40404000	40404000
mutation rate	7.07412e-11	7.42287e-10
std	1.46248e-11	1.37872e-10
