# Supplementary material for: Metabolic constraints on the evolution of antibiotic resistance
Source: Mol Syst Biol. 2017 Mar 6;13(3):917. doi: 10.15252/msb.20167028 (PMC5371735; doi:10.15252/msb.20167028)
Supplement: Supplementary file 4 — Dataset EV2 [file MSB-13-917-s004.xlsx]

## Sheet: Dataset EV2
Dataset EV2
List of detected metabolites and corresponding mass to charge ratio (m/z) are reported with the corresponding relative changes in evolved strains. Intracellular and extracellualr median log2 values are reported separatly, together with the standard deviation
Metabolic changes (log2 fold-changes) observed in wild-type E. coli after one hour from drug expousre are reported in sheet: "1 hour drug exposure".

## Sheet: Selected evolved populations
Media	Antibiotic	lineage	number of generation	AB concentration picked during evolutionary experiment
Glucose	NOR	1	12.8798	50
Glucose	NOR	1	28.0621	200
Glucose	NOR	1	34.2161	1600
Glucose	NOR	1	47.5743	3200
Glucose	NOR	1	60.3278	51200
Glucose	NOR	1	79.6086	204800
Glucose	NOR	1	105.776	409600
Glucose	NOR	1	161.171	409600
Glucose	NOR	2	12.657	50
Glucose	NOR	2	25.7338	100
Glucose	NOR	2	34.1798	800
Glucose	NOR	2	47.0517	1600
Glucose	NOR	2	60.103	12800
Glucose	NOR	2	79.2796	25600
Glucose	NOR	2	105.57	204800
Glucose	NOR	2	160.828	409600
Glucose	NOR	3	12.7444	50
Glucose	NOR	3	27.6868	100
Glucose	NOR	3	32.2307	800
Glucose	NOR	3	45.2776	800
Glucose	NOR	3	59.2458	1600
Glucose	NOR	3	77.2075	12800
Glucose	NOR	3	103.529	51200
Glucose	NOR	3	160.277	409600
Glucose	NOR	4	12.5026	50
Glucose	NOR	4	27.7948	100
Glucose	NOR	4	34.4	400
Glucose	NOR	4	47.3233	800
Glucose	NOR	4	60.0824	3200
Glucose	NOR	4	76.9882	12800
Glucose	NOR	4	104.928	51200
Glucose	NOR	4	159.483	204800
Glucose	AMP	5	4.23777	4000
Glucose	AMP	5	25.6641	4000
Glucose	AMP	5	38.5552	16000
Glucose	AMP	5	56.1675	64000
Glucose	AMP	5	90.2253	32000
Glucose	AMP	5	122.889	64000
Glucose	AMP	5	133.252	128000
Glucose	AMP	5	160.077	170670
Glucose	AMP	6	4.2755	4000
Glucose	AMP	6	25.6876	4000
Glucose	AMP	6	38.697	32000
Glucose	AMP	6	55.5357	32000
Glucose	AMP	6	92.0312	32000
Glucose	AMP	6	122.156	64000
Glucose	AMP	6	135.42	64000
Glucose	AMP	6	161.762	56889
Glucose	AMP	7	4.26303	4000
Glucose	AMP	7	25.6021	4000
Glucose	AMP	7	38.5995	16000
Glucose	AMP	7	56.8859	16000
Glucose	AMP	7	88.4061	32000
Glucose	AMP	7	120.516	256000
Glucose	AMP	7	136.232	128000
Glucose	AMP	7	147.489	56889
Glucose	AMP	8	4.21464	4000
Glucose	AMP	8	25.5715	4000
Glucose	AMP	8	38.5239	16000
Glucose	AMP	8	57.7422	16000
Glucose	AMP	8	88.7726	32000
Glucose	AMP	8	121.493	32000
Glucose	AMP	8	134.896	32000
Glucose	AMP	8	160.126	56889
Glucose	CHL	9	2.86129	4000
Glucose	CHL	9	18.1483	2000
Glucose	CHL	9	30.2602	16000
Glucose	CHL	9	50.1285	32000
Glucose	CHL	9	76.33	128000
Glucose	CHL	9	102.378	128000
Glucose	CHL	9	128.36	256000
Glucose	CHL	9	160.705	256000
Glucose	CHL	10	2.90046	4000
Glucose	CHL	10	18.2009	2000
Glucose	CHL	10	29.8679	16000
Glucose	CHL	10	50.9155	64000
Glucose	CHL	10	76.3677	128000
Glucose	CHL	10	111.599	64000
Glucose	CHL	10	117.501	128000
Glucose	CHL	10	130.435	256000
Glucose	CHL	11	2.82782	4000
Glucose	CHL	11	18.5727	2000
Glucose	CHL	11	31.0773	16000
Glucose	CHL	11	49.9198	128000
Glucose	CHL	11	75.643	128000
Glucose	CHL	11	102.675	64000
Glucose	CHL	11	126.946	128000
Glucose	CHL	11	159.852	256000
Glucose	CHL	12	2.88101	4000
Glucose	CHL	12	18.1212	2000
Glucose	CHL	12	31.3366	8000
Glucose	CHL	12	50.3043	64000
Glucose	CHL	12	74.9629	128000
Glucose	CHL	12	101.855	128000
Glucose	CHL	12	128.06	128000
Glucose	CHL	12	160.612	128000
Acetate	NOR	1	2.11548	100
Acetate	NOR	1	17.031	400
Acetate	NOR	1	42.4193	3200
Acetate	NOR	1	68.378	6400
Acetate	NOR	1	93.4385	12800
Acetate	NOR	1	113.42	25600
Acetate	NOR	1	133.896	51200
Acetate	NOR	1	145.98	102400
Acetate	NOR	2	1.96347	100
Acetate	NOR	2	17.2567	200
Acetate	NOR	2	42.2826	800
Acetate	NOR	2	69.226	6400
Acetate	NOR	2	94.9563	51200
Acetate	NOR	2	113.362	204800
Acetate	NOR	2	133.322	204800
Acetate	NOR	2	146.114	409600
Acetate	NOR	3	2.1375	100
Acetate	NOR	3	16.916	400
Acetate	NOR	3	42.2341	800
Acetate	NOR	3	68.677	3200
Acetate	NOR	3	93.6656	3200
Acetate	NOR	3	114.584	25600
Acetate	NOR	3	132.685	51200
Acetate	NOR	3	146.152	204800
Acetate	NOR	4	1.76553	100
Acetate	NOR	4	17.5806	200
Acetate	NOR	4	41.9269	1600
Acetate	NOR	4	69.1915	1600
Acetate	NOR	4	93.837	3200
Acetate	NOR	4	114.313	12800
Acetate	NOR	4	133.314	12800
Acetate	NOR	4	146.572	12800
Acetate	AMP	5	2.51937	8000
Acetate	AMP	5	24.2411	4000
Acetate	AMP	5	43.4451	8000
Acetate	AMP	5	55.094	8000
Acetate	AMP	5	81.5345	8000
Acetate	AMP	5	107.656	4000
Acetate	AMP	5	114.466	8000
Acetate	AMP	5	120.701	16000
Acetate	AMP	6	2.54432	8000
Acetate	AMP	6	22.4513	8000
Acetate	AMP	6	43.3796	4000
Acetate	AMP	6	56.7387	8000
Acetate	AMP	6	82.2385	8000
Acetate	AMP	6	87.8966	8000
Acetate	AMP	6	102.087	4000
Acetate	AMP	6	114.002	1054
Acetate	AMP	7	2.21205	8000
Acetate	AMP	7	23.7082	8000
Acetate	AMP	7	42.9084	8000
Acetate	AMP	7	55.5436	8000
Acetate	AMP	7	81.7569	8000
Acetate	AMP	7	108.471	4000
Acetate	AMP	7	119.561	16000
Acetate	AMP	7	132.48	32000
Acetate	AMP	8	2.41504	8000
Acetate	AMP	8	22.8448	8000
Acetate	AMP	8	43.4408	4000
Acetate	AMP	8	55.6933	8000
Acetate	AMP	8	82.4383	16000
Acetate	AMP	8	107.985	16000
Acetate	AMP	8	121.11	16000
Acetate	AMP	8	145.772	9481
Acetate	CHL	9	2.25298	8000
Acetate	CHL	9	29.5683	4000
Acetate	CHL	9	55.2759	8000
Acetate	CHL	9	81.3962	16000
Acetate	CHL	9	94.4629	16000
Acetate	CHL	9	106.985	64000
Acetate	CHL	9	119.339	128000
Acetate	CHL	9	145.891	64000
Acetate	CHL	10	2.25298	8000
Acetate	CHL	10	29.8614	4000
Acetate	CHL	10	56.1624	8000
Acetate	CHL	10	81.6247	32000
Acetate	CHL	10	94.149	16000
Acetate	CHL	10	106.757	64000
Acetate	CHL	10	120.674	128000
Acetate	CHL	10	146.263	64000
Acetate	CHL	11	2.21205	8000
Acetate	CHL	11	30.0321	4000
Acetate	CHL	11	55.6861	4000
Acetate	CHL	11	81.8841	8000
Acetate	CHL	11	94.9157	8000
Acetate	CHL	11	108.276	32000
Acetate	CHL	11	120.406	64000
Acetate	CHL	11	146.133	32000
Acetate	CHL	12	2.22239	8000
Acetate	CHL	12	30.132	4000
Acetate	CHL	12	56.094	4000
Acetate	CHL	12	81.3352	16000
Acetate	CHL	12	93.6795	16000
Acetate	CHL	12	106.389	64000
Acetate	CHL	12	120.478	64000
Acetate	CHL	12	145.022	32000

## Sheet: FC_med_intra
Metabolite name	m/z	AMP-5-1-glc	AMP-5-2-glc	AMP-5-4-glc	AMP-5-5-glc	AMP-5-6-glc	AMP-5-7-glc	AMP-5-8-glc	AMP-6-1-glc	AMP-6-2-glc	AMP-6-3-glc	AMP-6-4-glc	AMP-6-5-glc	AMP-6-6-glc	AMP-6-7-glc	AMP-6-8-glc	AMP-7-1-glc	AMP-7-2-glc	AMP-7-3-glc	AMP-7-4-glc	AMP-7-5-glc	AMP-7-6-glc	AMP-7-7-glc	AMP-7-8-glc	AMP-8-1-glc	AMP-8-2-glc	AMP-8-3-glc	AMP-8-4-glc	AMP-8-5-glc	AMP-8-6-glc	AMP-8-7-glc	AMP-8-8-glc	CHL-9-1-glc	CHL-9-2-glc	CHL-9-3-glc	CHL-9-4-glc	CHL-9-5-glc	CHL-9-6-glc	CHL-9-7-glc	CHL-9-8-glc	CHL-10-1-glc	CHL-10-2-glc	CHL-10-3-glc	CHL-10-4-glc	CHL-10-5-glc	CHL-10-6-glc	CHL-10-7-glc	CHL-10-8-glc	CHL-11-1-glc
(2R,4S)-2-methyl-2,3,3,4-tetrahydroxytetrahydrofuran	149.046	0.22085	0.10754	0.11627	-0.010645	-0.079724	0.011628	0.12318	0.18915	0.12915	-0.13149	0.24619	0.075581	0.23634	0.05082	0.16013	0.33018	0.098263	0.33772	0.042037	0.20521	-0.029623	0.22375	0.27977	0.043379	0.11644	0.25884	0.26449	0.16196	0.21192	0.16671	0.28975	0.26884	0.30902	0.12102	0.11185	-0.1494	-0.59719	-0.5328	-0.54437	0.16766	0.038164	0.018669	0.18684	0.099487	0.13763	0.05299	0.014269	0.39163
D-Ribose	149.046	0.22085	0.10754	0.11627	-0.010645	-0.079724	0.011628	0.12318	0.18915	0.12915	-0.13149	0.24619	0.075581	0.23634	0.05082	0.16013	0.33018	0.098263	0.33772	0.042037	0.20521	-0.029623	0.22375	0.27977	0.043379	0.11644	0.25884	0.26449	0.16196	0.21192	0.16671	0.28975	0.26884	0.30902	0.12102	0.11185	-0.1494	-0.59719	-0.5328	-0.54437	0.16766	0.038164	0.018669	0.18684	0.099487	0.13763	0.05299	0.014269	0.39163
D-Xylose	149.046	0.22085	0.10754	0.11627	-0.010645	-0.079724	0.011628	0.12318	0.18915	0.12915	-0.13149	0.24619	0.075581	0.23634	0.05082	0.16013	0.33018	0.098263	0.33772	0.042037	0.20521	-0.029623	0.22375	0.27977	0.043379	0.11644	0.25884	0.26449	0.16196	0.21192	0.16671	0.28975	0.26884	0.30902	0.12102	0.11185	-0.1494	-0.59719	-0.5328	-0.54437	0.16766	0.038164	0.018669	0.18684	0.099487	0.13763	0.05299	0.014269	0.39163
L-Arabinose	149.046	0.22085	0.10754	0.11627	-0.010645	-0.079724	0.011628	0.12318	0.18915	0.12915	-0.13149	0.24619	0.075581	0.23634	0.05082	0.16013	0.33018	0.098263	0.33772	0.042037	0.20521	-0.029623	0.22375	0.27977	0.043379	0.11644	0.25884	0.26449	0.16196	0.21192	0.16671	0.28975	0.26884	0.30902	0.12102	0.11185	-0.1494	-0.59719	-0.5328	-0.54437	0.16766	0.038164	0.018669	0.18684	0.099487	0.13763	0.05299	0.014269	0.39163
D-Xylulose	149.046	0.22085	0.10754	0.11627	-0.010645	-0.079724	0.011628	0.12318	0.18915	0.12915	-0.13149	0.24619	0.075581	0.23634	0.05082	0.16013	0.33018	0.098263	0.33772	0.042037	0.20521	-0.029623	0.22375	0.27977	0.043379	0.11644	0.25884	0.26449	0.16196	0.21192	0.16671	0.28975	0.26884	0.30902	0.12102	0.11185	-0.1494	-0.59719	-0.5328	-0.54437	0.16766	0.038164	0.018669	0.18684	0.099487	0.13763	0.05299	0.014269	0.39163
L-Xylulose	149.046	0.22085	0.10754	0.11627	-0.010645	-0.079724	0.011628	0.12318	0.18915	0.12915	-0.13149	0.24619	0.075581	0.23634	0.05082	0.16013	0.33018	0.098263	0.33772	0.042037	0.20521	-0.029623	0.22375	0.27977	0.043379	0.11644	0.25884	0.26449	0.16196	0.21192	0.16671	0.28975	0.26884	0.30902	0.12102	0.11185	-0.1494	-0.59719	-0.5328	-0.54437	0.16766	0.038164	0.018669	0.18684	0.099487	0.13763	0.05299	0.014269	0.39163
L-Ribulose	149.046	0.22085	0.10754	0.11627	-0.010645	-0.079724	0.011628	0.12318	0.18915	0.12915	-0.13149	0.24619	0.075581	0.23634	0.05082	0.16013	0.33018	0.098263	0.33772	0.042037	0.20521	-0.029623	0.22375	0.27977	0.043379	0.11644	0.25884	0.26449	0.16196	0.21192	0.16671	0.28975	0.26884	0.30902	0.12102	0.11185	-0.1494	-0.59719	-0.5328	-0.54437	0.16766	0.038164	0.018669	0.18684	0.099487	0.13763	0.05299	0.014269	0.39163
L-Lyxose	149.046	0.22085	0.10754	0.11627	-0.010645	-0.079724	0.011628	0.12318	0.18915	0.12915	-0.13149	0.24619	0.075581	0.23634	0.05082	0.16013	0.33018	0.098263	0.33772	0.042037	0.20521	-0.029623	0.22375	0.27977	0.043379	0.11644	0.25884	0.26449	0.16196	0.21192	0.16671	0.28975	0.26884	0.30902	0.12102	0.11185	-0.1494	-0.59719	-0.5328	-0.54437	0.16766	0.038164	0.018669	0.18684	0.099487	0.13763	0.05299	0.014269	0.39163
(2R,4S)-2-methyl-2,4-dihydroxydihydrofuran-3-one	131.035	-0.038471	-0.018783	-0.1567	0.029842	0.078564	-0.071078	-0.016127	0.059851	0.020654	0.13748	-0.014351	-0.0013714	-0.0052472	-0.099421	-0.035153	0.033857	0.010377	-0.07184	0.061792	-0.014087	-0.030456	-0.11264	-0.03174	0.010648	-0.021468	-0.18396	-0.030417	0.027267	0.097819	0.097225	-0.017134	0.039067	0.029915	0.1405	0.10293	0.081268	-0.01125	-0.024999	0.025805	-0.09342	0.084485	0.07666	0.03899	-0.015905	0.0076186	0.099941	-0.03833	-0.10223
4-Hydroxy-2-oxopentanoate	131.035	-0.038471	-0.018783	-0.1567	0.029842	0.078564	-0.071078	-0.016127	0.059851	0.020654	0.13748	-0.014351	-0.0013714	-0.0052472	-0.099421	-0.035153	0.033857	0.010377	-0.07184	0.061792	-0.014087	-0.030456	-0.11264	-0.03174	0.010648	-0.021468	-0.18396	-0.030417	0.027267	0.097819	0.097225	-0.017134	0.039067	0.029915	0.1405	0.10293	0.081268	-0.01125	-0.024999	0.025805	-0.09342	0.084485	0.07666	0.03899	-0.015905	0.0076186	0.099941	-0.03833	-0.10223
(S)-2-Acetolactate	131.035	-0.038471	-0.018783	-0.1567	0.029842	0.078564	-0.071078	-0.016127	0.059851	0.020654	0.13748	-0.014351	-0.0013714	-0.0052472	-0.099421	-0.035153	0.033857	0.010377	-0.07184	0.061792	-0.014087	-0.030456	-0.11264	-0.03174	0.010648	-0.021468	-0.18396	-0.030417	0.027267	0.097819	0.097225	-0.017134	0.039067	0.029915	0.1405	0.10293	0.081268	-0.01125	-0.024999	0.025805	-0.09342	0.084485	0.07666	0.03899	-0.015905	0.0076186	0.099941	-0.03833	-0.10223
4,5-dihydroxy-2,3-pentanedione	131.035	-0.038471	-0.018783	-0.1567	0.029842	0.078564	-0.071078	-0.016127	0.059851	0.020654	0.13748	-0.014351	-0.0013714	-0.0052472	-0.099421	-0.035153	0.033857	0.010377	-0.07184	0.061792	-0.014087	-0.030456	-0.11264	-0.03174	0.010648	-0.021468	-0.18396	-0.030417	0.027267	0.097819	0.097225	-0.017134	0.039067	0.029915	0.1405	0.10293	0.081268	-0.01125	-0.024999	0.025805	-0.09342	0.084485	0.07666	0.03899	-0.015905	0.0076186	0.099941	-0.03833	-0.10223
5'-deoxyribose	133.051	0.29206	0.70971	1.1017	0.94927	0.79279	0.96122	0.95083	0.29192	0.58839	-0.03732	1.0129	0.76636	0.78388	0.84652	0.92173	0.17208	-0.084321	1.1472	1.0186	1.0133	0.99222	1.0671	1.1797	0.20349	0.54267	1.1217	1.158	0.89748	1.5529	1.5614	0.61123	0.14059	-0.061297	-0.19996	0.25231	1.5445	0.75303	0.94712	0.60031	0.2799	-0.032199	-0.29421	0.2664	-0.82129	-1.3056	-1.3786	-1.0428	0.24924
(R)-2,3-Dihydroxy-3-methylbutanoate	133.051	0.29206	0.70971	1.1017	0.94927	0.79279	0.96122	0.95083	0.29192	0.58839	-0.03732	1.0129	0.76636	0.78388	0.84652	0.92173	0.17208	-0.084321	1.1472	1.0186	1.0133	0.99222	1.0671	1.1797	0.20349	0.54267	1.1217	1.158	0.89748	1.5529	1.5614	0.61123	0.14059	-0.061297	-0.19996	0.25231	1.5445	0.75303	0.94712	0.60031	0.2799	-0.032199	-0.29421	0.2664	-0.82129	-1.3056	-1.3786	-1.0428	0.24924
6,7-Dihydropteridine	133.051	0.29206	0.70971	1.1017	0.94927	0.79279	0.96122	0.95083	0.29192	0.58839	-0.03732	1.0129	0.76636	0.78388	0.84652	0.92173	0.17208	-0.084321	1.1472	1.0186	1.0133	0.99222	1.0671	1.1797	0.20349	0.54267	1.1217	1.158	0.89748	1.5529	1.5614	0.61123	0.14059	-0.061297	-0.19996	0.25231	1.5445	0.75303	0.94712	0.60031	0.2799	-0.032199	-0.29421	0.2664	-0.82129	-1.3056	-1.3786	-1.0428	0.24924
1-deoxy-D-xylulose	133.051	0.29206	0.70971	1.1017	0.94927	0.79279	0.96122	0.95083	0.29192	0.58839	-0.03732	1.0129	0.76636	0.78388	0.84652	0.92173	0.17208	-0.084321	1.1472	1.0186	1.0133	0.99222	1.0671	1.1797	0.20349	0.54267	1.1217	1.158	0.89748	1.5529	1.5614	0.61123	0.14059	-0.061297	-0.19996	0.25231	1.5445	0.75303	0.94712	0.60031	0.2799	-0.032199	-0.29421	0.2664	-0.82129	-1.3056	-1.3786	-1.0428	0.24924
(R)-Pantoate	147.066	0.23469	0.42721	1.4471	1.4336	1.0482	1.2444	1.3096	0.17619	0.44681	0.023414	1.3729	1.1671	1.2143	1.2486	1.2507	-0.023712	-0.22376	1.4533	1.3868	1.472	1.0974	1.5628	1.5676	-0.01768	0.42145	1.4357	1.4398	1.1643	1.7148	1.7449	1.0485	0.09824	-0.16542	-0.36112	0.33285	0.9065	0.615	0.63737	0.53955	0.20601	-0.2077	-0.18691	0.42346	-1.0356	-1.2778	-1.3693	-1.0206	0.020039
(R)-2,3-Dihydroxy-3-methylpentanoate	147.066	0.23469	0.42721	1.4471	1.4336	1.0482	1.2444	1.3096	0.17619	0.44681	0.023414	1.3729	1.1671	1.2143	1.2486	1.2507	-0.023712	-0.22376	1.4533	1.3868	1.472	1.0974	1.5628	1.5676	-0.01768	0.42145	1.4357	1.4398	1.1643	1.7148	1.7449	1.0485	0.09824	-0.16542	-0.36112	0.33285	0.9065	0.615	0.63737	0.53955	0.20601	-0.2077	-0.18691	0.42346	-1.0356	-1.2778	-1.3693	-1.0206	0.020039
(R)-Glycerate	105.019	0.034479	-0.092214	-0.17034	-0.053443	-0.004119	0.068937	-0.053104	-0.0076668	0.093452	-0.011934	-0.0017969	-0.060185	-0.11759	-0.2126	-0.1578	0.1241	-0.014317	-0.13851	-0.040184	-0.15806	-0.086822	-0.13664	-0.095467	0.07753	0.054818	0.035165	-0.25425	-0.086613	0.12679	0.067417	0.024778	0.081147	-0.077124	0.1089	-0.024572	0.29597	0.084993	0.2247	0.21134	-0.059177	0.016931	0.090568	0.10152	0.11149	-0.015559	-0.16151	-0.081468	0.22224
(R)-Pantothenate	218.104	0.053509	0.10558	0.85159	1.8005	1.7709	1.8219	2.0366	0.019046	0.069641	-0.23818	1.0618	1.0528	1.308	1.0557	1.0572	0.11988	0.051613	0.67121	0.73941	0.86903	1.6973	1.131	1.0489	0.033999	0.059386	0.81889	0.99838	0.99901	1.8016	1.821	0.88397	-0.03192	-0.051369	0.063394	0.060402	-0.39932	-1.6607	-1.0194	-1.1971	0.2835	0.023806	0.049808	0.43824	0.48882	0.093649	-0.004064	0.78571	-0.11249
2-Dehydropantoate	145.051	0.0083799	0.12117	-0.069914	0.30935	0.21068	0.28445	0.1379	0.13466	0.19754	0.24843	0.019801	0.075249	0.18936	-0.11813	-0.056766	0.05618	0.25875	0.058531	0.17297	0.10572	0.24745	0.21264	0.092881	0.13604	0.19587	0.033007	-0.013482	0.20038	0.32282	0.25248	0.26846	0.05775	0.12197	0.20908	-0.10508	0.33806	0.31269	0.21118	0.1142	-0.014841	0.12342	0.12833	0.031169	-0.00018356	0.0035468	0.11175	0.012843	0.054689
(S)-2-Aceto-2-hydroxybutanoate	145.051	0.0083799	0.12117	-0.069914	0.30935	0.21068	0.28445	0.1379	0.13466	0.19754	0.24843	0.019801	0.075249	0.18936	-0.11813	-0.056766	0.05618	0.25875	0.058531	0.17297	0.10572	0.24745	0.21264	0.092881	0.13604	0.19587	0.033007	-0.013482	0.20038	0.32282	0.25248	0.26846	0.05775	0.12197	0.20908	-0.10508	0.33806	0.31269	0.21118	0.1142	-0.014841	0.12342	0.12833	0.031169	-0.00018356	0.0035468	0.11175	0.012843	0.054689
4-Methyl-2-oxopentanoate	129.056	-0.11966	-0.049911	-0.10794	0.14774	0.042758	0.098606	0.19532	-0.019511	0.15489	-0.02851	0.018743	0.15748	0.13225	-0.048999	0.048772	-0.1532	-0.0038441	-0.078307	0.023679	0.16653	0.14596	-0.02072	0.091789	0.034063	0.10492	0.018156	-0.10546	0.059608	0.14029	0.088084	0.17866	0.098482	0.010307	0.17045	0.0061873	0.13743	0.022131	0.059835	0.113	-0.090083	0.18267	-0.02124	0.064586	0.029775	0.022096	-0.042729	-0.026146	0.080623
(S)-3-Methyl-2-oxopentanoate	129.056	-0.11966	-0.049911	-0.10794	0.14774	0.042758	0.098606	0.19532	-0.019511	0.15489	-0.02851	0.018743	0.15748	0.13225	-0.048999	0.048772	-0.1532	-0.0038441	-0.078307	0.023679	0.16653	0.14596	-0.02072	0.091789	0.034063	0.10492	0.018156	-0.10546	0.059608	0.14029	0.088084	0.17866	0.098482	0.010307	0.17045	0.0061873	0.13743	0.022131	0.059835	0.113	-0.090083	0.18267	-0.02124	0.064586	0.029775	0.022096	-0.042729	-0.026146	0.080623
(S)-Dihydroorotate	157.026	0.071568	-0.21846	-0.28385	0.15622	-0.38734	-0.37576	-0.17713	0.041491	-0.15299	-2.7673	-0.30423	-0.57916	-0.37887	-0.26441	-0.17138	0.067857	-0.059653	-0.31434	-0.3629	-1.2599	-0.22164	-1.1179	-0.79343	0.027284	-0.24342	-0.35207	-0.36733	-0.38642	-3.5944	-4.2573	-0.94424	-0.14443	0.022989	0.035157	0.069595	-1.4169	-0.81053	-0.99084	-1.7117	0.036135	-0.18887	0.10084	0.10747	-0.7541	-0.98657	-1.1156	-0.87202	0.21752
1,2-Diacyl-sn-glycerol (didodecanoyl, n-C12:0)	455.373	-0.13055	-0.34686	0.069444	-0.012689	-0.25506	-0.58655	-0.12021	-0.070781	0.23521	0.22798	-0.21996	0.24454	-0.088505	0.02176	-0.13744	0.23808	-0.099219	0.22236	0.073929	0.17081	-0.11118	0.15462	-0.00061359	0.047259	-0.25344	-0.24625	0.13317	-0.20525	0.12227	0.087382	-0.22907	0.17542	-0.026478	0.37276	0.025463	0.23691	-0.13161	-0.1873	-0.060343	-0.29387	-0.18514	-0.19291	0.10688	-0.37892	-0.34407	0.20571	-0.10646	-0.23733
1,2-Diacyl-sn-glycerol (dihexadec-9-enoyl, n-C16:1)	563.474	-0.067572	0.036891	-0.49184	0.095445	-0.075108	-0.1203	-0.31296	-0.11987	-0.087207	-0.16563	-0.3873	-0.60178	-0.079839	-0.53778	-0.13735	0.24987	-0.0097209	-0.59534	-0.31885	0.1119	-0.17364	-0.25927	-0.46026	0.05253	0.32513	-0.18944	0.010478	0.13997	-0.30614	-0.17284	0.2713	0.27713	0.14027	-0.10716	-0.10444	0.16746	0.27676	-0.03643	0.15276	0.087667	0.22929	0.11904	0.049957	0.21968	-0.21951	0.14789	0.2789	0.17831
1,2-Diacyl-sn-glycerol (dioctadec-11-enoyl, n-C18:1)	619.53	0.23537	0.01492	0.21238	0.091683	-0.13452	0.25169	0.26924	-0.11832	0.40317	-0.037587	0.19289	0.20199	0.2206	-0.14916	0.33213	0.011578	0.013991	0.094159	0.16099	0.20195	0.097546	0.15323	0.33125	0.28944	0.067198	-0.13632	0.10906	-0.30317	0.1929	0.2897	0.088333	0.22094	0.11675	0.25376	0.013047	-0.011322	-0.080816	-0.077136	-0.011154	-0.011078	0.10672	0.085387	0.27389	0.16114	0.24114	-0.099789	-0.053628	-0.081248
1,2-Diacyl-sn-glycerol (dioctadecanoyl, n-C18:0)	623.561	0.20602	-0.13728	0.28914	0.090459	0.087352	0.015734	0.41492	0.10688	0.26921	0.13628	0.30939	0.25396	0.16303	0.22163	0.22596	-0.038968	-0.25863	0.22283	0.095027	0.10544	0.13588	0.053204	0.31849	0.23706	0.071761	-0.0599	0.07708	-0.14846	0.11869	0.22332	0.036003	0.23591	0.037493	0.2715	-0.034828	-0.030966	-0.02623	-0.060963	0.27377	0.088431	0.38182	0.0018767	0.44052	0.053893	-0.030726	0.10147	0.20797	0.014242
1,2-Diacyl-sn-glycerol (ditetradecanoyl, n-C14:0)	511.436	0.22515	-0.1316	0.41322	0.2508	0.30134	-0.15269	0.47461	-0.2418	0.25189	0.017817	0.31971	0.28064	0.0044323	0.089005	0.30709	0.13815	-0.27592	0.72722	0.14288	0.073787	0.28872	0.40008	0.012017	0.21623	0.14344	-0.082362	0.089027	-0.059219	0.35567	0.14215	-1.1866	0.03496	0.11607	0.50178	-0.0020608	0.44485	-0.050945	0.1585	0.5155	-0.11312	0.27045	0.045355	0.32491	0.082599	0.13746	-0.10203	-0.23493	-0.45078
1,2-dihexadec-9-enoyl-sn-glycerol 3-phosphate	645.45	-0.085239	-0.020206	-0.021716	0.25542	0.033326	-0.12872	0.10924	0.12626	-0.10092	0.30404	0.033751	-0.5971	-0.023676	-0.49114	-0.41016	0.12616	-0.091194	-0.041809	0.13937	-0.067797	0.031544	0.032514	-0.021374	0.066416	0.047966	-0.08893	-0.27665	-0.63898	-0.083781	-0.01769	-0.38761	0.11982	0.055419	0.14446	-0.14605	-0.40378	-0.89065	-0.81347	-0.64405	-0.11913	-0.13775	0.17877	0.36335	-0.10122	-0.30796	0.0816	-0.15806	-0.37371
1,2-dioctadec-11-enoyl-sn-glycerol 3-phosphate	699.498	0.087232	0.023129	0.38036	0.34418	0.15895	0.19788	0.48316	0.067799	-0.28588	0.18415	0.23086	0.17736	0.245	0.27516	-0.052586	0.106	0.3553	0.23253	0.17171	0.36011	0.14579	0.09791	0.3388	-0.11793	0.010281	0.11372	0.038549	0.0074759	0.23302	0.20342	-0.16521	-0.13444	0.072393	0.37906	0.27896	0.26802	0.0019116	0.074853	-0.014767	-0.042045	0.17843	0.32559	0.18	0.30228	0.092251	0.033978	0.0016623	-0.17683
1-(5-Phosphoribosyl)-5-[(5-phosphoribosylamino)methylideneamino]imidazole-4-carboxamide	576.074	0.15143	-0.26305	-0.79078	-1.0607	-0.71282	-0.91197	-0.29164	-0.65252	0.34491	-0.37617	-0.09919	-0.77161	-0.46148	-0.02554	-0.55738	0.24082	0.12664	-1.1012	0.015072	-0.032004	-0.42846	-0.093552	-0.19817	0.18317	0.28234	-1.3388	-0.64369	0.18002	-0.24683	-0.56169	-0.23607	-0.9779	0.20785	-0.23266	0.019183	0.7695	1.1643	0.92651	0.51358	0.0024379	0.24491	0.096403	-0.38176	0.0054405	0.052342	-0.036327	-0.87578	-1.1236
5-[(5-phospho-1-deoxyribulos-1-ylamino)methylideneamino]-1-(5-phosphoribosyl)imidazole-4-carboxamide	576.074	0.15143	-0.26305	-0.79078	-1.0607	-0.71282	-0.91197	-0.29164	-0.65252	0.34491	-0.37617	-0.09919	-0.77161	-0.46148	-0.02554	-0.55738	0.24082	0.12664	-1.1012	0.015072	-0.032004	-0.42846	-0.093552	-0.19817	0.18317	0.28234	-1.3388	-0.64369	0.18002	-0.24683	-0.56169	-0.23607	-0.9779	0.20785	-0.23266	0.019183	0.7695	1.1643	0.92651	0.51358	0.0024379	0.24491	0.096403	-0.38176	0.0054405	0.052342	-0.036327	-0.87578	-1.1236
ADPribose	558.06	-0.0006867	-0.18165	-0.15249	0.065508	-0.19484	0.025351	-0.1486	-0.082114	-0.20681	0.013988	0.20871	-0.11284	-0.11231	-0.11886	-0.091468	0.24804	-0.071942	-0.093881	0.028521	-0.051323	0.090157	-0.13086	-0.053582	0.1544	0.12863	-0.047518	0.090119	0.2178	0.095839	0.20967	0.29807	0.14576	-0.047904	-0.056313	0.10913	0.1356	0.26264	0.28532	0.36773	-0.15632	-0.25457	0.13796	-0.095708	0.32221	-0.088093	0.13659	-0.28225	-0.31613
1-(5-Phosphoribosyl)-AMP	558.06	-0.0006867	-0.18165	-0.15249	0.065508	-0.19484	0.025351	-0.1486	-0.082114	-0.20681	0.013988	0.20871	-0.11284	-0.11231	-0.11886	-0.091468	0.24804	-0.071942	-0.093881	0.028521	-0.051323	0.090157	-0.13086	-0.053582	0.1544	0.12863	-0.047518	0.090119	0.2178	0.095839	0.20967	0.29807	0.14576	-0.047904	-0.056313	0.10913	0.1356	0.26264	0.28532	0.36773	-0.15632	-0.25457	0.13796	-0.095708	0.32221	-0.088093	0.13659	-0.28225	-0.31613
1-Acyl-sn-glycero-3-phosphoethanolamine (n-C14:0)	424.247	-0.15196	0.34007	-0.24037	0.01124	0.25359	-0.096637	-0.14486	0.034695	0.10089	0.23387	0.12413	-0.037799	0.014155	-0.072921	0.048077	-0.19185	0.3139	-0.094121	-0.099697	0.015502	-0.10869	-0.035517	-0.2664	0.056375	0.037228	0.11497	0.1453	-0.069694	0.085202	0.038458	0.24953	-0.033511	0.26526	-0.081597	0.19375	0.25428	0.17239	0.44024	0.20587	-0.13272	-0.024433	0.17414	0.017415	0.25657	0.19513	0.44225	0.48857	-0.12547
2-Acyl-sn-glycero-3-phosphoethanolamine (n-C14:0)	424.247	-0.15196	0.34007	-0.24037	0.01124	0.25359	-0.096637	-0.14486	0.034695	0.10089	0.23387	0.12413	-0.037799	0.014155	-0.072921	0.048077	-0.19185	0.3139	-0.094121	-0.099697	0.015502	-0.10869	-0.035517	-0.2664	0.056375	0.037228	0.11497	0.1453	-0.069694	0.085202	0.038458	0.24953	-0.033511	0.26526	-0.081597	0.19375	0.25428	0.17239	0.44024	0.20587	-0.13272	-0.024433	0.17414	0.017415	0.25657	0.19513	0.44225	0.48857	-0.12547
1-Acyl-sn-glycero-3-phosphoethanolamine (n-C14:1)	422.23	0.22087	0.34738	0.0050497	0.1193	0.028806	-0.018035	0.13057	-0.095067	0.036677	0.15673	0.046269	0.027725	0.27891	0.013907	0.10045	0.11829	0.06353	0.24486	0.13702	0.24183	-0.019812	-0.021864	0.15355	0.18106	-0.011008	-0.020636	0.13742	0.1779	0.20864	0.31008	0.2648	0.37771	0.032849	0.15861	0.16372	0.21573	0.1235	0.2795	0.40291	0.0074503	0.14581	0.30796	0.086886	0.19111	0.23789	0.28533	0.34203	0.3249
2-Acyl-sn-glycero-3-phosphoethanolamine (n-C14:1)	422.23	0.22087	0.34738	0.0050497	0.1193	0.028806	-0.018035	0.13057	-0.095067	0.036677	0.15673	0.046269	0.027725	0.27891	0.013907	0.10045	0.11829	0.06353	0.24486	0.13702	0.24183	-0.019812	-0.021864	0.15355	0.18106	-0.011008	-0.020636	0.13742	0.1779	0.20864	0.31008	0.2648	0.37771	0.032849	0.15861	0.16372	0.21573	0.1235	0.2795	0.40291	0.0074503	0.14581	0.30796	0.086886	0.19111	0.23789	0.28533	0.34203	0.3249
1-Acyl-sn-glycero-3-phosphoethanolamine (n-C16:0)	452.277	0.11283	0.10455	0.1193	0.19517	0.28815	0.066547	0.13186	-0.0066679	0.069093	0.27035	0.026815	-0.047925	-0.21918	-0.3106	-0.23881	-0.034504	0.23095	0.020108	0.37931	0.5675	0.19441	0.090058	-0.41879	0.21679	0.14272	0.19673	0.11193	-0.13123	0.070026	-0.024542	0.16808	0.053107	0.075519	0.1173	0.038111	0.0019793	0.26004	0.2803	0.21841	-0.27011	0.2133	0.24899	0.17798	0.16047	0.20548	0.24979	0.79321	0.24173
2-Acyl-sn-glycero-3-phosphoethanolamine (n-C16:0)	452.277	0.11283	0.10455	0.1193	0.19517	0.28815	0.066547	0.13186	-0.0066679	0.069093	0.27035	0.026815	-0.047925	-0.21918	-0.3106	-0.23881	-0.034504	0.23095	0.020108	0.37931	0.5675	0.19441	0.090058	-0.41879	0.21679	0.14272	0.19673	0.11193	-0.13123	0.070026	-0.024542	0.16808	0.053107	0.075519	0.1173	0.038111	0.0019793	0.26004	0.2803	0.21841	-0.27011	0.2133	0.24899	0.17798	0.16047	0.20548	0.24979	0.79321	0.24173
1-Acyl-sn-glycero-3-phosphoethanolamine (n-C16:1)	450.263	-0.36701	-0.40469	-0.70971	-0.36495	-0.26721	-0.51576	-0.35983	-0.46095	-3.2407	0.00025954	-0.58656	-0.27878	-0.56155	-1.2517	-0.97739	-0.60662	0.23489	-0.75987	-0.43975	-0.29451	-0.31179	-0.61028	-0.52397	-0.070525	0.10191	-0.20982	-0.48592	-0.55183	-0.37503	-1.0974	-0.56227	-0.34881	-0.15932	-0.17476	0.011973	0.7355	0.54271	0.5986	0.34365	-1.0328	-0.016651	-0.016777	0.18364	0.44194	0.35292	0.31051	0.81208	-0.51253
2-Acyl-sn-glycero-3-phosphoethanolamine (n-C16:1)	450.263	-0.36701	-0.40469	-0.70971	-0.36495	-0.26721	-0.51576	-0.35983	-0.46095	-3.2407	0.00025954	-0.58656	-0.27878	-0.56155	-1.2517	-0.97739	-0.60662	0.23489	-0.75987	-0.43975	-0.29451	-0.31179	-0.61028	-0.52397	-0.070525	0.10191	-0.20982	-0.48592	-0.55183	-0.37503	-1.0974	-0.56227	-0.34881	-0.15932	-0.17476	0.011973	0.7355	0.54271	0.5986	0.34365	-1.0328	-0.016651	-0.016777	0.18364	0.44194	0.35292	0.31051	0.81208	-0.51253
1-Acyl-sn-glycero-3-phosphoethanolamine (n-C18:1)	478.294	-0.023645	0.026686	-0.051633	0.23217	0.13385	0.010505	0.20269	-0.052306	0.062332	0.086451	0.15514	0.21776	-0.34516	-1.2528	-0.2601	-0.15358	0.21809	-0.12469	0.1248	0.24184	0.11201	0.15835	-0.19952	0.13558	0.16223	0.19304	0.04727	0.077198	-0.058971	-0.16649	0.19603	0.083538	0.16856	0.072383	0.11845	0.15067	0.49166	0.34788	0.17953	-0.0029636	0.065477	0.027223	-0.011408	0.13005	0.016833	0.19304	0.45832	0.1136
2-Acyl-sn-glycero-3-phosphoethanolamine (n-C18:1)	478.294	-0.023645	0.026686	-0.051633	0.23217	0.13385	0.010505	0.20269	-0.052306	0.062332	0.086451	0.15514	0.21776	-0.34516	-1.2528	-0.2601	-0.15358	0.21809	-0.12469	0.1248	0.24184	0.11201	0.15835	-0.19952	0.13558	0.16223	0.19304	0.04727	0.077198	-0.058971	-0.16649	0.19603	0.083538	0.16856	0.072383	0.11845	0.15067	0.49166	0.34788	0.17953	-0.0029636	0.065477	0.027223	-0.011408	0.13005	0.016833	0.19304	0.45832	0.1136
2-Acyl-sn-glycero-3-phosphoglycerol (n-C12:0)	427.214	0.072365	0.036548	-0.16932	-0.054149	-0.002022	-0.021772	-0.042927	0.035358	0.13553	0.011013	0.079911	0.090312	-0.022356	-0.0039121	0.014435	0.043427	0.010659	0.073412	-0.050566	0.061318	-0.11067	-0.12012	-0.03558	0.051311	-0.087853	0.012251	-0.048368	0.043428	0.18254	-0.041212	-0.027389	0.13502	0.094972	0.22379	-0.087648	0.057588	0.041924	0.050363	0.056154	-0.019789	-0.00045585	0.070623	0.065111	0.075121	-0.045092	0.11725	-0.055758	-0.075015
1-Acyl-sn-glycero-3-phosphoglycerol (n-C12:0)	427.214	0.072365	0.036548	-0.16932	-0.054149	-0.002022	-0.021772	-0.042927	0.035358	0.13553	0.011013	0.079911	0.090312	-0.022356	-0.0039121	0.014435	0.043427	0.010659	0.073412	-0.050566	0.061318	-0.11067	-0.12012	-0.03558	0.051311	-0.087853	0.012251	-0.048368	0.043428	0.18254	-0.041212	-0.027389	0.13502	0.094972	0.22379	-0.087648	0.057588	0.041924	0.050363	0.056154	-0.019789	-0.00045585	0.070623	0.065111	0.075121	-0.045092	0.11725	-0.055758	-0.075015
2-Acyl-sn-glycero-3-phosphoglycerol (n-C16:0)	483.272	-0.11815	0.070344	-0.27978	-0.20555	-0.030455	-0.10279	-0.031025	-0.010669	-0.19911	0.15928	-0.078604	-0.13193	-0.16553	-0.23389	-0.25434	-0.18222	0.33066	-0.090664	-0.021027	0.0030993	-0.15153	-0.2381	-0.21648	0.13126	0.060256	0.013395	0.02907	-0.085945	-0.095159	-0.048127	0.11668	-0.328	0.1564	-0.001818	0.005118	0.11648	0.7538	0.35172	-0.11366	-0.33313	0.12709	0.10526	-0.17493	0.15239	0.38008	0.21692	0.50185	0.30004
1-Acyl-sn-glycero-3-phosphoglycerol (n-C16:0)	483.272	-0.11815	0.070344	-0.27978	-0.20555	-0.030455	-0.10279	-0.031025	-0.010669	-0.19911	0.15928	-0.078604	-0.13193	-0.16553	-0.23389	-0.25434	-0.18222	0.33066	-0.090664	-0.021027	0.0030993	-0.15153	-0.2381	-0.21648	0.13126	0.060256	0.013395	0.02907	-0.085945	-0.095159	-0.048127	0.11668	-0.328	0.1564	-0.001818	0.005118	0.11648	0.7538	0.35172	-0.11366	-0.33313	0.12709	0.10526	-0.17493	0.15239	0.38008	0.21692	0.50185	0.30004
2-Acyl-sn-glycero-3-phosphoglycerol (n-C16:1)	481.257	-0.09182	-0.23672	-0.28963	-0.1854	0.021838	-0.032723	-0.38513	-0.18628	-0.33431	0.21113	-0.35525	-0.12894	-0.26407	-0.38912	-0.30702	-0.40118	0.073907	-0.36566	-0.30246	-0.050306	-0.45038	-0.63604	-0.5478	-0.09578	0.40749	0.025694	-0.32778	-0.36634	-0.24152	-0.33406	-0.13115	-0.1411	0.118	-0.17634	0.18186	0.86747	1.1691	0.58039	0.18047	-0.25559	0.048984	0.24378	0.1461	0.70969	0.95172	0.80388	1.608	-0.2398
1-Acyl-sn-glycero-3-phosphoglycerol (n-C16:1)	481.257	-0.09182	-0.23672	-0.28963	-0.1854	0.021838	-0.032723	-0.38513	-0.18628	-0.33431	0.21113	-0.35525	-0.12894	-0.26407	-0.38912	-0.30702	-0.40118	0.073907	-0.36566	-0.30246	-0.050306	-0.45038	-0.63604	-0.5478	-0.09578	0.40749	0.025694	-0.32778	-0.36634	-0.24152	-0.33406	-0.13115	-0.1411	0.118	-0.17634	0.18186	0.86747	1.1691	0.58039	0.18047	-0.25559	0.048984	0.24378	0.1461	0.70969	0.95172	0.80388	1.608	-0.2398
2-Acyl-sn-glycero-3-phosphoglycerol (n-C18:1)	509.289	0.069394	0.027854	-0.12447	-0.063486	-0.022144	-0.094986	-0.081004	0.09229	-0.10343	0.23022	-0.17106	-0.038982	-0.16697	-0.17254	-0.15392	-0.35218	0.17289	-0.084247	0.17032	0.28328	-0.060044	-0.02658	-0.069836	0.24064	0.091672	0.094351	0.14799	0.020364	-0.014377	0.10873	0.13924	0.033085	0.088936	-0.064332	0.17299	0.24183	6.4842	0.35993	0.033703	-0.047512	0.21654	0.15515	0.076217	-0.0054609	0.32166	0.25115	0.98284	0.052685
1-Acyl-sn-glycero-3-phosphoglycerol (n-C18:1)	509.289	0.069394	0.027854	-0.12447	-0.063486	-0.022144	-0.094986	-0.081004	0.09229	-0.10343	0.23022	-0.17106	-0.038982	-0.16697	-0.17254	-0.15392	-0.35218	0.17289	-0.084247	0.17032	0.28328	-0.060044	-0.02658	-0.069836	0.24064	0.091672	0.094351	0.14799	0.020364	-0.014377	0.10873	0.13924	0.033085	0.088936	-0.064332	0.17299	0.24183	6.4842	0.35993	0.033703	-0.047512	0.21654	0.15515	0.076217	-0.0054609	0.32166	0.25115	0.98284	0.052685
1-Pyrroline-5-carboxylate	112.04	0.23052	0.2248	0.5996	0.082356	0.13831	-0.2093	0.14744	0.2341	0.3236	-1.1428	0.63335	0.61073	0.36859	0.25883	0.34939	0.22533	0.065096	0.75115	0.53333	0.60142	0.17747	0.63673	0.59081	0.12496	0.24904	0.52461	0.63717	0.45783	-1.0508	-1.5752	0.37406	0.12786	0.15985	0.18768	0.42363	-0.62985	-0.77325	-0.78054	-0.58989	0.21837	0.22915	0.078143	0.28089	-0.15588	-0.2625	-0.28358	-0.22612	0.21157
1-tetradecanoyl-sn-glycerol 3-phosphate	381.209	-0.16425	-0.1065	-0.30276	-0.15807	-0.10848	-0.032038	-0.18022	-0.094933	0.074077	0.21138	-0.2352	3.7446e-05	-0.04706	-0.10659	-0.17867	-0.057943	-0.13443	-0.05135	-0.19573	-0.056448	-0.14216	-0.1972	-0.23292	0.083733	-0.053189	-0.078864	-0.1164	0.063796	-0.037237	-0.065926	-0.08279	-0.036132	0.0037206	-0.124	-0.049373	0.080586	0.037859	0.050231	0.099774	-0.1173	0.013713	-0.10542	-0.099458	0.076038	-0.017303	0.065472	0.11464	-0.0076109
2-tetradecanoyl-sn-glycerol 3-phosphate	381.209	-0.16425	-0.1065	-0.30276	-0.15807	-0.10848	-0.032038	-0.18022	-0.094933	0.074077	0.21138	-0.2352	3.7446e-05	-0.04706	-0.10659	-0.17867	-0.057943	-0.13443	-0.05135	-0.19573	-0.056448	-0.14216	-0.1972	-0.23292	0.083733	-0.053189	-0.078864	-0.1164	0.063796	-0.037237	-0.065926	-0.08279	-0.036132	0.0037206	-0.124	-0.049373	0.080586	0.037859	0.050231	0.099774	-0.1173	0.013713	-0.10542	-0.099458	0.076038	-0.017303	0.065472	0.11464	-0.0076109
D-Fructose 6-phosphate	259.023	0.14042	-0.00048113	-0.26922	0.037326	0.058804	0.18138	0.15567	0.13212	-0.30592	0.27185	-0.28378	-0.19222	-0.0070097	-0.16374	-0.30899	0.20881	0.093063	-0.35223	-0.45781	-0.036833	0.16168	0.070959	0.058774	0.066857	0.085262	-0.42756	-0.41832	-0.42757	0.10544	0.34887	-0.47525	-0.056796	0.2843	0.050377	0.074487	0.12778	-0.19818	-0.0057621	0.084814	0.081501	-0.059208	0.11223	0.13246	-0.43757	-0.47481	-0.40653	-0.55464	-0.0079485
D-Glucose 6-phosphate	259.023	0.14042	-0.00048113	-0.26922	0.037326	0.058804	0.18138	0.15567	0.13212	-0.30592	0.27185	-0.28378	-0.19222	-0.0070097	-0.16374	-0.30899	0.20881	0.093063	-0.35223	-0.45781	-0.036833	0.16168	0.070959	0.058774	0.066857	0.085262	-0.42756	-0.41832	-0.42757	0.10544	0.34887	-0.47525	-0.056796	0.2843	0.050377	0.074487	0.12778	-0.19818	-0.0057621	0.084814	0.081501	-0.059208	0.11223	0.13246	-0.43757	-0.47481	-0.40653	-0.55464	-0.0079485
D-Glucose 1-phosphate	259.023	0.14042	-0.00048113	-0.26922	0.037326	0.058804	0.18138	0.15567	0.13212	-0.30592	0.27185	-0.28378	-0.19222	-0.0070097	-0.16374	-0.30899	0.20881	0.093063	-0.35223	-0.45781	-0.036833	0.16168	0.070959	0.058774	0.066857	0.085262	-0.42756	-0.41832	-0.42757	0.10544	0.34887	-0.47525	-0.056796	0.2843	0.050377	0.074487	0.12778	-0.19818	-0.0057621	0.084814	0.081501	-0.059208	0.11223	0.13246	-0.43757	-0.47481	-0.40653	-0.55464	-0.0079485
D-Mannose 6-phosphate	259.023	0.14042	-0.00048113	-0.26922	0.037326	0.058804	0.18138	0.15567	0.13212	-0.30592	0.27185	-0.28378	-0.19222	-0.0070097	-0.16374	-0.30899	0.20881	0.093063	-0.35223	-0.45781	-0.036833	0.16168	0.070959	0.058774	0.066857	0.085262	-0.42756	-0.41832	-0.42757	0.10544	0.34887	-0.47525	-0.056796	0.2843	0.050377	0.074487	0.12778	-0.19818	-0.0057621	0.084814	0.081501	-0.059208	0.11223	0.13246	-0.43757	-0.47481	-0.40653	-0.55464	-0.0079485
alpha-D-Galactose 1-phosphate	259.023	0.14042	-0.00048113	-0.26922	0.037326	0.058804	0.18138	0.15567	0.13212	-0.30592	0.27185	-0.28378	-0.19222	-0.0070097	-0.16374	-0.30899	0.20881	0.093063	-0.35223	-0.45781	-0.036833	0.16168	0.070959	0.058774	0.066857	0.085262	-0.42756	-0.41832	-0.42757	0.10544	0.34887	-0.47525	-0.056796	0.2843	0.050377	0.074487	0.12778	-0.19818	-0.0057621	0.084814	0.081501	-0.059208	0.11223	0.13246	-0.43757	-0.47481	-0.40653	-0.55464	-0.0079485
D-Mannose 1-phosphate	259.023	0.14042	-0.00048113	-0.26922	0.037326	0.058804	0.18138	0.15567	0.13212	-0.30592	0.27185	-0.28378	-0.19222	-0.0070097	-0.16374	-0.30899	0.20881	0.093063	-0.35223	-0.45781	-0.036833	0.16168	0.070959	0.058774	0.066857	0.085262	-0.42756	-0.41832	-0.42757	0.10544	0.34887	-0.47525	-0.056796	0.2843	0.050377	0.074487	0.12778	-0.19818	-0.0057621	0.084814	0.081501	-0.059208	0.11223	0.13246	-0.43757	-0.47481	-0.40653	-0.55464	-0.0079485
D-Tagatose 6-phosphate	259.023	0.14042	-0.00048113	-0.26922	0.037326	0.058804	0.18138	0.15567	0.13212	-0.30592	0.27185	-0.28378	-0.19222	-0.0070097	-0.16374	-0.30899	0.20881	0.093063	-0.35223	-0.45781	-0.036833	0.16168	0.070959	0.058774	0.066857	0.085262	-0.42756	-0.41832	-0.42757	0.10544	0.34887	-0.47525	-0.056796	0.2843	0.050377	0.074487	0.12778	-0.19818	-0.0057621	0.084814	0.081501	-0.059208	0.11223	0.13246	-0.43757	-0.47481	-0.40653	-0.55464	-0.0079485
1D-myo-Inositol 1-phosphate	259.023	0.14042	-0.00048113	-0.26922	0.037326	0.058804	0.18138	0.15567	0.13212	-0.30592	0.27185	-0.28378	-0.19222	-0.0070097	-0.16374	-0.30899	0.20881	0.093063	-0.35223	-0.45781	-0.036833	0.16168	0.070959	0.058774	0.066857	0.085262	-0.42756	-0.41832	-0.42757	0.10544	0.34887	-0.47525	-0.056796	0.2843	0.050377	0.074487	0.12778	-0.19818	-0.0057621	0.084814	0.081501	-0.059208	0.11223	0.13246	-0.43757	-0.47481	-0.40653	-0.55464	-0.0079485
D-Allose 6-phosphate	259.023	0.14042	-0.00048113	-0.26922	0.037326	0.058804	0.18138	0.15567	0.13212	-0.30592	0.27185	-0.28378	-0.19222	-0.0070097	-0.16374	-0.30899	0.20881	0.093063	-0.35223	-0.45781	-0.036833	0.16168	0.070959	0.058774	0.066857	0.085262	-0.42756	-0.41832	-0.42757	0.10544	0.34887	-0.47525	-0.056796	0.2843	0.050377	0.074487	0.12778	-0.19818	-0.0057621	0.084814	0.081501	-0.059208	0.11223	0.13246	-0.43757	-0.47481	-0.40653	-0.55464	-0.0079485
D-Fructose 1-phosphate	259.023	0.14042	-0.00048113	-0.26922	0.037326	0.058804	0.18138	0.15567	0.13212	-0.30592	0.27185	-0.28378	-0.19222	-0.0070097	-0.16374	-0.30899	0.20881	0.093063	-0.35223	-0.45781	-0.036833	0.16168	0.070959	0.058774	0.066857	0.085262	-0.42756	-0.41832	-0.42757	0.10544	0.34887	-0.47525	-0.056796	0.2843	0.050377	0.074487	0.12778	-0.19818	-0.0057621	0.084814	0.081501	-0.059208	0.11223	0.13246	-0.43757	-0.47481	-0.40653	-0.55464	-0.0079485
Allulose 6-phosphate	259.023	0.14042	-0.00048113	-0.26922	0.037326	0.058804	0.18138	0.15567	0.13212	-0.30592	0.27185	-0.28378	-0.19222	-0.0070097	-0.16374	-0.30899	0.20881	0.093063	-0.35223	-0.45781	-0.036833	0.16168	0.070959	0.058774	0.066857	0.085262	-0.42756	-0.41832	-0.42757	0.10544	0.34887	-0.47525	-0.056796	0.2843	0.050377	0.074487	0.12778	-0.19818	-0.0057621	0.084814	0.081501	-0.059208	0.11223	0.13246	-0.43757	-0.47481	-0.40653	-0.55464	-0.0079485
2',3'-Cyclic UMP	305.021	-0.01774	-0.062972	0.019829	0.032833	-0.11525	-0.10938	0.13256	0.08038	0.025715	-0.095543	0.089101	0.041184	0.11116	0.075981	0.14847	0.1308	-0.038519	0.1366	0.075495	0.17228	0.073327	0.07832	0.016385	0.021326	0.073765	0.1294	0.1825	0.023524	-0.046212	0.076786	0.084514	0.12377	0.011745	0.062569	-0.064665	0.002626	-0.0064781	-0.13764	0.044555	0.1982	-0.035723	0.064734	0.030061	0.04673	0.093285	-0.1146	-0.099693	0.1209
Inosine	267.072	0.086475	-0.3606	-0.24853	-0.16907	-0.12405	-0.96602	-0.39139	-0.064412	-0.066818	0.10276	-0.5451	-0.29668	-0.0015286	-0.15301	-0.34173	0.14315	0.031768	-0.25641	-0.4375	0.32731	-0.034206	-0.078958	-0.24192	0.14827	-0.00056581	-0.76932	-0.30189	-0.89067	-0.20269	-0.0823	-0.91989	-0.057268	0.010614	0.12067	0.010419	-0.2465	0.36342	-0.059706	0.52922	-0.0041472	-0.11234	0.17459	0.016871	-0.28691	-0.38701	-0.44832	-0.51095	0.054535
2(alpha-D-Mannosyl)-D-glycerate	267.072	0.086475	-0.3606	-0.24853	-0.16907	-0.12405	-0.96602	-0.39139	-0.064412	-0.066818	0.10276	-0.5451	-0.29668	-0.0015286	-0.15301	-0.34173	0.14315	0.031768	-0.25641	-0.4375	0.32731	-0.034206	-0.078958	-0.24192	0.14827	-0.00056581	-0.76932	-0.30189	-0.89067	-0.20269	-0.0823	-0.91989	-0.057268	0.010614	0.12067	0.010419	-0.2465	0.36342	-0.059706	0.52922	-0.0041472	-0.11234	0.17459	0.016871	-0.28691	-0.38701	-0.44832	-0.51095	0.054535
2,3,4,5-Tetrahydrodipicolinate	170.046	0.038345	-0.12109	-0.61399	-0.090037	-0.20506	-0.29899	0.048526	0.065891	-0.023106	-0.029736	-0.55578	-0.40035	-0.15929	-0.48366	-0.37665	0.28578	0.17002	-0.49706	-0.69763	-0.23822	-0.31531	-0.36882	-0.39774	0.0828	0.03139	-0.6007	-0.46807	-0.44795	-0.38063	-0.11238	-0.57496	0.092826	0.10031	0.22968	0.20833	0.15183	0.0029545	0.052174	-0.099671	0.12028	0.13027	0.0172	0.23141	-0.068571	-0.28836	-0.34364	-0.22877	0.068157
2,3-Dihydroxybenzoate	153.019	0.12363	0.018676	-0.036289	-0.21988	-0.21693	-0.23978	-0.17044	0.10552	0.079572	-0.2063	-0.1899	0.019523	0.10919	0.12566	0.0021361	0.11826	0.053096	-0.055029	-0.076942	-0.26338	-0.29043	-0.16132	-0.10685	0.055482	0.078285	0.056076	0.017222	-0.29166	-0.19443	-0.029569	-0.26939	0.13215	0.068512	0.012551	0.063696	0.31167	-0.15958	-0.14138	-0.069709	-0.011246	-0.033372	-0.054951	0.1293	-0.11853	-0.16433	-0.30215	-0.22786	0.051906
Citrate	191.021	0.020326	0.29036	0.15834	-0.11856	-0.075735	-0.027267	0.25542	0.2179	0.25209	0.46619	0.23042	0.13913	0.27253	0.40662	0.11477	-0.028818	0.10718	0.019752	0.086802	0.26076	-0.02374	0.07421	0.36345	0.1156	0.33198	-0.24481	-0.12949	0.21171	0.50727	0.26092	-0.5085	0.026704	0.10667	0.022187	0.030567	0.5453	0.8641	0.33233	0.59436	0.1816	0.085213	0.041163	0.072097	-0.70539	-0.39844	-0.31549	-0.30943	0.015212
Isocitrate	191.021	0.020326	0.29036	0.15834	-0.11856	-0.075735	-0.027267	0.25542	0.2179	0.25209	0.46619	0.23042	0.13913	0.27253	0.40662	0.11477	-0.028818	0.10718	0.019752	0.086802	0.26076	-0.02374	0.07421	0.36345	0.1156	0.33198	-0.24481	-0.12949	0.21171	0.50727	0.26092	-0.5085	0.026704	0.10667	0.022187	0.030567	0.5453	0.8641	0.33233	0.59436	0.1816	0.085213	0.041163	0.072097	-0.70539	-0.39844	-0.31549	-0.30943	0.015212
5-Dehydro-4-deoxy-D-glucarate	191.021	0.020326	0.29036	0.15834	-0.11856	-0.075735	-0.027267	0.25542	0.2179	0.25209	0.46619	0.23042	0.13913	0.27253	0.40662	0.11477	-0.028818	0.10718	0.019752	0.086802	0.26076	-0.02374	0.07421	0.36345	0.1156	0.33198	-0.24481	-0.12949	0.21171	0.50727	0.26092	-0.5085	0.026704	0.10667	0.022187	0.030567	0.5453	0.8641	0.33233	0.59436	0.1816	0.085213	0.041163	0.072097	-0.70539	-0.39844	-0.31549	-0.30943	0.015212
2,5-diketo-D-gluconate	191.021	0.020326	0.29036	0.15834	-0.11856	-0.075735	-0.027267	0.25542	0.2179	0.25209	0.46619	0.23042	0.13913	0.27253	0.40662	0.11477	-0.028818	0.10718	0.019752	0.086802	0.26076	-0.02374	0.07421	0.36345	0.1156	0.33198	-0.24481	-0.12949	0.21171	0.50727	0.26092	-0.5085	0.026704	0.10667	0.022187	0.030567	0.5453	0.8641	0.33233	0.59436	0.1816	0.085213	0.041163	0.072097	-0.70539	-0.39844	-0.31549	-0.30943	0.015212
2,3-Dioxo-L-gulonate	191.021	0.020326	0.29036	0.15834	-0.11856	-0.075735	-0.027267	0.25542	0.2179	0.25209	0.46619	0.23042	0.13913	0.27253	0.40662	0.11477	-0.028818	0.10718	0.019752	0.086802	0.26076	-0.02374	0.07421	0.36345	0.1156	0.33198	-0.24481	-0.12949	0.21171	0.50727	0.26092	-0.5085	0.026704	0.10667	0.022187	0.030567	0.5453	0.8641	0.33233	0.59436	0.1816	0.085213	0.041163	0.072097	-0.70539	-0.39844	-0.31549	-0.30943	0.015212
3-(4-Hydroxyphenyl)pyruvate	179.036	0.09152	0.070153	0.57417	0.63465	0.50801	0.38879	0.63089	0.082036	0.14555	0.13909	0.6097	0.70319	0.67808	0.60813	0.57245	0.069226	-0.024637	0.60391	0.5128	0.71888	0.4641	0.73649	0.87955	0.090325	0.085023	0.60767	0.69019	0.17621	0.1759	0.15982	0.2257	0.13767	-0.093514	0.058362	0.076041	-0.020706	-0.21376	0.10136	0.1303	0.08054	0.14396	-0.14032	0.047536	0.038732	-0.29155	-0.0084037	-0.034502	0.044365
5-Methylthio-D-ribose	179.036	0.09152	0.070153	0.57417	0.63465	0.50801	0.38879	0.63089	0.082036	0.14555	0.13909	0.6097	0.70319	0.67808	0.60813	0.57245	0.069226	-0.024637	0.60391	0.5128	0.71888	0.4641	0.73649	0.87955	0.090325	0.085023	0.60767	0.69019	0.17621	0.1759	0.15982	0.2257	0.13767	-0.093514	0.058362	0.076041	-0.020706	-0.21376	0.10136	0.1303	0.08054	0.14396	-0.14032	0.047536	0.038732	-0.29155	-0.0084037	-0.034502	0.044365
2,3-dihydroxicinnamic acid	179.036	0.09152	0.070153	0.57417	0.63465	0.50801	0.38879	0.63089	0.082036	0.14555	0.13909	0.6097	0.70319	0.67808	0.60813	0.57245	0.069226	-0.024637	0.60391	0.5128	0.71888	0.4641	0.73649	0.87955	0.090325	0.085023	0.60767	0.69019	0.17621	0.1759	0.15982	0.2257	0.13767	-0.093514	0.058362	0.076041	-0.020706	-0.21376	0.10136	0.1303	0.08054	0.14396	-0.14032	0.047536	0.038732	-0.29155	-0.0084037	-0.034502	0.044365
2,3-dihydroxybenzoylserine	240.052	-0.038752	0.063708	0.3756	0.79715	0.53447	0.58538	0.50676	-0.049765	-0.24664	0.22046	0.2163	0.36258	0.62222	0.29222	0.4056	0.041649	0.27592	0.1079	0.068525	0.062319	0.26269	0.38881	0.15288	0.40812	0.31172	0.13739	0.41178	0.43335	0.8685	0.60742	0.36286	0.070094	-0.14182	-0.13478	0.27901	0.11324	0.18228	0.088326	-0.22242	0.19508	-0.21701	-0.089025	0.12463	0.22297	0.028265	-0.36371	-0.20367	0.32468
2-Amino-4-hydroxy-6-(erythro-1,2,3-trihydroxypropyl)dihydropteridine triphosphate	493.986	0.020444	0.10578	0.48421	0.13464	0.3931	0.4039	0.32889	-0.011948	0.18669	0.096045	0.27626	0.38388	0.24571	0.12218	-0.05189	0.023242	0.043934	0.36858	0.3052	0.62283	0.20464	0.52895	0.61685	-0.10557	-0.10776	0.2928	0.30316	-0.0097951	0.071435	0.1492	0.010723	-0.12324	0.023365	0.072978	0.14099	-0.054855	-0.061698	0.0066791	-0.10196	-0.2239	-0.091731	0.10426	0.13187	-0.088312	-0.073386	0.12198	0.1041	0.063666
dihydromonapterin-triphosphate	493.986	0.020444	0.10578	0.48421	0.13464	0.3931	0.4039	0.32889	-0.011948	0.18669	0.096045	0.27626	0.38388	0.24571	0.12218	-0.05189	0.023242	0.043934	0.36858	0.3052	0.62283	0.20464	0.52895	0.61685	-0.10557	-0.10776	0.2928	0.30316	-0.0097951	0.071435	0.1492	0.010723	-0.12324	0.023365	0.072978	0.14099	-0.054855	-0.061698	0.0066791	-0.10196	-0.2239	-0.091731	0.10426	0.13187	-0.088312	-0.073386	0.12198	0.1041	0.063666
2-C-methyl-D-erythritol 2,4-cyclodiphosphate	276.988	0.033805	-0.0042152	0.096386	-0.11339	-0.10782	-0.28411	-0.0055321	0.090885	0.08888	0.069548	0.10084	-0.24463	-0.074019	-0.14555	-0.32137	0.14585	0.05349	-0.057722	0.081521	0.06056	-0.21593	0.34368	0.11147	-0.033274	0.066137	0.28226	0.21752	-0.2572	-0.49516	-0.13468	-0.64443	-0.17555	0.086363	0.085723	0.2927	-0.053967	0.33558	0.57496	0.3745	0.042836	0.072156	0.095391	0.18332	-0.25725	-0.19134	-0.26317	-0.48471	-0.034025
2-C-methyl-D-erythritol 4-phosphate	215.033	0.031138	-0.21581	-0.18586	-0.37732	-0.89703	-0.87062	-0.76381	-0.079948	-0.40921	-0.18757	-0.62287	-0.17548	-0.097118	-0.18218	-0.077926	-0.046404	-0.30148	-0.28013	-0.12233	-0.379	-0.99081	-0.21195	-0.47658	-0.21764	0.056791	-0.14392	0.055842	-0.28587	-0.17019	-0.38919	-0.27815	-0.29574	0.23286	-0.27336	-0.18999	-0.22783	-0.2427	-0.18495	-0.21175	0.034513	-0.17833	-0.11663	-0.13732	0.28295	-0.042348	-0.76932	-0.33897	0.156
Hydroxypyruvate	103.004	0.058789	-0.14104	-0.029502	-0.06758	-0.022695	-0.08959	0.032293	0.029825	-0.037005	0.080279	-0.068348	0.023172	-0.11516	-0.1151	-0.0099594	-0.13027	-0.0025785	0.012054	-0.15517	-0.10309	-0.10604	-0.12331	-0.058324	-0.17142	-0.19084	-0.068965	-0.15672	0.0029147	0.041371	-0.16014	-0.011047	-0.12983	0.057897	-0.040592	-0.075556	-0.10517	-0.174	-0.075165	-0.058929	-0.16779	-0.056332	-0.06408	-0.11517	-0.069293	-0.047194	-0.18625	-0.10136	-0.057277
2-Hydroxy-3-oxopropanoate	103.004	0.058789	-0.14104	-0.029502	-0.06758	-0.022695	-0.08959	0.032293	0.029825	-0.037005	0.080279	-0.068348	0.023172	-0.11516	-0.1151	-0.0099594	-0.13027	-0.0025785	0.012054	-0.15517	-0.10309	-0.10604	-0.12331	-0.058324	-0.17142	-0.19084	-0.068965	-0.15672	0.0029147	0.041371	-0.16014	-0.011047	-0.12983	0.057897	-0.040592	-0.075556	-0.10517	-0.174	-0.075165	-0.058929	-0.16779	-0.056332	-0.06408	-0.11517	-0.069293	-0.047194	-0.18625	-0.10136	-0.057277
2-Hydroxy-6-oxonona-2,4-diene-1,9-dioate	213.04	0.15862	0.042516	-0.060537	-0.051071	0.011741	-0.013909	0.16045	0.1078	0.15271	0.17899	-0.03777	0.028283	0.058846	0.039257	-0.044832	0.08059	0.040209	0.087687	0.067206	0.10621	-0.012423	-0.0982	-0.016712	0.17347	0.019476	-0.18762	0.11043	-0.059607	0.15987	0.08776	0.022695	0.021994	0.0044008	0.15257	0.067086	0.12179	0.11678	0.20168	0.0904	0.037968	0.098777	0.14648	0.12559	-0.021343	0.083544	-0.066012	-0.069269	0.099246
2-Isopropylmaleate	157.051	0.064978	0.028158	-0.21557	0.058077	0.081845	0.088	0.063489	0.0061028	0.095262	-0.20875	-0.14777	-0.085763	-0.067301	-0.18072	-0.14112	-0.025169	0.088068	-0.11797	-0.17098	-0.28609	-0.026889	-0.20812	-0.42129	0.089535	-0.028752	-0.19436	-0.22111	-0.10591	-0.20138	-0.13865	-0.082188	0.043706	-0.033548	0.06753	0.073173	-0.030767	-0.17256	-0.12819	-0.13135	-0.0034222	0.10375	0.0065207	-0.0067306	0.13447	0.03496	0.0063788	-0.15776	-0.031912
Lipoate	205.035	-0.13445	0.16231	-0.17895	-0.60737	-0.8343	-0.9389	-0.56034	-0.26504	0.30149	0.52839	-0.14666	0.18506	0.26144	0.21042	0.045392	-0.16911	0.16912	0.10456	-0.29407	0.55084	-1.4534	-1.2507	-0.29259	-0.085796	0.17797	-0.48099	-0.22382	0.24216	0.72809	0.44378	0.45965	-0.07465	-0.32528	-0.46081	-0.18292	0.794	0.22965	0.14699	0.33564	-0.064101	0.15864	-0.06527	0.87568	-0.69405	-0.13946	-0.28259	0.27769	0.034003
2-Methylcitrate	205.035	-0.13445	0.16231	-0.17895	-0.60737	-0.8343	-0.9389	-0.56034	-0.26504	0.30149	0.52839	-0.14666	0.18506	0.26144	0.21042	0.045392	-0.16911	0.16912	0.10456	-0.29407	0.55084	-1.4534	-1.2507	-0.29259	-0.085796	0.17797	-0.48099	-0.22382	0.24216	0.72809	0.44378	0.45965	-0.07465	-0.32528	-0.46081	-0.18292	0.794	0.22965	0.14699	0.33564	-0.064101	0.15864	-0.06527	0.87568	-0.69405	-0.13946	-0.28259	0.27769	0.034003
methylisocitrate	205.035	-0.13445	0.16231	-0.17895	-0.60737	-0.8343	-0.9389	-0.56034	-0.26504	0.30149	0.52839	-0.14666	0.18506	0.26144	0.21042	0.045392	-0.16911	0.16912	0.10456	-0.29407	0.55084	-1.4534	-1.2507	-0.29259	-0.085796	0.17797	-0.48099	-0.22382	0.24216	0.72809	0.44378	0.45965	-0.07465	-0.32528	-0.46081	-0.18292	0.794	0.22965	0.14699	0.33564	-0.064101	0.15864	-0.06527	0.87568	-0.69405	-0.13946	-0.28259	0.27769	0.034003
2-Octaprenylphenol	637.538	0.18154	0.015791	0.85857	0.5791	0.66192	0.74393	0.92767	0.062299	0.18878	0.28523	0.87967	0.14787	0.20882	0.1002	0.30127	0.097873	0.25831	0.57609	0.70891	0.5196	0.55382	0.4316	0.65934	0.31836	-0.10501	0.75138	0.59729	0.14244	0.36644	0.48639	-0.1141	0.23235	0.066659	0.09754	0.16235	-0.32416	0.12997	0.0012597	0.88975	0.52857	0.30127	-0.048108	0.32813	0.17481	0.0027889	-0.15233	0.21739	0.32844
2-Oxo-3-hydroxy-4-phosphobutanoate	212.984	0.13094	-0.11262	-0.024378	0.022532	0.095625	-0.022586	0.09317	0.058379	0.04088	-0.050345	0.073084	0.09099	0.028909	0.045066	0.11707	0.025782	0.027786	0.074011	0.039682	0.12558	0.10429	0.11384	0.15481	0.044991	-0.010729	-0.086224	0.10902	0.019143	0.050363	0.087489	0.11001	0.096188	0.046787	-0.050888	-0.035771	0.061242	-0.034041	0.030485	-0.073456	0.089439	-0.028221	0.0096517	-0.023536	0.051572	0.02902	0.016819	-0.037781	-0.043004
2-Oxobutanoate	101.027	-0.037405	-0.024256	-0.019185	0.025833	0.055077	0.055417	0.0038331	-0.0008057	0.060408	0.01923	-0.0016128	0.024223	0.015951	0.036673	-0.034439	0.00072282	-0.084372	-0.019001	-0.001232	-0.015009	0.08643	0.083675	0.009338	0.074605	-0.057069	-0.027149	-0.038426	0.001774	-0.035157	0.012541	0.025801	0.05482	-0.028786	0.05152	0.013103	-0.051329	0.03431	0.12487	-0.018414	-0.03049	-0.033616	-0.0025003	-0.039911	-0.11143	0.0070926	0.083947	0.047185	-0.11019
Acetoacetate	101.027	-0.037405	-0.024256	-0.019185	0.025833	0.055077	0.055417	0.0038331	-0.0008057	0.060408	0.01923	-0.0016128	0.024223	0.015951	0.036673	-0.034439	0.00072282	-0.084372	-0.019001	-0.001232	-0.015009	0.08643	0.083675	0.009338	0.074605	-0.057069	-0.027149	-0.038426	0.001774	-0.035157	0.012541	0.025801	0.05482	-0.028786	0.05152	0.013103	-0.051329	0.03431	0.12487	-0.018414	-0.03049	-0.033616	-0.0025003	-0.039911	-0.11143	0.0070926	0.083947	0.047185	-0.11019
Succinic semialdehyde	101.027	-0.037405	-0.024256	-0.019185	0.025833	0.055077	0.055417	0.0038331	-0.0008057	0.060408	0.01923	-0.0016128	0.024223	0.015951	0.036673	-0.034439	0.00072282	-0.084372	-0.019001	-0.001232	-0.015009	0.08643	0.083675	0.009338	0.074605	-0.057069	-0.027149	-0.038426	0.001774	-0.035157	0.012541	0.025801	0.05482	-0.028786	0.05152	0.013103	-0.051329	0.03431	0.12487	-0.018414	-0.03049	-0.033616	-0.0025003	-0.039911	-0.11143	0.0070926	0.083947	0.047185	-0.11019
2-Oxoglutarate	145.015	0.12937	0.29415	0.11619	0.21213	0.20251	0.15783	0.34995	0.096433	0.19031	0.16381	0.19884	0.26074	0.23841	0.20557	0.26546	0.068312	0.18155	0.20791	0.2515	0.25072	0.17256	0.18021	0.21139	0.24279	0.13574	0.11232	0.27355	0.29056	0.37616	0.27895	0.18966	0.08317	0.10317	0.2064	0.13895	0.27701	0.49847	0.38801	0.2361	0.16641	0.24724	-0.017382	-0.036392	0.16508	0.22358	0.13935	0.33328	0.25343
2-Oxopent-4-enoate	113.024	-0.0018453	-0.10989	-0.012921	-0.053406	-0.0333	-0.11226	-0.1239	-0.018596	-0.18742	-0.72759	-0.13479	0.024268	-0.080833	-0.029209	0.061917	-0.066998	0.019352	-0.0059206	0.07526	-0.031146	-0.23297	-0.0078933	-0.012657	-0.13953	-0.24223	0.00062622	-0.11029	-0.17025	-0.22888	-0.28573	0.089112	0.015924	-0.16255	-0.046701	-0.26837	-0.28664	-0.19798	-0.31282	-0.33436	0.015735	-0.13157	-0.16901	-0.083868	0.11525	0.047481	-0.1343	0.035359	-0.0055188
2-Phosphoglycolate	154.976	-0.056353	-0.042529	-0.21599	-0.18649	-0.25589	-0.10573	-0.095146	-0.32788	-0.33139	0.080307	-0.12304	-0.29562	-0.26382	-0.12784	-0.097397	-0.07896	0.23989	-0.46618	-0.031887	-0.14393	0.061877	0.12048	-0.094199	0.0075019	0.30336	-0.010147	-0.12892	0.94169	0.15834	0.043001	0.10634	0.12147	-0.069785	0.12865	-0.14612	0.62402	0.71098	0.23971	0.2627	-0.080481	-0.0043393	-0.015197	-0.089024	0.12896	0.70268	0.474	1.0588	0.023647
2-Succinyl-6-hydroxy-2,4-cyclohexadiene-1-carboxylate	239.056	0.10832	-0.047115	0.031182	-0.047169	-0.049548	-0.041018	-0.024929	0.13304	0.16785	-0.01147	0.030639	0.053123	-0.048221	-0.078747	0.019749	0.087924	-0.022349	0.1113	0.11051	0.061813	0.10304	-0.042541	-0.067987	0.09515	0.01028	0.034628	0.09738	0.068935	0.16607	0.085823	-0.026813	0.14752	0.093475	0.1486	0.047281	0.006625	0.056484	-0.014693	0.099688	-0.043392	0.016434	0.056723	0.099534	0.007644	-0.14229	-0.0015723	-0.10039	0.022965
2-hydroxy-6-ketononatrienedioate	211.028	0.033312	-0.015534	0.082087	-0.16909	0.06381	-0.11778	0.070576	0.07874	0.047402	0.021351	-0.039073	0.10554	-0.0080345	0.047796	0.033855	0.13073	0.065609	0.093571	0.018293	0.096818	-0.031932	0.1004	0.020514	0.20241	-0.027105	-0.28295	0.016516	-0.19299	0.38369	0.33941	-0.37559	0.020997	-0.18767	0.16985	-0.11507	-0.12068	-0.027459	0.062892	-0.0060283	-0.033812	-0.038844	-0.00252	0.19424	-0.079625	-0.10176	-0.17149	-0.20045	-0.017899
AMP	346.055	0.092691	0.18611	-0.059789	0.37663	0.47737	0.04044	0.30727	0.24628	-0.039531	0.14505	-0.15134	-0.14725	0.27228	-0.17125	-0.34273	0.40459	0.053491	0.065452	0.17943	0.48807	0.23298	0.20968	0.052524	0.04557	0.2744	0.43401	0.23199	0.47245	0.12042	0.18744	-0.17448	-0.051234	0.11914	0.097922	0.19422	-0.20856	0.0062125	-0.41895	-0.37602	0.0011572	0.40711	0.083495	-0.47566	0.079261	0.020126	0.080767	-0.12672	0.5766
dGMP	346.055	0.092691	0.18611	-0.059789	0.37663	0.47737	0.04044	0.30727	0.24628	-0.039531	0.14505	-0.15134	-0.14725	0.27228	-0.17125	-0.34273	0.40459	0.053491	0.065452	0.17943	0.48807	0.23298	0.20968	0.052524	0.04557	0.2744	0.43401	0.23199	0.47245	0.12042	0.18744	-0.17448	-0.051234	0.11914	0.097922	0.19422	-0.20856	0.0062125	-0.41895	-0.37602	0.0011572	0.40711	0.083495	-0.47566	0.079261	0.020126	0.080767	-0.12672	0.5766
3'-AMP	346.055	0.092691	0.18611	-0.059789	0.37663	0.47737	0.04044	0.30727	0.24628	-0.039531	0.14505	-0.15134	-0.14725	0.27228	-0.17125	-0.34273	0.40459	0.053491	0.065452	0.17943	0.48807	0.23298	0.20968	0.052524	0.04557	0.2744	0.43401	0.23199	0.47245	0.12042	0.18744	-0.17448	-0.051234	0.11914	0.097922	0.19422	-0.20856	0.0062125	-0.41895	-0.37602	0.0011572	0.40711	0.083495	-0.47566	0.079261	0.020126	0.080767	-0.12672	0.5766
UMP	323.028	0.2306	0.32344	-0.43288	0.21872	0.224	-0.23368	0.1578	-0.11468	-0.19847	-0.13372	-0.31148	-0.22505	-0.10764	-0.26775	-0.61587	0.093293	0.15529	-0.38897	0.49675	0.28507	0.035505	-0.13646	-0.26911	0.089999	0.4382	0.35019	0.10452	0.50993	-0.014031	-0.32991	0.39652	-0.048113	0.18495	0.094808	-0.22938	0.022758	-0.39977	-0.46959	-0.29734	-0.22377	0.34004	0.11039	-0.66484	0.010945	0.65438	0.83888	0.058524	0.35725
3'-UMP	323.028	0.2306	0.32344	-0.43288	0.21872	0.224	-0.23368	0.1578	-0.11468	-0.19847	-0.13372	-0.31148	-0.22505	-0.10764	-0.26775	-0.61587	0.093293	0.15529	-0.38897	0.49675	0.28507	0.035505	-0.13646	-0.26911	0.089999	0.4382	0.35019	0.10452	0.50993	-0.014031	-0.32991	0.39652	-0.048113	0.18495	0.094808	-0.22938	0.022758	-0.39977	-0.46959	-0.29734	-0.22377	0.34004	0.11039	-0.66484	0.010945	0.65438	0.83888	0.058524	0.35725
CMP	322.044	0.19615	0.018295	-0.46167	0.29514	0.21317	-0.17041	0.27263	0.14246	-0.11043	0.2	-0.12594	-0.12919	0.10773	-0.0082904	-0.30332	0.25549	0.27368	-0.30127	-0.067094	0.27648	0.0068866	0.22104	0.17107	0.089312	0.093086	0.09376	-0.041067	0.37505	-0.53378	-0.45871	-0.18871	-0.23751	0.11752	0.0041029	0.064504	0.14168	0.175	-0.081996	0.17847	-0.04572	0.28968	-0.10823	-0.38533	0.21429	0.22088	0.045954	0.09953	0.34259
3'-cmp	322.044	0.19615	0.018295	-0.46167	0.29514	0.21317	-0.17041	0.27263	0.14246	-0.11043	0.2	-0.12594	-0.12919	0.10773	-0.0082904	-0.30332	0.25549	0.27368	-0.30127	-0.067094	0.27648	0.0068866	0.22104	0.17107	0.089312	0.093086	0.09376	-0.041067	0.37505	-0.53378	-0.45871	-0.18871	-0.23751	0.11752	0.0041029	0.064504	0.14168	0.175	-0.081996	0.17847	-0.04572	0.28968	-0.10823	-0.38533	0.21429	0.22088	0.045954	0.09953	0.34259
3,4-Dihydroxyphenylacetaldehyde	151.04	0.082954	-4.8481e-05	-0.059221	0.056735	0.097631	0.16638	0.17874	-0.033632	0.24721	0.12125	-0.015865	0.11413	0.068026	-0.15714	-0.048466	-0.04432	0.08184	0.0071778	0.049101	-0.02774	0.1497	-0.055762	0.064987	0.12339	-0.01831	-0.19913	-0.072172	-0.065943	0.23836	0.14133	0.096558	0.12595	0.070406	0.22962	0.09281	-0.0074186	0.0085342	-0.071104	0.0058493	-0.046821	0.10726	0.19545	-0.087437	0.16687	0.010708	0.18758	-0.067324	-0.093954
3,4-dihydroxy-2-butanone 4-phosphate	183.008	0.022812	-0.016394	-0.056899	-0.026401	0.00412	-0.047151	0.03487	0.042967	-0.024215	-0.002066	0.12951	0.025414	0.053642	0.037491	0.062691	-0.0070808	0.011993	0.028525	0.050595	0.03519	-0.040683	-0.023235	0.091503	0.051097	0.045165	-0.0075755	0.0226	0.028028	0.038368	0.038936	0.055156	0.049724	0.037061	-0.004629	0.0033471	0.059243	0.090097	0.0083966	-0.015129	0.028626	0.037253	0.063037	0.031387	0.046176	-0.040552	0.052584	0.03783	0.043311
3-(2,3-Dihydroxyphenyl)propanoate	181.054	0.034557	0.048625	0.085831	-0.010427	0.055558	-0.024934	0.03649	0.010467	-0.02677	-0.040296	0.038326	0.023602	0.0065264	0.012498	0.0030042	-0.034476	0.038905	0.081778	0.1009	0.089454	0.019054	0.06345	0.080014	-0.079544	0.0046467	0.049743	0.087727	0.00066652	0.11438	0.02552	0.066228	-0.022978	0.01724	-0.017515	-0.084069	0.025851	-0.01975	-0.027303	0.024551	-0.0094904	-0.029313	0.045845	-0.009258	0.019088	0.0088411	-0.04229	-0.0533	0.018533
cis-3-(3-carboxyethenyl)-3,5-cyclohexadiene-1,2-diol	181.054	0.034557	0.048625	0.085831	-0.010427	0.055558	-0.024934	0.03649	0.010467	-0.02677	-0.040296	0.038326	0.023602	0.0065264	0.012498	0.0030042	-0.034476	0.038905	0.081778	0.1009	0.089454	0.019054	0.06345	0.080014	-0.079544	0.0046467	0.049743	0.087727	0.00066652	0.11438	0.02552	0.066228	-0.022978	0.01724	-0.017515	-0.084069	0.025851	-0.01975	-0.027303	0.024551	-0.0094904	-0.029313	0.045845	-0.009258	0.019088	0.0088411	-0.04229	-0.0533	0.018533
3-(3-hydroxy-phenyl)propionate	165.056	0.032439	-0.022822	0.34675	0.075717	0.15812	0.054744	0.082951	-0.003858	0.22605	-0.017749	0.15893	0.40556	0.31912	0.32378	0.23686	0.070076	-0.0056734	0.26887	0.29965	0.49982	0.15353	0.22265	0.27616	0.080484	0.15149	-0.06309	0.16044	0.03183	0.1926	0.13487	0.035317	0.11406	0.053127	0.11693	-0.018909	0.010072	-0.078498	0.083896	0.037631	0.054329	0.10288	0.064293	-0.0050366	-0.046179	-0.065481	0.046869	0.0085415	-0.024595
3-(Imidazol-4-yl)-2-oxopropyl phosphate	219.014	-0.13741	-0.04235	-0.15532	0.048798	-0.082625	0.098518	0.040995	-0.05593	0.081969	0.0087348	0.08312	-0.01332	-0.049119	-0.1156	-0.12832	-0.097475	0.012927	-0.16666	-0.095963	-0.035879	-0.063378	-0.0018231	-0.13347	-0.062233	-0.1075	0.020302	-0.089442	-0.047576	-0.020245	-0.06892	-0.095062	-0.15785	0.021552	-0.050501	-0.10487	0.069828	-0.024392	0.0041468	-0.082191	-0.12963	-0.099235	-0.089422	-0.11738	0.080147	-0.21688	-0.04792	-0.15611	-0.10377
3-Carboxy-3-hydroxy-4-methylpentanoate	175.062	0.023367	0.20803	-0.048695	0.76073	0.74113	0.59831	0.93981	0.14854	-0.043841	-0.22035	-0.097814	-0.12291	-0.087799	0.0015245	-0.067802	0.17028	0.1813	0.0074079	-0.11276	-0.92817	0.66189	-0.39692	-0.36687	0.17031	0.37954	-0.16594	-0.21762	0.08759	-0.16671	-0.26483	-0.36186	0.14995	0.10582	-0.013598	0.078026	0.1248	-0.51435	-0.31204	-0.10493	0.33931	0.043283	-0.15325	0.14759	-0.1244	-0.033858	-0.1304	0.0013743	0.24901
3-Carboxy-2-hydroxy-4-methylpentanoate	175.062	0.023367	0.20803	-0.048695	0.76073	0.74113	0.59831	0.93981	0.14854	-0.043841	-0.22035	-0.097814	-0.12291	-0.087799	0.0015245	-0.067802	0.17028	0.1813	0.0074079	-0.11276	-0.92817	0.66189	-0.39692	-0.36687	0.17031	0.37954	-0.16594	-0.21762	0.08759	-0.16671	-0.26483	-0.36186	0.14995	0.10582	-0.013598	0.078026	0.1248	-0.51435	-0.31204	-0.10493	0.33931	0.043283	-0.15325	0.14759	-0.1244	-0.033858	-0.1304	0.0013743	0.24901
Shikimate	173.046	0.13194	0.067669	-0.13781	0.029179	0.12126	0.1394	0.098673	0.027046	0.02815	0.26819	-0.0027777	0.12088	0.10813	0.060692	-0.047394	-0.037424	0.070702	-0.004761	-0.051678	0.13179	0.18987	-0.069159	0.024789	0.18195	-0.075971	-0.13639	-0.022862	0.0040169	0.2044	0.17425	0.047454	0.094781	-0.051169	0.21916	0.079023	0.0086447	0.054399	0.16774	0.0077534	-0.017687	0.13037	0.14084	0.057626	0.001744	0.042472	0.14914	-0.020133	-0.015259
3-Carboxy-4-methyl-2-oxopentanoate	173.046	0.13194	0.067669	-0.13781	0.029179	0.12126	0.1394	0.098673	0.027046	0.02815	0.26819	-0.0027777	0.12088	0.10813	0.060692	-0.047394	-0.037424	0.070702	-0.004761	-0.051678	0.13179	0.18987	-0.069159	0.024789	0.18195	-0.075971	-0.13639	-0.022862	0.0040169	0.2044	0.17425	0.047454	0.094781	-0.051169	0.21916	0.079023	0.0086447	0.054399	0.16774	0.0077534	-0.017687	0.13037	0.14084	0.057626	0.001744	0.042472	0.14914	-0.020133	-0.015259
3-Dehydroquinate	189.04	0.035786	0.081837	-0.11424	-0.087907	0.0056715	0.044423	0.12432	0.16482	0.1527	0.31651	-0.052095	0.10112	0.031565	0.0092365	-0.066468	0.090779	0.17366	0.0071871	-0.0035935	-0.038705	0.077358	0.0050466	0.004803	0.07639	0.10833	-0.1399	-0.043497	0.041441	0.29674	0.12287	-0.14399	0.14776	0.04636	0.16455	0.042191	0.0027595	0.10884	0.17264	0.0099791	0.011017	0.082706	0.018409	0.038942	-0.053971	-0.048578	-0.06002	-0.11535	0.04977
3-Dehydroshikimate	171.03	0.098354	-0.021456	-0.19	-0.076894	0.059786	0.013643	-0.17385	0.049457	-0.10887	0.41316	-0.1402	-0.10729	-0.041474	-0.23188	-0.31085	0.15632	0.13436	-0.30718	-0.019209	-0.21985	0.080134	-0.26815	-0.39784	0.20871	0.16147	-0.31093	-0.16987	-0.30982	-0.12266	-0.059219	-0.28501	0.091851	0.067025	0.078549	0.036157	-0.041736	0.05823	0.050376	0.14822	0.0025972	0.23859	0.055882	0.063181	0.090784	-0.15971	-0.080077	-0.034396	-0.091704
3-Deoxy-D-manno-2-octulosonate	237.062	0.059519	0.18526	0.17496	0.36393	0.24591	0.22272	0.30577	0.11636	0.11107	0.047001	0.21289	0.36326	0.38027	0.37887	0.21569	0.2051	0.031078	0.0099705	0.055731	0.24303	0.16751	0.47688	0.33954	0.12993	0.12356	0.20268	0.15866	-0.2115	-0.11379	-0.0027468	-0.27157	0.10345	0.18513	-0.049277	0.022522	-0.051396	-0.030987	0.08807	-0.13789	0.087947	0.13448	0.024582	0.22754	0.066785	0.13202	0.048391	-0.025193	0.054306
Dihydroxyacetone	89.024	-0.25902	-0.12248	-0.13277	-0.1433	-0.14224	-0.086345	-0.12938	-0.043918	0.0063459	-0.21282	-0.15689	0.11412	-0.10184	-0.083572	0.016293	0.024962	0.047385	-0.15262	-0.10256	-0.23701	0.01192	0.029793	0.12898	-0.077273	-0.081751	-1.8336e-05	-0.33188	-0.13457	0.25618	-0.013906	0.19673	-0.0032397	-0.064273	0.067628	-0.14555	0.2566	0.56299	0.53228	0.49135	-0.238	0.0072594	-0.055243	-0.17566	0.10861	-0.21756	-0.1801	0.17729	0.0052358
L-Lactate	89.024	-0.25902	-0.12248	-0.13277	-0.1433	-0.14224	-0.086345	-0.12938	-0.043918	0.0063459	-0.21282	-0.15689	0.11412	-0.10184	-0.083572	0.016293	0.024962	0.047385	-0.15262	-0.10256	-0.23701	0.01192	0.029793	0.12898	-0.077273	-0.081751	-1.8336e-05	-0.33188	-0.13457	0.25618	-0.013906	0.19673	-0.0032397	-0.064273	0.067628	-0.14555	0.2566	0.56299	0.53228	0.49135	-0.238	0.0072594	-0.055243	-0.17566	0.10861	-0.21756	-0.1801	0.17729	0.0052358
D-Lactate	89.024	-0.25902	-0.12248	-0.13277	-0.1433	-0.14224	-0.086345	-0.12938	-0.043918	0.0063459	-0.21282	-0.15689	0.11412	-0.10184	-0.083572	0.016293	0.024962	0.047385	-0.15262	-0.10256	-0.23701	0.01192	0.029793	0.12898	-0.077273	-0.081751	-1.8336e-05	-0.33188	-0.13457	0.25618	-0.013906	0.19673	-0.0032397	-0.064273	0.067628	-0.14555	0.2566	0.56299	0.53228	0.49135	-0.238	0.0072594	-0.055243	-0.17566	0.10861	-0.21756	-0.1801	0.17729	0.0052358
D-Glyceraldehyde	89.024	-0.25902	-0.12248	-0.13277	-0.1433	-0.14224	-0.086345	-0.12938	-0.043918	0.0063459	-0.21282	-0.15689	0.11412	-0.10184	-0.083572	0.016293	0.024962	0.047385	-0.15262	-0.10256	-0.23701	0.01192	0.029793	0.12898	-0.077273	-0.081751	-1.8336e-05	-0.33188	-0.13457	0.25618	-0.013906	0.19673	-0.0032397	-0.064273	0.067628	-0.14555	0.2566	0.56299	0.53228	0.49135	-0.238	0.0072594	-0.055243	-0.17566	0.10861	-0.21756	-0.1801	0.17729	0.0052358
3-Hydroxypropanoate	89.024	-0.25902	-0.12248	-0.13277	-0.1433	-0.14224	-0.086345	-0.12938	-0.043918	0.0063459	-0.21282	-0.15689	0.11412	-0.10184	-0.083572	0.016293	0.024962	0.047385	-0.15262	-0.10256	-0.23701	0.01192	0.029793	0.12898	-0.077273	-0.081751	-1.8336e-05	-0.33188	-0.13457	0.25618	-0.013906	0.19673	-0.0032397	-0.064273	0.067628	-0.14555	0.2566	0.56299	0.53228	0.49135	-0.238	0.0072594	-0.055243	-0.17566	0.10861	-0.21756	-0.1801	0.17729	0.0052358
3-Methyl-2-oxobutanoate	115.04	0.049432	-0.047196	-0.010586	0.13947	0.16941	0.21357	0.17294	0.051383	0.13702	-0.086178	-0.0151	0.23468	0.19712	0.039535	-0.089301	-0.054456	0.0082995	-0.034924	0.064348	-0.068451	0.24336	0.014864	-0.030558	0.10007	0.15419	-0.033769	-0.066109	-0.10317	0.096163	0.11899	0.17818	0.10632	-0.051717	0.13761	0.04277	0.069866	0.21277	0.17088	0.12277	-0.11662	0.15086	0.047518	0.076779	-0.048537	0.075884	0.033944	-0.062566	-0.0043298
3-Phospho-D-glycerate	184.986	0.27344	0.14021	0.21413	0.27839	0.24136	0.10634	0.52837	-0.057894	0.044287	-0.10756	0.34464	0.090484	0.2815	0.13418	0.24413	0.0060392	0.12172	0.12349	0.25433	0.4732	0.22548	0.66877	0.46916	0.14199	0.13425	0.37681	0.2646	0.2758	0.097701	0.34097	0.4526	0.11721	0.080434	0.17902	0.23278	0.05277	-0.034832	-0.10643	-0.17765	0.14491	0.055549	0.25762	0.12479	0.12507	0.29492	0.21408	0.23538	0.28455
D-Glycerate 2-phosphate	184.986	0.27344	0.14021	0.21413	0.27839	0.24136	0.10634	0.52837	-0.057894	0.044287	-0.10756	0.34464	0.090484	0.2815	0.13418	0.24413	0.0060392	0.12172	0.12349	0.25433	0.4732	0.22548	0.66877	0.46916	0.14199	0.13425	0.37681	0.2646	0.2758	0.097701	0.34097	0.4526	0.11721	0.080434	0.17902	0.23278	0.05277	-0.034832	-0.10643	-0.17765	0.14491	0.055549	0.25762	0.12479	0.12507	0.29492	0.21408	0.23538	0.28455
3-Phospho-D-glyceroyl phosphate	264.947	0.17592	0.0071486	0.085104	0.0099563	-0.068567	-0.11891	-0.081027	0.05315	-0.030267	-0.057041	-0.041159	0.015651	-0.046952	0.089741	0.07169	0.070875	-0.060637	0.042777	0.072751	0.042632	0.09292	-0.0032194	0.045325	-0.026717	-0.04399	0.055528	0.033168	-0.021305	-0.031955	-0.0097507	0.075656	0.061618	-0.061718	0.020285	-0.023385	-0.036988	-0.078406	-0.10333	-0.032044	0.073306	-0.035128	0.092152	0.013742	-0.071022	0.036646	-0.090597	-0.019412	0.096669
Phenylpyruvate	163.036	0.0075072	0.10477	0.13979	0.10772	0.28939	0.28353	0.13102	0.1037	0.11597	0.074484	0.076498	0.27321	0.10068	0.12702	-0.014529	0.15621	0.20977	0.22215	0.13157	-0.015527	0.28847	0.14575	0.20649	0.16289	0.12314	0.024318	0.068246	-0.067927	-0.0014146	0.04864	0.13513	0.11599	0.072038	0.12978	0.10743	-0.065992	0.028909	0.13026	0.11553	0.088729	0.18486	0.063814	0.093204	0.1253	0.073618	0.12872	0.048528	0.022071
3-hydroxycinnamic acid	163.036	0.0075072	0.10477	0.13979	0.10772	0.28939	0.28353	0.13102	0.1037	0.11597	0.074484	0.076498	0.27321	0.10068	0.12702	-0.014529	0.15621	0.20977	0.22215	0.13157	-0.015527	0.28847	0.14575	0.20649	0.16289	0.12314	0.024318	0.068246	-0.067927	-0.0014146	0.04864	0.13513	0.11599	0.072038	0.12978	0.10743	-0.065992	0.028909	0.13026	0.11553	0.088729	0.18486	0.063814	0.093204	0.1253	0.073618	0.12872	0.048528	0.022071
D-Glucuronate 1-phosphate	273.005	-0.04837	-0.045642	0.048789	0.18338	0.086396	0.0020108	0.10744	0.0117	0.043261	-1.0944	0.19023	-0.068821	-0.13488	0.04068	0.0048273	0.11078	-0.014108	0.037658	0.071617	-0.24114	-0.0061223	-0.15075	-0.43609	-0.054484	0.037243	0.1212	0.083044	-0.14469	-0.92153	-0.952	-0.32794	0.06875	0.076328	0.24355	-0.084626	-0.46304	-0.51558	-0.44367	-0.53013	0.1783	0.072535	-0.044757	0.061223	-0.41474	-0.35277	-0.54577	-0.36664	-0.027536
3-keto-L-gulonate-6-phosphate	273.005	-0.04837	-0.045642	0.048789	0.18338	0.086396	0.0020108	0.10744	0.0117	0.043261	-1.0944	0.19023	-0.068821	-0.13488	0.04068	0.0048273	0.11078	-0.014108	0.037658	0.071617	-0.24114	-0.0061223	-0.15075	-0.43609	-0.054484	0.037243	0.1212	0.083044	-0.14469	-0.92153	-0.952	-0.32794	0.06875	0.076328	0.24355	-0.084626	-0.46304	-0.51558	-0.44367	-0.53013	0.1783	0.072535	-0.044757	0.061223	-0.41474	-0.35277	-0.54577	-0.36664	-0.027536
4-Amino-5-hydroxymethyl-2-methylpyrimidine	138.064	-0.018614	0.056816	0.051532	0.023064	0.10841	0.076575	0.068895	0.076137	0.15712	0.11894	0.028703	0.078836	0.12829	-0.023899	-0.082634	0.091138	0.049322	0.025047	0.0736	0.13331	0.274	-0.088827	-0.0036565	0.10293	0.075251	0.0081746	0.021481	0.068829	0.14008	0.0064809	0.0015052	0.13679	0.07798	0.10084	0.10561	-0.039507	-0.024381	-0.039466	0.065665	-0.030948	0.18741	0.13104	0.0064712	-0.010727	0.010086	0.13956	-0.037095	0.020355
Anthranilate	136.041	0.091003	-0.023641	0.090508	0.22456	0.18678	0.12139	0.046174	-0.043851	-0.041826	0.070611	0.22202	0.15252	0.086104	0.10048	0.12138	-0.047218	0.10496	0.015137	0.17507	0.25464	0.1421	0.32801	0.31608	0.10881	0.075795	0.14982	0.24017	0.17784	0.23517	0.17146	0.15539	0.13908	0.029672	0.027067	0.084195	-0.080852	-0.069387	-0.078562	-0.072995	-0.067319	0.076086	0.074678	0.050472	0.18707	0.040298	0.0018062	0.088814	-0.046695
4-Aminobenzoate	136.041	0.091003	-0.023641	0.090508	0.22456	0.18678	0.12139	0.046174	-0.043851	-0.041826	0.070611	0.22202	0.15252	0.086104	0.10048	0.12138	-0.047218	0.10496	0.015137	0.17507	0.25464	0.1421	0.32801	0.31608	0.10881	0.075795	0.14982	0.24017	0.17784	0.23517	0.17146	0.15539	0.13908	0.029672	0.027067	0.084195	-0.080852	-0.069387	-0.078562	-0.072995	-0.067319	0.076086	0.074678	0.050472	0.18707	0.040298	0.0018062	0.088814	-0.046695
4-Aminobutanal	86.0602	0.46221	0.11468	0.16736	0.26022	0.13957	0.007053	-0.099438	0.20876	0.092022	0.071237	0.20575	-0.23575	0.15765	0.12416	0.046584	0.042255	-0.056552	-0.15398	-0.018304	-0.007873	0.23853	0.30695	0.42493	0.29939	-0.0054549	-0.18373	0.28733	0.30693	0.19524	-0.14688	0.28815	-0.13347	-0.28991	0.26206	-0.037164	-0.073037	0.26351	0.65618	0.27463	0.29188	0.14553	0.10267	-0.20406	0.37927	0.32854	0.18201	0.35377	0.52204
4-Aminobutanoate	102.056	-0.28488	-0.23494	-0.76491	-0.80512	-0.39124	-0.33137	-0.49993	-0.19825	-0.23217	-0.4978	-0.67705	-0.49417	-0.40048	-0.39055	-0.63436	-0.019393	-0.12543	-0.75227	-0.56178	-0.54499	-0.69747	-0.71323	-0.54446	-0.17603	-0.47102	-0.71648	-0.71985	-0.9838	-0.56085	-0.94833	-1.0964	-0.35476	0.014329	0.12695	0.039359	-0.22018	-0.29777	-0.24449	-0.097085	-0.21699	-0.09836	0.061697	0.24039	-0.62439	-0.37004	-0.57563	0.16304	0.026944
Adenine	134.047	-0.072822	-0.11592	0.11275	0.16025	0.20456	0.16763	0.39837	-0.02973	-0.12302	-0.057538	0.24459	0.13348	0.36925	0.24566	0.30706	-0.025894	0.3579	0.12675	0.28941	0.67207	0.11991	0.63384	0.65885	0.21101	0.20395	0.29608	-0.006586	0.12746	0.22578	0.15727	0.55822	0.085531	0.072528	-0.058555	-0.13892	0.038519	-0.1718	-0.0020698	-0.087261	-0.093639	0.088591	0.13329	-0.21383	0.20603	0.081168	0.12832	0.32484	0.054734
4-Hydroxy-L-threonine	134.047	-0.072822	-0.11592	0.11275	0.16025	0.20456	0.16763	0.39837	-0.02973	-0.12302	-0.057538	0.24459	0.13348	0.36925	0.24566	0.30706	-0.025894	0.3579	0.12675	0.28941	0.67207	0.11991	0.63384	0.65885	0.21101	0.20395	0.29608	-0.006586	0.12746	0.22578	0.15727	0.55822	0.085531	0.072528	-0.058555	-0.13892	0.038519	-0.1718	-0.0020698	-0.087261	-0.093639	0.088591	0.13329	-0.21383	0.20603	0.081168	0.12832	0.32484	0.054734
4-Hydroxyphenylacetaldehyde	135.045	0.022372	0.031519	-0.10544	0.08768	0.14827	0.22723	0.1233	-0.024873	0.39644	0.32452	0.07692	0.1248	0.25506	0.29572	-0.014984	-0.16443	0.072386	0.05763	0.093042	0.27348	0.097997	0.17081	0.090221	0.091348	-0.016033	-0.092557	0.026736	0.06407	0.075146	-0.019538	0.20261	-0.16363	-0.066388	0.13195	0.042221	0.14897	-0.01065	0.02958	0.03925	-0.29311	0.12557	-0.063436	-0.034301	0.093686	0.20037	-0.011381	-0.046372	-0.2863
Phenylacetic acid	135.045	0.022372	0.031519	-0.10544	0.08768	0.14827	0.22723	0.1233	-0.024873	0.39644	0.32452	0.07692	0.1248	0.25506	0.29572	-0.014984	-0.16443	0.072386	0.05763	0.093042	0.27348	0.097997	0.17081	0.090221	0.091348	-0.016033	-0.092557	0.026736	0.06407	0.075146	-0.019538	0.20261	-0.16363	-0.066388	0.13195	0.042221	0.14897	-0.01065	0.02958	0.03925	-0.29311	0.12557	-0.063436	-0.034301	0.093686	0.20037	-0.011381	-0.046372	-0.2863
4-Phospho-L-aspartate	211.997	0.09498	0.28934	0.7734	0.10814	0.070526	-0.23437	0.25395	-0.052756	0.2251	-1.3409	0.76612	0.62873	0.74664	0.80923	0.67373	0.11264	0.022175	0.74753	0.61435	0.50759	0.095488	0.92559	0.72414	0.050189	0.10472	0.6903	0.71501	0.24358	-1.6023	-0.99031	0.47937	-0.091047	0.20091	0.10783	0.059574	-0.47496	-1.2589	-0.94696	-1.4172	0.082719	0.015642	0.13945	0.19223	-0.25968	-0.65041	-0.31688	-0.16184	0.058631
5,6,7,8-tetrahydropteridine	135.067	-0.025588	0.093997	-0.067497	0.091422	0.11093	0.10393	0.028948	0.084659	0.33629	0.27471	0.065375	0.069711	0.10923	0.16497	-0.14094	-0.053761	0.23694	0.047462	0.1041	0.25719	0.075209	0.1562	0.033354	0.12786	0.080511	-0.073715	-0.1998	0.038734	0.079661	0.039869	0.11527	-0.17125	-0.18906	0.075713	-0.098567	0.084945	-0.043595	0.0091344	0.15585	-0.28528	-0.19156	-0.045769	-0.11675	-0.087649	0.16392	-0.035829	-0.11588	-0.17815
5,6-Dimethylbenzimidazole	145.075	0.067655	0.046758	0.0786	0.16772	0.14582	0.26248	0.19758	0.074907	0.21183	0.21575	-0.046149	-0.048561	0.089044	-0.023809	-0.012903	0.12174	0.16578	-0.017417	0.073868	-0.040086	-0.027207	0.035009	-0.028493	0.14747	0.091082	0.077271	-0.0060035	0.052891	0.070304	0.021667	0.075789	0.086799	0.16405	0.19166	0.098498	0.19581	0.16205	0.22088	0.25806	-0.0068024	0.10085	0.19783	0.19277	-0.0056864	-0.027152	0.053233	-0.14579	0.072029
5-Amino-4-oxopentanoate	130.051	0.34375	0.38975	0.93464	-0.13064	0.0014677	-0.36046	0.32068	0.32074	0.56774	-1.4826	1.0567	0.96495	1.0431	0.61692	0.95541	0.3512	0.2332	0.98348	1.0924	0.77199	0.36641	1.0757	1.0248	0.21799	0.35678	0.91225	0.94376	0.58911	-1.4235	-1.9303	0.68117	0.17708	0.28622	0.37831	0.59406	-0.7775	-1.2939	-1.3848	-1.1446	0.40664	0.16755	0.14389	0.68292	-0.19663	-0.53689	-0.53623	-0.6193	0.1739
L-Glutamate 5-semialdehyde	130.051	0.34375	0.38975	0.93464	-0.13064	0.0014677	-0.36046	0.32068	0.32074	0.56774	-1.4826	1.0567	0.96495	1.0431	0.61692	0.95541	0.3512	0.2332	0.98348	1.0924	0.77199	0.36641	1.0757	1.0248	0.21799	0.35678	0.91225	0.94376	0.58911	-1.4235	-1.9303	0.68117	0.17708	0.28622	0.37831	0.59406	-0.7775	-1.2939	-1.3848	-1.1446	0.40664	0.16755	0.14389	0.68292	-0.19663	-0.53689	-0.53623	-0.6193	0.1739
L-Glutamate 1-semialdehyde	130.051	0.34375	0.38975	0.93464	-0.13064	0.0014677	-0.36046	0.32068	0.32074	0.56774	-1.4826	1.0567	0.96495	1.0431	0.61692	0.95541	0.3512	0.2332	0.98348	1.0924	0.77199	0.36641	1.0757	1.0248	0.21799	0.35678	0.91225	0.94376	0.58911	-1.4235	-1.9303	0.68117	0.17708	0.28622	0.37831	0.59406	-0.7775	-1.2939	-1.3848	-1.1446	0.40664	0.16755	0.14389	0.68292	-0.19663	-0.53689	-0.53623	-0.6193	0.1739
5-Methylthioadenosine	296.085	0.1095	0.081859	0.050779	0.11651	0.039843	0.12412	0.26398	0.10627	0.042127	0.11193	0.16549	0.17399	0.1325	0.14638	0.12085	0.024053	-0.041626	0.022991	0.021287	0.22603	-0.071381	0.11193	0.21398	0.0088788	-0.077206	0.0069462	0.12881	0.069297	0.31979	0.37241	-0.043448	0.11942	-0.075325	0.20802	0.096631	0.21268	0.1842	0.3014	0.094365	-0.048896	-0.029855	0.065506	0.2214	0.2507	0.12696	0.27298	0.14764	0.032004
6-hydroxymethyl dihydropterin	194.069	0.12318	-0.075911	0.16324	0.43691	0.24016	0.20222	0.3129	-0.12324	0.047858	0.24637	0.40721	0.20621	0.033994	0.20217	0.080055	-0.1336	-0.046011	0.16618	0.17632	0.30941	0.073263	0.40515	0.30184	-0.13183	-0.2542	0.26624	0.4172	0.37277	0.42295	0.50452	0.55294	-0.039562	-0.019497	-0.17378	-0.086788	-0.19575	0.082992	0.0030076	-0.032045	-0.197	-0.054857	-0.006261	-0.18722	0.23092	0.0037484	0.019808	-0.16633	-0.060495
7-cyano-7-carbaguanine	174.042	0.42718	0.4357	0.92623	-0.10905	0.43203	-0.35248	0.27674	0.32239	0.5674	-2.1482	0.8813	0.83477	0.99789	0.80784	0.985	0.34156	0.22238	0.99149	0.94348	0.72298	0.32553	0.91612	0.99503	0.26746	0.24449	0.91711	0.98988	0.77826	-1.4326	-2.0377	0.59862	0.35165	0.3438	0.40552	0.75562	-0.88515	-1.4481	-1.2579	-1.5327	0.38893	0.25376	0.25159	0.67469	-0.11309	-0.48587	-0.47304	-0.43472	0.33719
ADP	426.022	0.1372	0.13709	-0.44718	0.10774	-0.015642	0.13736	0.078348	-0.18964	0.065371	0.043096	-0.20369	-0.18814	0.099417	-0.065679	-0.28295	0.14892	0.15087	-0.28714	-0.17942	0.22458	-0.27658	0.20196	-0.010982	0.1249	0.15676	-0.19054	-0.14328	-0.38704	-0.035326	-0.060557	-0.057149	-0.12897	0.20099	0.068031	0.065961	-0.18908	-0.47577	-0.3196	-0.17023	-0.14704	-0.089952	0.1681	-0.074508	-0.054991	-0.27428	0.1308	-0.015225	-0.06421
Adenosine 3',5'-bisphosphate	426.022	0.1372	0.13709	-0.44718	0.10774	-0.015642	0.13736	0.078348	-0.18964	0.065371	0.043096	-0.20369	-0.18814	0.099417	-0.065679	-0.28295	0.14892	0.15087	-0.28714	-0.17942	0.22458	-0.27658	0.20196	-0.010982	0.1249	0.15676	-0.19054	-0.14328	-0.38704	-0.035326	-0.060557	-0.057149	-0.12897	0.20099	0.068031	0.065961	-0.18908	-0.47577	-0.3196	-0.17023	-0.14704	-0.089952	0.1681	-0.074508	-0.054991	-0.27428	0.1308	-0.015225	-0.06421
dGDP	426.022	0.1372	0.13709	-0.44718	0.10774	-0.015642	0.13736	0.078348	-0.18964	0.065371	0.043096	-0.20369	-0.18814	0.099417	-0.065679	-0.28295	0.14892	0.15087	-0.28714	-0.17942	0.22458	-0.27658	0.20196	-0.010982	0.1249	0.15676	-0.19054	-0.14328	-0.38704	-0.035326	-0.060557	-0.057149	-0.12897	0.20099	0.068031	0.065961	-0.18908	-0.47577	-0.3196	-0.17023	-0.14704	-0.089952	0.1681	-0.074508	-0.054991	-0.27428	0.1308	-0.015225	-0.06421
ADP-L-glycero-D-manno-heptose	618.085	0.030657	-0.039388	-0.3593	-0.38995	-0.34323	-0.1098	-0.53866	0.0040771	0.13371	-0.3161	-0.48409	-0.33248	-0.21146	-0.54882	-0.8244	0.13755	0.24697	-0.34231	-0.1831	0.11261	-0.69041	0.22325	-0.46881	0.11856	-0.057082	-0.47353	-0.2066	-0.61074	-0.78849	-0.77801	-0.606	0.15855	0.29192	-0.10083	-0.027202	-0.0094104	-0.44812	-0.36352	-0.35179	-0.085493	0.057357	0.11172	-0.29604	-0.25702	-0.22167	-0.083382	-0.51703	0.14967
ATP	505.988	0.16816	-0.25745	-0.059502	-0.18191	-0.15739	-0.027507	-0.23396	-0.041886	0.059931	0.073434	-0.062119	-0.54459	-0.42377	-0.40608	-0.31251	0.043339	0.24498	-0.19337	-0.011667	0.20007	-0.65744	-0.11366	-0.30852	0.367	-0.064064	-0.11073	-0.27979	-0.62482	-0.3614	-0.42798	-0.80978	0.039214	0.0476	0.42649	0.42484	0.46589	0.61646	0.69333	0.45061	0.00024778	0.064153	0.26336	0.16209	0.020884	0.16463	0.099306	-0.17642	0.086823
dGTP	505.988	0.16816	-0.25745	-0.059502	-0.18191	-0.15739	-0.027507	-0.23396	-0.041886	0.059931	0.073434	-0.062119	-0.54459	-0.42377	-0.40608	-0.31251	0.043339	0.24498	-0.19337	-0.011667	0.20007	-0.65744	-0.11366	-0.30852	0.367	-0.064064	-0.11073	-0.27979	-0.62482	-0.3614	-0.42798	-0.80978	0.039214	0.0476	0.42649	0.42484	0.46589	0.61646	0.69333	0.45061	0.00024778	0.064153	0.26336	0.16209	0.020884	0.16463	0.099306	-0.17642	0.086823
Propionate (n-C3:0)	73.0289	-0.078344	-0.19541	-0.43873	-0.062287	0.14676	-0.14029	-0.15677	-0.0057534	0.14686	-0.10058	-0.31079	-0.021497	-0.11976	-0.27277	0.0041121	0.10334	0.19907	-0.19776	-0.070587	-0.073212	0.11952	0.018278	-0.14128	0.10905	-0.090937	0.035199	-0.25968	0.057385	0.21792	0.019795	0.070375	0.14055	-0.14848	0.18817	0.17712	0.26056	0.38795	0.18421	0.12808	-0.18232	0.042799	0.13052	-0.018895	0.048237	0.2401	0.055948	0.24233	0.105
L-Lactaldehyde	73.0289	-0.078344	-0.19541	-0.43873	-0.062287	0.14676	-0.14029	-0.15677	-0.0057534	0.14686	-0.10058	-0.31079	-0.021497	-0.11976	-0.27277	0.0041121	0.10334	0.19907	-0.19776	-0.070587	-0.073212	0.11952	0.018278	-0.14128	0.10905	-0.090937	0.035199	-0.25968	0.057385	0.21792	0.019795	0.070375	0.14055	-0.14848	0.18817	0.17712	0.26056	0.38795	0.18421	0.12808	-0.18232	0.042799	0.13052	-0.018895	0.048237	0.2401	0.055948	0.24233	0.105
D-Lactaldehyde	73.0289	-0.078344	-0.19541	-0.43873	-0.062287	0.14676	-0.14029	-0.15677	-0.0057534	0.14686	-0.10058	-0.31079	-0.021497	-0.11976	-0.27277	0.0041121	0.10334	0.19907	-0.19776	-0.070587	-0.073212	0.11952	0.018278	-0.14128	0.10905	-0.090937	0.035199	-0.25968	0.057385	0.21792	0.019795	0.070375	0.14055	-0.14848	0.18817	0.17712	0.26056	0.38795	0.18421	0.12808	-0.18232	0.042799	0.13052	-0.018895	0.048237	0.2401	0.055948	0.24233	0.105
Acetol	73.0289	-0.078344	-0.19541	-0.43873	-0.062287	0.14676	-0.14029	-0.15677	-0.0057534	0.14686	-0.10058	-0.31079	-0.021497	-0.11976	-0.27277	0.0041121	0.10334	0.19907	-0.19776	-0.070587	-0.073212	0.11952	0.018278	-0.14128	0.10905	-0.090937	0.035199	-0.25968	0.057385	0.21792	0.019795	0.070375	0.14055	-0.14848	0.18817	0.17712	0.26056	0.38795	0.18421	0.12808	-0.18232	0.042799	0.13052	-0.018895	0.048237	0.2401	0.055948	0.24233	0.105
Acetyl phosphate	138.978	0.013442	0.023473	-0.037747	-0.060823	-0.027434	-0.086419	-0.0072055	0.010905	-0.020109	0.061517	-0.064204	-0.035775	-0.022482	-0.010981	-0.037626	-0.00079847	0.031054	-0.027338	-0.086087	-0.073217	-0.011	-0.021254	-0.0097481	-0.017622	-0.029066	-0.024081	-0.11461	-0.024179	0.0071213	-0.017639	-0.10583	0.0088665	-0.029789	0.018658	0.038569	0.014509	-0.0092843	-0.026623	-0.039585	-0.036827	0.0019791	0.0052414	-0.028787	-0.064126	-0.050407	-0.070329	-0.058436	-0.041062
Acetyl-CoA	808.119	0.16724	0.16293	-0.82501	-0.55873	-0.40537	-0.8292	-0.39718	-0.0087221	0.052372	-0.22777	-0.68403	-0.57797	-0.55182	-0.87244	-0.89077	0.21156	0.326	-0.74291	-0.6689	-0.35764	-0.7716	-0.59828	-0.76985	0.17676	0.17261	-1.0942	-0.71065	-0.49665	-0.5487	-0.61038	-0.51868	0.016432	-0.072346	-0.020536	-0.046086	0.10346	0.091279	0.37943	0.029614	-0.0083014	-0.019734	0.23829	-0.11433	0.0076215	-0.1085	-0.053299	-0.26832	0.1077
Adenosine	266.09	0.027024	0.048284	-0.187	0.21956	-0.018589	0.034693	-0.10297	-0.020765	0.014267	0.10547	-0.078411	-0.056481	0.089881	-0.11408	-0.13442	0.16096	0.17352	-0.083542	-0.0010158	0.34751	0.061658	-0.034728	0.032973	0.11357	0.25682	0.028745	0.0479	-0.075756	0.05962	-0.13678	0.74732	-0.0058213	0.30485	-0.055816	-0.25564	0.025488	-0.10523	-0.032926	-0.3303	0.018843	-0.014872	0.04651	-0.18332	-0.076425	0.15947	0.014935	-0.20031	0.066973
Deoxyguanosine	266.09	0.027024	0.048284	-0.187	0.21956	-0.018589	0.034693	-0.10297	-0.020765	0.014267	0.10547	-0.078411	-0.056481	0.089881	-0.11408	-0.13442	0.16096	0.17352	-0.083542	-0.0010158	0.34751	0.061658	-0.034728	0.032973	0.11357	0.25682	0.028745	0.0479	-0.075756	0.05962	-0.13678	0.74732	-0.0058213	0.30485	-0.055816	-0.25564	0.025488	-0.10523	-0.032926	-0.3303	0.018843	-0.014872	0.04651	-0.18332	-0.076425	0.15947	0.014935	-0.20031	0.066973
Agmatine	129.113	-0.14602	-0.046204	-0.091309	-0.023423	-0.097895	-0.036021	0.061049	-0.17935	0.17255	0.06613	-0.12182	0.061415	0.078897	-0.012233	-0.14487	-0.12019	0.0070165	-0.044126	0.066488	-0.090579	-0.132	-0.094256	-0.14831	-0.02157	-0.13661	-0.33186	-0.042685	-0.10413	-0.13278	-0.066547	0.080991	0.094307	0.13433	-0.042712	-0.079312	0.1313	-0.020796	0.03235	0.11641	-0.085529	-0.026153	0.089098	-0.010586	0.0025382	-0.08073	-0.19888	0.0059165	-0.21644
Aminoacetaldehyde	58.029	0.05854	-0.15965	0.24043	0.14284	0.054617	-0.40428	0.29467	-0.15751	-0.30373	-0.90186	0.53879	0.65364	0.57656	0.33744	0.3792	0.27951	0.088263	0.3109	0.43493	0.49982	0.0127	0.45257	0.55409	0.12106	0.3723	0.40423	0.27381	0.077571	-0.35085	-0.40296	0.25583	0.18094	-0.096183	0.3482	0.37128	-0.46003	-0.2608	-0.38733	-0.2501	0.23982	-0.20257	-0.39159	-0.12922	-0.38689	-0.13321	-0.25726	-0.026697	-0.14524
Arbutin	271.082	0.012827	-0.026729	-0.06831	-0.14131	0.025767	0.0043157	0.11456	0.048955	0.11147	0.23247	-0.076519	0.127	0.043117	0.026139	0.024615	0.034817	0.097587	0.13846	-0.014928	0.1527	-0.016246	-0.049786	-0.059439	0.12702	-0.031567	-0.0048068	0.13461	-0.13514	0.19614	0.12052	-0.018444	0.042097	-0.12204	0.14017	0.040695	0.053546	-0.10298	0.084081	-0.038801	-0.063368	0.13406	0.075722	0.054405	0.14622	0.088749	0.0069905	-0.13521	-0.087148
Betaine aldehyde	100.076	-0.05852	-0.3433	-0.3384	-0.23342	-0.036531	-0.63224	-0.49583	0.056187	0.015535	-0.19485	-0.56316	-0.35818	-0.43154	-0.29482	-0.067632	0.41552	0.42656	-0.75769	-0.42703	-0.47905	-0.49382	-0.71295	-0.27662	0.093225	0.025623	-0.44693	-0.16069	-0.55812	-0.59328	-0.61562	-0.4795	0.16594	-0.35358	0.34595	-0.13802	-0.43092	-0.47394	-0.57383	-0.22504	-0.11475	0.41499	0.17276	0.23681	-0.30865	-0.19088	-0.18214	-0.13441	0.012826
Bicarbonate	60.9957	0.00906	0.014841	0.11376	0.36878	0.0016263	0.14929	-0.058299	-0.096679	-0.014197	0.46307	0.012403	-0.17009	-0.025471	-0.095768	-0.060699	0.20577	-0.33049	0.17989	-0.17797	0.1012	-0.24041	-0.074527	-0.24855	0.18991	0.11808	0.11096	0.040242	0.14668	0.091987	0.17286	0.13383	0.12473	0.027003	-0.34834	0.10422	0.093239	0.15009	0.12945	-0.10519	0.39571	-0.24656	-0.041683	0.1194	0.041692	0.38047	-0.088364	0.49824	0.29165
Butanal	71.0497	0.081207	0.061804	0.29492	0.25368	0.26276	0.080311	0.095202	-0.12512	0.10226	-0.40637	0.25656	0.35247	-0.035942	0.30706	0.13923	0.21681	0.048384	0.33871	0.21978	0.18664	0.11147	0.42929	0.42473	-0.26093	0.05083	0.20615	0.24599	0.28363	0.38122	0.66143	0.20102	-0.10767	-0.021094	-0.19558	-0.15313	-0.056553	-0.13512	0.12137	-0.15836	-0.36953	-0.035493	-0.26465	-0.23455	0.011637	-0.013488	-0.13516	-0.10679	0.26016
Butyrate (n-C4:0)	87.0447	0.063813	-0.14554	-0.049382	0.0084976	0.15145	0.17202	0.11704	0.14426	0.12608	0.01953	-0.011604	0.0091536	0.078097	0.12339	-0.065001	-0.1112	0.10339	-0.013	0.08459	0.070741	0.10904	-0.047605	0.026763	0.21003	-0.053229	-0.0016062	-0.12859	0.00073571	0.27211	0.080052	0.1928	0.11865	0.015367	0.2316	0.019244	0.04812	-0.046209	0.1423	-0.077775	-0.37851	0.10811	0.12168	0.085813	0.023056	0.033864	0.1821	0.065568	0.098528
CDP	402.01	0.049217	0.068581	-0.55753	-0.072822	-0.036725	-0.18792	-0.1657	-0.12377	-0.046632	0.17525	-0.24576	-0.41979	-0.33931	-0.53523	-0.48771	0.19608	0.33066	-0.57197	-0.29902	-0.20553	-0.16076	0.10932	-0.34448	0.1335	0.20781	0.014902	-0.11122	0.036964	-0.69116	-0.8496	-0.53915	-0.20262	0.32945	0.093932	0.075911	0.41158	0.49557	0.76469	0.83988	-0.23859	-0.034108	0.055303	-0.22635	0.012794	-0.051251	0.14869	-0.05602	-0.024549
CDP-1,2-didodecanoylglycerol	840.385	-0.12676	-0.13932	-0.83696	-0.30804	0.11148	0.3483	0.18893	0.15825	-0.69914	-2.4752	0.26302	-0.056184	-0.25431	-0.82492	-1.1891	-1.2101	-0.66213	-0.32058	0.029308	-0.17785	-0.57139	-0.71124	0.38806	-0.27053	-0.073018	0.17085	-0.2066	0.035662	-0.72887	-0.29419	-0.045626	-0.5031	-0.15906	0.089936	-0.58564	-0.14982	0.037481	-0.29474	0.15622	0.049198	-1.1745	0.18383	-0.45891	-0.14611	0.071987	0.34221	0.0068595	0.040046
CDP-1,2-ditetradecanoylglycerol	896.448	0.15264	-0.18487	0.42534	0.37568	0.55978	0.41341	0.28791	0.15523	0.15154	0.19314	-0.0031847	0.37982	0.38029	0.32348	0.033773	-0.0097737	0.30351	0.26608	0.37324	0.14691	0.38564	0.11432	0.29391	0.32033	-0.14334	0.015888	-0.16264	-0.068936	0.43284	0.15076	0.081361	-0.022768	0.020009	0.13057	-0.070932	0.055706	-0.42799	-0.013325	-0.08838	-0.39518	-0.20382	0.18321	0.34054	-0.25705	-0.35875	-0.069598	-0.49241	-0.67887
CTP	481.976	-0.00759	-0.0042974	-0.13538	-0.19829	-0.15317	-0.048991	-0.079192	-0.079612	0.076877	0.17689	-0.1036	-0.10991	-0.034106	-0.11335	-0.14395	-0.029302	0.13017	-0.04841	-0.043824	-0.0080361	-0.09079	-0.025534	-0.085929	0.057377	-0.0076999	-0.1586	-0.055406	-0.17687	-0.18715	-0.27648	-0.34912	-0.064776	0.01547	0.080923	0.086177	0.23582	0.23313	0.22967	0.29193	-0.099258	0.04527	0.068036	0.045058	-0.12684	0.025478	-0.053764	-0.0079703	-0.019011
Carbamoyl phosphate	139.976	-0.010648	0.024273	-0.10411	0.093102	0.08911	-0.12852	0.085361	0.062303	-0.022476	0.080907	0.12336	-0.01869	0.063598	0.028936	0.03743	-0.016195	0.030657	-0.08051	0.057033	0.02761	0.064233	-0.016282	-0.030427	0.068635	0.052389	0.031514	0.08557	0.0080432	0.11116	0.093673	0.042578	-0.11013	-0.042187	-0.02646	-0.042419	0.18447	0.051082	-0.017766	0.095787	-0.11204	0.098159	0.12246	-0.018264	0.060667	-0.030106	0.066166	-0.028484	0.025425
Coenzyme A	766.108	0.30104	0.14806	-0.071326	0.62036	0.53728	0.76415	0.073716	0.026459	-0.11353	0.03155	-0.1478	-0.22506	-0.31376	0.066909	-0.56659	0.29211	0.29048	-0.056881	0.36582	0.24353	-0.10245	0.33157	-0.51925	0.28303	0.16007	0.46823	0.13829	0.12315	-0.48302	-0.19959	0.3604	0.019193	0.33448	0.23979	0.19502	-0.073107	0.56301	0.32627	0.49526	0.18658	0.3157	0.19727	-0.0096991	-0.34575	-0.20679	-0.16607	-0.087752	0.52115
Cytidine	242.077	0.014331	0.043618	-0.17154	-0.064562	-0.21916	-0.14709	-0.22001	0.065202	0.0087084	-0.10006	-0.18105	-0.26166	-0.092081	-0.14987	-0.22528	0.17682	0.12963	-0.25454	-0.06465	-0.019411	-0.0022359	-0.041031	-0.063579	0.24525	0.12351	0.026058	-0.08553	0.095811	-0.13471	-0.099756	0.20632	0.074659	0.26355	0.096193	0.006438	0.041672	0.024421	0.049585	-0.050156	-0.13758	0.025009	0.087214	0.028434	0.04574	0.093667	0.071501	0.076041	0.11979
D-4'-Phosphopantothenate	298.066	-0.1478	-0.12161	-0.15859	-0.071238	-0.11633	-0.094529	-0.084481	0.020887	0.063438	0.01082	-0.066685	-0.07966	0.035403	-0.040375	-0.13091	0.081402	-0.12931	-0.1173	-0.11948	0.08303	-0.21528	0.062213	-0.022751	-0.0056019	-0.022509	-0.34573	-0.21857	-0.019868	0.051174	0.089697	-0.11967	0.16903	0.010021	-0.061523	-0.12686	-0.054565	-0.1338	0.047786	-0.2172	-0.010084	-0.13429	-0.09902	0.030724	-0.074259	-0.0045385	-0.15969	-0.11477	-0.2972
L-Alanine	88.0399	0.11486	-0.031192	0.45855	0.2407	0.24058	0.00075764	0.3564	-0.1031	0.29475	-1.429	0.52717	0.61161	0.15614	0.65508	0.28027	0.16268	0.45415	0.48589	0.6472	0.43721	0.069463	0.40419	0.36922	0.21923	-0.03172	0.46494	0.36648	0.45643	-0.917	-1.2046	0.22272	0.14582	0.022656	0.42509	0.43026	-0.50011	-0.5828	-0.37307	-0.64402	-0.21147	0.16292	0.19984	0.50768	-0.34046	-0.5915	-0.56253	-0.54016	-0.20445
beta-Alanine	88.0399	0.11486	-0.031192	0.45855	0.2407	0.24058	0.00075764	0.3564	-0.1031	0.29475	-1.429	0.52717	0.61161	0.15614	0.65508	0.28027	0.16268	0.45415	0.48589	0.6472	0.43721	0.069463	0.40419	0.36922	0.21923	-0.03172	0.46494	0.36648	0.45643	-0.917	-1.2046	0.22272	0.14582	0.022656	0.42509	0.43026	-0.50011	-0.5828	-0.37307	-0.64402	-0.21147	0.16292	0.19984	0.50768	-0.34046	-0.5915	-0.56253	-0.54016	-0.20445
D-Alanine	88.0399	0.11486	-0.031192	0.45855	0.2407	0.24058	0.00075764	0.3564	-0.1031	0.29475	-1.429	0.52717	0.61161	0.15614	0.65508	0.28027	0.16268	0.45415	0.48589	0.6472	0.43721	0.069463	0.40419	0.36922	0.21923	-0.03172	0.46494	0.36648	0.45643	-0.917	-1.2046	0.22272	0.14582	0.022656	0.42509	0.43026	-0.50011	-0.5828	-0.37307	-0.64402	-0.21147	0.16292	0.19984	0.50768	-0.34046	-0.5915	-0.56253	-0.54016	-0.20445
Sarcosine	88.0399	0.11486	-0.031192	0.45855	0.2407	0.24058	0.00075764	0.3564	-0.1031	0.29475	-1.429	0.52717	0.61161	0.15614	0.65508	0.28027	0.16268	0.45415	0.48589	0.6472	0.43721	0.069463	0.40419	0.36922	0.21923	-0.03172	0.46494	0.36648	0.45643	-0.917	-1.2046	0.22272	0.14582	0.022656	0.42509	0.43026	-0.50011	-0.5828	-0.37307	-0.64402	-0.21147	0.16292	0.19984	0.50768	-0.34046	-0.5915	-0.56253	-0.54016	-0.20445
D-Alanyl-D-alanine	159.078	-0.068267	0.040375	-0.15969	0.23885	0.22724	0.20394	0.26255	-0.069867	0.10143	-0.11189	-0.11933	0.033643	0.029752	0.049608	-0.024071	0.097236	0.21283	-0.29432	-0.19639	0.12674	0.038259	0.29935	0.10477	0.043579	0.13117	-0.11386	-0.20359	-0.13837	0.11421	-0.145	-0.21999	-0.061092	0.16356	0.010507	0.19654	0.27884	0.2541	0.4791	0.18836	-0.027417	0.065657	0.065282	0.25986	0.11116	0.13271	0.1015	0.15724	0.083905
D-Glucose	179.056	0.1665	-0.0056077	0.19594	-0.027488	-0.38008	-0.53871	-0.21857	0.18499	-0.042565	-0.54068	0.024371	0.070236	0.002665	0.1317	0.12237	0.19798	-0.25626	0.18322	0.032755	0.16775	-0.42079	0.099534	-0.013883	-0.072815	0.15171	0.243	0.16902	-0.21746	-0.14716	0.037986	-0.076795	0.24785	0.1735	-0.031659	0.018679	-0.22107	-0.1415	-0.068831	-0.049756	0.20807	-0.026464	0.14955	0.016018	0.20545	0.058356	-0.50397	0.087038	0.28918
D-Fructose	179.056	0.1665	-0.0056077	0.19594	-0.027488	-0.38008	-0.53871	-0.21857	0.18499	-0.042565	-0.54068	0.024371	0.070236	0.002665	0.1317	0.12237	0.19798	-0.25626	0.18322	0.032755	0.16775	-0.42079	0.099534	-0.013883	-0.072815	0.15171	0.243	0.16902	-0.21746	-0.14716	0.037986	-0.076795	0.24785	0.1735	-0.031659	0.018679	-0.22107	-0.1415	-0.068831	-0.049756	0.20807	-0.026464	0.14955	0.016018	0.20545	0.058356	-0.50397	0.087038	0.28918
D-Galactose	179.056	0.1665	-0.0056077	0.19594	-0.027488	-0.38008	-0.53871	-0.21857	0.18499	-0.042565	-0.54068	0.024371	0.070236	0.002665	0.1317	0.12237	0.19798	-0.25626	0.18322	0.032755	0.16775	-0.42079	0.099534	-0.013883	-0.072815	0.15171	0.243	0.16902	-0.21746	-0.14716	0.037986	-0.076795	0.24785	0.1735	-0.031659	0.018679	-0.22107	-0.1415	-0.068831	-0.049756	0.20807	-0.026464	0.14955	0.016018	0.20545	0.058356	-0.50397	0.087038	0.28918
myo-Inositol	179.056	0.1665	-0.0056077	0.19594	-0.027488	-0.38008	-0.53871	-0.21857	0.18499	-0.042565	-0.54068	0.024371	0.070236	0.002665	0.1317	0.12237	0.19798	-0.25626	0.18322	0.032755	0.16775	-0.42079	0.099534	-0.013883	-0.072815	0.15171	0.243	0.16902	-0.21746	-0.14716	0.037986	-0.076795	0.24785	0.1735	-0.031659	0.018679	-0.22107	-0.1415	-0.068831	-0.049756	0.20807	-0.026464	0.14955	0.016018	0.20545	0.058356	-0.50397	0.087038	0.28918
D-Mannose	179.056	0.1665	-0.0056077	0.19594	-0.027488	-0.38008	-0.53871	-0.21857	0.18499	-0.042565	-0.54068	0.024371	0.070236	0.002665	0.1317	0.12237	0.19798	-0.25626	0.18322	0.032755	0.16775	-0.42079	0.099534	-0.013883	-0.072815	0.15171	0.243	0.16902	-0.21746	-0.14716	0.037986	-0.076795	0.24785	0.1735	-0.031659	0.018679	-0.22107	-0.1415	-0.068831	-0.049756	0.20807	-0.026464	0.14955	0.016018	0.20545	0.058356	-0.50397	0.087038	0.28918
D-Allose	179.056	0.1665	-0.0056077	0.19594	-0.027488	-0.38008	-0.53871	-0.21857	0.18499	-0.042565	-0.54068	0.024371	0.070236	0.002665	0.1317	0.12237	0.19798	-0.25626	0.18322	0.032755	0.16775	-0.42079	0.099534	-0.013883	-0.072815	0.15171	0.243	0.16902	-0.21746	-0.14716	0.037986	-0.076795	0.24785	0.1735	-0.031659	0.018679	-0.22107	-0.1415	-0.068831	-0.049756	0.20807	-0.026464	0.14955	0.016018	0.20545	0.058356	-0.50397	0.087038	0.28918
beta D-Galactose	179.056	0.1665	-0.0056077	0.19594	-0.027488	-0.38008	-0.53871	-0.21857	0.18499	-0.042565	-0.54068	0.024371	0.070236	0.002665	0.1317	0.12237	0.19798	-0.25626	0.18322	0.032755	0.16775	-0.42079	0.099534	-0.013883	-0.072815	0.15171	0.243	0.16902	-0.21746	-0.14716	0.037986	-0.076795	0.24785	0.1735	-0.031659	0.018679	-0.22107	-0.1415	-0.068831	-0.049756	0.20807	-0.026464	0.14955	0.016018	0.20545	0.058356	-0.50397	0.087038	0.28918
D-Gluconate	195.052	0.095285	-0.12198	-0.16846	0.15761	-0.53688	0.18379	0.33121	-0.055286	0.065593	-0.22486	0.29165	0.13321	0.069081	-0.11932	0.56919	0.055852	-0.22647	-0.097207	-0.10136	-0.1537	-0.38347	-0.213	-0.22051	0.184	0.15161	0.031268	-0.091251	-0.13024	0.085005	0.045741	0.26326	-0.054102	-0.026482	0.084486	0.20124	-0.13794	-0.10109	-0.14694	-0.053098	0.18369	0.095784	0.05021	0.13783	0.17942	0.1843	0.068669	0.25613	0.1661
D-Mannonate	195.052	0.095285	-0.12198	-0.16846	0.15761	-0.53688	0.18379	0.33121	-0.055286	0.065593	-0.22486	0.29165	0.13321	0.069081	-0.11932	0.56919	0.055852	-0.22647	-0.097207	-0.10136	-0.1537	-0.38347	-0.213	-0.22051	0.184	0.15161	0.031268	-0.091251	-0.13024	0.085005	0.045741	0.26326	-0.054102	-0.026482	0.084486	0.20124	-0.13794	-0.10109	-0.14694	-0.053098	0.18369	0.095784	0.05021	0.13783	0.17942	0.1843	0.068669	0.25613	0.1661
L-Idonate	195.052	0.095285	-0.12198	-0.16846	0.15761	-0.53688	0.18379	0.33121	-0.055286	0.065593	-0.22486	0.29165	0.13321	0.069081	-0.11932	0.56919	0.055852	-0.22647	-0.097207	-0.10136	-0.1537	-0.38347	-0.213	-0.22051	0.184	0.15161	0.031268	-0.091251	-0.13024	0.085005	0.045741	0.26326	-0.054102	-0.026482	0.084486	0.20124	-0.13794	-0.10109	-0.14694	-0.053098	0.18369	0.095784	0.05021	0.13783	0.17942	0.1843	0.068669	0.25613	0.1661
D-Altronate	195.052	0.095285	-0.12198	-0.16846	0.15761	-0.53688	0.18379	0.33121	-0.055286	0.065593	-0.22486	0.29165	0.13321	0.069081	-0.11932	0.56919	0.055852	-0.22647	-0.097207	-0.10136	-0.1537	-0.38347	-0.213	-0.22051	0.184	0.15161	0.031268	-0.091251	-0.13024	0.085005	0.045741	0.26326	-0.054102	-0.026482	0.084486	0.20124	-0.13794	-0.10109	-0.14694	-0.053098	0.18369	0.095784	0.05021	0.13783	0.17942	0.1843	0.068669	0.25613	0.1661
D-Galactonate	195.052	0.095285	-0.12198	-0.16846	0.15761	-0.53688	0.18379	0.33121	-0.055286	0.065593	-0.22486	0.29165	0.13321	0.069081	-0.11932	0.56919	0.055852	-0.22647	-0.097207	-0.10136	-0.1537	-0.38347	-0.213	-0.22051	0.184	0.15161	0.031268	-0.091251	-0.13024	0.085005	0.045741	0.26326	-0.054102	-0.026482	0.084486	0.20124	-0.13794	-0.10109	-0.14694	-0.053098	0.18369	0.095784	0.05021	0.13783	0.17942	0.1843	0.068669	0.25613	0.1661
L-Galactonate	195.052	0.095285	-0.12198	-0.16846	0.15761	-0.53688	0.18379	0.33121	-0.055286	0.065593	-0.22486	0.29165	0.13321	0.069081	-0.11932	0.56919	0.055852	-0.22647	-0.097207	-0.10136	-0.1537	-0.38347	-0.213	-0.22051	0.184	0.15161	0.031268	-0.091251	-0.13024	0.085005	0.045741	0.26326	-0.054102	-0.026482	0.084486	0.20124	-0.13794	-0.10109	-0.14694	-0.053098	0.18369	0.095784	0.05021	0.13783	0.17942	0.1843	0.068669	0.25613	0.1661
alpha-D-Ribose 5-phosphate	229.012	0.12814	0.079886	-0.37569	0.23095	0.13231	0.013255	-0.10979	0.056437	-0.0047161	0.063503	0.0023178	-0.14741	0.027536	0.036199	-0.12847	0.29103	0.32045	-0.25201	-0.2831	0.014649	-0.017549	-0.15377	-0.18696	0.21944	0.31742	-0.3801	-0.41516	0.12594	-0.083024	-0.077227	0.3158	-0.0084026	0.015507	-0.10372	0.087932	-0.29017	-0.33349	-0.1944	-0.50833	0.031148	0.091531	0.12791	0.0023839	0.31501	0.17785	0.17746	0.031204	-0.064679
D-Ribulose 5-phosphate	229.012	0.12814	0.079886	-0.37569	0.23095	0.13231	0.013255	-0.10979	0.056437	-0.0047161	0.063503	0.0023178	-0.14741	0.027536	0.036199	-0.12847	0.29103	0.32045	-0.25201	-0.2831	0.014649	-0.017549	-0.15377	-0.18696	0.21944	0.31742	-0.3801	-0.41516	0.12594	-0.083024	-0.077227	0.3158	-0.0084026	0.015507	-0.10372	0.087932	-0.29017	-0.33349	-0.1944	-0.50833	0.031148	0.091531	0.12791	0.0023839	0.31501	0.17785	0.17746	0.031204	-0.064679
D-Xylulose 5-phosphate	229.012	0.12814	0.079886	-0.37569	0.23095	0.13231	0.013255	-0.10979	0.056437	-0.0047161	0.063503	0.0023178	-0.14741	0.027536	0.036199	-0.12847	0.29103	0.32045	-0.25201	-0.2831	0.014649	-0.017549	-0.15377	-0.18696	0.21944	0.31742	-0.3801	-0.41516	0.12594	-0.083024	-0.077227	0.3158	-0.0084026	0.015507	-0.10372	0.087932	-0.29017	-0.33349	-0.1944	-0.50833	0.031148	0.091531	0.12791	0.0023839	0.31501	0.17785	0.17746	0.031204	-0.064679
alpha-D-Ribose 1-phosphate	229.012	0.12814	0.079886	-0.37569	0.23095	0.13231	0.013255	-0.10979	0.056437	-0.0047161	0.063503	0.0023178	-0.14741	0.027536	0.036199	-0.12847	0.29103	0.32045	-0.25201	-0.2831	0.014649	-0.017549	-0.15377	-0.18696	0.21944	0.31742	-0.3801	-0.41516	0.12594	-0.083024	-0.077227	0.3158	-0.0084026	0.015507	-0.10372	0.087932	-0.29017	-0.33349	-0.1944	-0.50833	0.031148	0.091531	0.12791	0.0023839	0.31501	0.17785	0.17746	0.031204	-0.064679
L-Ribulose 5-phosphate	229.012	0.12814	0.079886	-0.37569	0.23095	0.13231	0.013255	-0.10979	0.056437	-0.0047161	0.063503	0.0023178	-0.14741	0.027536	0.036199	-0.12847	0.29103	0.32045	-0.25201	-0.2831	0.014649	-0.017549	-0.15377	-0.18696	0.21944	0.31742	-0.3801	-0.41516	0.12594	-0.083024	-0.077227	0.3158	-0.0084026	0.015507	-0.10372	0.087932	-0.29017	-0.33349	-0.1944	-0.50833	0.031148	0.091531	0.12791	0.0023839	0.31501	0.17785	0.17746	0.031204	-0.064679
D-Arabinose 5-phosphate	229.012	0.12814	0.079886	-0.37569	0.23095	0.13231	0.013255	-0.10979	0.056437	-0.0047161	0.063503	0.0023178	-0.14741	0.027536	0.036199	-0.12847	0.29103	0.32045	-0.25201	-0.2831	0.014649	-0.017549	-0.15377	-0.18696	0.21944	0.31742	-0.3801	-0.41516	0.12594	-0.083024	-0.077227	0.3158	-0.0084026	0.015507	-0.10372	0.087932	-0.29017	-0.33349	-0.1944	-0.50833	0.031148	0.091531	0.12791	0.0023839	0.31501	0.17785	0.17746	0.031204	-0.064679
L-Xylulose 5-phosphate	229.012	0.12814	0.079886	-0.37569	0.23095	0.13231	0.013255	-0.10979	0.056437	-0.0047161	0.063503	0.0023178	-0.14741	0.027536	0.036199	-0.12847	0.29103	0.32045	-0.25201	-0.2831	0.014649	-0.017549	-0.15377	-0.18696	0.21944	0.31742	-0.3801	-0.41516	0.12594	-0.083024	-0.077227	0.3158	-0.0084026	0.015507	-0.10372	0.087932	-0.29017	-0.33349	-0.1944	-0.50833	0.031148	0.091531	0.12791	0.0023839	0.31501	0.17785	0.17746	0.031204	-0.064679
D-Glucarate	209.031	0.10879	-0.022503	0.0039303	-0.14328	0.14831	-0.033219	0.10704	0.12694	0.13117	0.068526	0.071147	-0.037215	0.093013	0.12652	0.0086545	0.079885	0.22822	0.076829	0.049654	0.033271	0.13259	-0.059927	-0.1388	0.040036	0.087823	-0.034911	0.065185	-0.11168	-0.21994	-0.10691	-0.26903	0.0064058	-0.079863	0.10671	0.15244	0.14407	0.18912	0.22383	0.22283	0.10044	0.057954	0.16987	0.1441	-0.016454	-0.22278	-0.23305	-0.34079	0.1382
D-Galactarate	209.031	0.10879	-0.022503	0.0039303	-0.14328	0.14831	-0.033219	0.10704	0.12694	0.13117	0.068526	0.071147	-0.037215	0.093013	0.12652	0.0086545	0.079885	0.22822	0.076829	0.049654	0.033271	0.13259	-0.059927	-0.1388	0.040036	0.087823	-0.034911	0.065185	-0.11168	-0.21994	-0.10691	-0.26903	0.0064058	-0.079863	0.10671	0.15244	0.14407	0.18912	0.22383	0.22283	0.10044	0.057954	0.16987	0.1441	-0.016454	-0.22278	-0.23305	-0.34079	0.1382
D-Glucosamine	178.073	0.15371	0.17481	-0.17716	0.3233	0.21236	0.44139	0.45952	0.14324	0.15099	-0.13231	0.048115	0.025692	0.099394	0.076432	0.14091	0.19021	0.030017	-0.083897	-0.20155	-0.14668	-0.021005	-0.0060686	-0.15505	0.03038	0.27873	0.0033067	-0.012079	0.0018297	0.12769	0.008742	0.19809	0.27286	0.21873	0.060928	0.08848	0.49889	-0.037467	0.37444	-0.040619	0.22228	-0.026307	-0.0040131	0.25638	0.40503	0.13165	0.58712	0.4281	0.41737
7-aminomethyl-7-deazaguanine	178.073	0.15371	0.17481	-0.17716	0.3233	0.21236	0.44139	0.45952	0.14324	0.15099	-0.13231	0.048115	0.025692	0.099394	0.076432	0.14091	0.19021	0.030017	-0.083897	-0.20155	-0.14668	-0.021005	-0.0060686	-0.15505	0.03038	0.27873	0.0033067	-0.012079	0.0018297	0.12769	0.008742	0.19809	0.27286	0.21873	0.060928	0.08848	0.49889	-0.037467	0.37444	-0.040619	0.22228	-0.026307	-0.0040131	0.25638	0.40503	0.13165	0.58712	0.4281	0.41737
D-Glucosamine 6-phosphate	258.038	0.069266	0.30087	0.58011	0.96673	1.0599	0.81796	0.82235	0.082901	0.18792	0.51086	0.39809	0.34697	0.66028	0.29673	0.42304	0.11086	0.2039	0.39987	0.36382	0.48832	1.08	0.64923	0.53723	0.067731	0.24163	0.40224	0.22136	0.39725	1.0515	0.84701	0.16084	0.038671	0.24104	0.30892	0.20194	0.012365	-0.45429	0.26401	-0.18988	0.10964	0.24845	0.23445	0.46252	-0.26308	-0.2291	-0.30611	-0.34096	0.26296
D-Glucosamine 1-phosphate	258.038	0.069266	0.30087	0.58011	0.96673	1.0599	0.81796	0.82235	0.082901	0.18792	0.51086	0.39809	0.34697	0.66028	0.29673	0.42304	0.11086	0.2039	0.39987	0.36382	0.48832	1.08	0.64923	0.53723	0.067731	0.24163	0.40224	0.22136	0.39725	1.0515	0.84701	0.16084	0.038671	0.24104	0.30892	0.20194	0.012365	-0.45429	0.26401	-0.18988	0.10964	0.24845	0.23445	0.46252	-0.26308	-0.2291	-0.30611	-0.34096	0.26296
Glycerophosphoserine	258.038	0.069266	0.30087	0.58011	0.96673	1.0599	0.81796	0.82235	0.082901	0.18792	0.51086	0.39809	0.34697	0.66028	0.29673	0.42304	0.11086	0.2039	0.39987	0.36382	0.48832	1.08	0.64923	0.53723	0.067731	0.24163	0.40224	0.22136	0.39725	1.0515	0.84701	0.16084	0.038671	0.24104	0.30892	0.20194	0.012365	-0.45429	0.26401	-0.18988	0.10964	0.24845	0.23445	0.46252	-0.26308	-0.2291	-0.30611	-0.34096	0.26296
L-Glutamate	146.046	-0.046557	-0.20038	-0.69805	-0.42373	-0.53588	-0.32035	-0.67866	0.091491	-0.06777	-0.085268	-0.64821	-0.4089	-0.29719	-0.43611	-0.55632	0.17146	0.082081	-0.86033	-0.70956	-0.44223	-0.74006	-0.43848	-0.51355	0.024202	-0.19977	-0.6458	-0.52387	-0.85908	-0.56204	-0.70721	-0.8035	-0.12133	0.17097	0.23835	0.22553	-0.14514	-0.42314	0.076941	0.037869	0.041082	0.14983	0.20149	0.19874	-0.36357	-0.30927	-0.36066	-0.057482	0.083407
D-Glutamate	146.046	-0.046557	-0.20038	-0.69805	-0.42373	-0.53588	-0.32035	-0.67866	0.091491	-0.06777	-0.085268	-0.64821	-0.4089	-0.29719	-0.43611	-0.55632	0.17146	0.082081	-0.86033	-0.70956	-0.44223	-0.74006	-0.43848	-0.51355	0.024202	-0.19977	-0.6458	-0.52387	-0.85908	-0.56204	-0.70721	-0.8035	-0.12133	0.17097	0.23835	0.22553	-0.14514	-0.42314	0.076941	0.037869	0.041082	0.14983	0.20149	0.19874	-0.36357	-0.30927	-0.36066	-0.057482	0.083407
O-Acetyl-L-serine	146.046	-0.046557	-0.20038	-0.69805	-0.42373	-0.53588	-0.32035	-0.67866	0.091491	-0.06777	-0.085268	-0.64821	-0.4089	-0.29719	-0.43611	-0.55632	0.17146	0.082081	-0.86033	-0.70956	-0.44223	-0.74006	-0.43848	-0.51355	0.024202	-0.19977	-0.6458	-0.52387	-0.85908	-0.56204	-0.70721	-0.8035	-0.12133	0.17097	0.23835	0.22553	-0.14514	-0.42314	0.076941	0.037869	0.041082	0.14983	0.20149	0.19874	-0.36357	-0.30927	-0.36066	-0.057482	0.083407
Sedoheptulose 1,7-bisphosphate	368.999	0.18277	0.054141	-0.031331	-0.081471	-0.04268	-0.11793	-0.010706	0.12617	0.10553	0.24297	-0.054976	-0.10219	-0.023075	-0.03802	-0.29606	0.17033	0.14226	-0.084738	-0.075804	-0.2248	-0.14936	-0.13998	-0.26106	0.20568	0.17983	-0.15677	-0.19497	-0.23576	0.099292	0.079864	-0.29831	0.024882	0.11774	0.11692	0.20687	0.10303	0.23031	0.30993	0.10025	-0.050411	0.070373	0.036991	-0.054638	0.077413	0.097836	0.043146	-0.34552	-0.073779
D-Glycero-D-manno-heptose 1,7-bisphosphate	368.999	0.18277	0.054141	-0.031331	-0.081471	-0.04268	-0.11793	-0.010706	0.12617	0.10553	0.24297	-0.054976	-0.10219	-0.023075	-0.03802	-0.29606	0.17033	0.14226	-0.084738	-0.075804	-0.2248	-0.14936	-0.13998	-0.26106	0.20568	0.17983	-0.15677	-0.19497	-0.23576	0.099292	0.079864	-0.29831	0.024882	0.11774	0.11692	0.20687	0.10303	0.23031	0.30993	0.10025	-0.050411	0.070373	0.036991	-0.054638	0.077413	0.097836	0.043146	-0.34552	-0.073779
Sedoheptulose 7-phosphate	289.033	-0.15098	-0.26102	-0.48797	-0.012092	-0.16793	-0.41441	-0.25685	-0.11443	0.047419	0.16042	-0.27551	-0.30775	-0.19693	-0.33411	-0.38902	0.011033	-0.0038831	-0.38056	-0.41863	-0.34263	-0.16536	-0.24932	-0.35751	-0.057941	-0.080667	-0.4222	-0.24795	-0.33297	-0.24884	-0.11336	-0.4727	-0.066894	-0.06232	0.021092	0.027357	-0.33887	-0.19755	-0.17522	-0.37946	-0.12403	-0.065133	0.015831	0.15836	-0.2026	-0.21553	-0.13166	-0.15562	-0.024387
D-Glycero-D-manno-heptose 7-phosphate	289.033	-0.15098	-0.26102	-0.48797	-0.012092	-0.16793	-0.41441	-0.25685	-0.11443	0.047419	0.16042	-0.27551	-0.30775	-0.19693	-0.33411	-0.38902	0.011033	-0.0038831	-0.38056	-0.41863	-0.34263	-0.16536	-0.24932	-0.35751	-0.057941	-0.080667	-0.4222	-0.24795	-0.33297	-0.24884	-0.11336	-0.4727	-0.066894	-0.06232	0.021092	0.027357	-0.33887	-0.19755	-0.17522	-0.37946	-0.12403	-0.065133	0.015831	0.15836	-0.2026	-0.21553	-0.13166	-0.15562	-0.024387
D-Glycero-D-manno-heptose 1-phosphate	289.033	-0.15098	-0.26102	-0.48797	-0.012092	-0.16793	-0.41441	-0.25685	-0.11443	0.047419	0.16042	-0.27551	-0.30775	-0.19693	-0.33411	-0.38902	0.011033	-0.0038831	-0.38056	-0.41863	-0.34263	-0.16536	-0.24932	-0.35751	-0.057941	-0.080667	-0.4222	-0.24795	-0.33297	-0.24884	-0.11336	-0.4727	-0.066894	-0.06232	0.021092	0.027357	-0.33887	-0.19755	-0.17522	-0.37946	-0.12403	-0.065133	0.015831	0.15836	-0.2026	-0.21553	-0.13166	-0.15562	-0.024387
L-Malate	133.014	0.16514	0.14715	0.51619	0.21327	0.40483	-0.14234	0.24138	-0.020939	0.40251	0.47273	0.45693	0.26441	0.41299	0.24788	0.14384	0.23423	0.19349	0.36516	0.35898	0.42254	0.33807	0.32887	0.4084	0.28353	0.19317	0.44904	0.4813	0.24834	1.0665	0.84488	0.12115	-0.079786	-0.0058462	0.10957	-0.091853	0.078317	0.1219	-0.12423	0.032775	0.004816	0.057223	0.021193	-0.061687	-0.029984	0.14243	-0.27138	0.022293	0.0061709
D-Malate	133.014	0.16514	0.14715	0.51619	0.21327	0.40483	-0.14234	0.24138	-0.020939	0.40251	0.47273	0.45693	0.26441	0.41299	0.24788	0.14384	0.23423	0.19349	0.36516	0.35898	0.42254	0.33807	0.32887	0.4084	0.28353	0.19317	0.44904	0.4813	0.24834	1.0665	0.84488	0.12115	-0.079786	-0.0058462	0.10957	-0.091853	0.078317	0.1219	-0.12423	0.032775	0.004816	0.057223	0.021193	-0.061687	-0.029984	0.14243	-0.27138	0.022293	0.0061709
D-Mannitol	181.071	0.13031	0.34289	-0.0010368	0.10011	0.3332	0.32117	0.14153	0.13581	0.087063	-0.03205	-0.096656	0.037785	0.072118	0.1296	0.039902	0.29738	0.31187	0.075774	0.028283	0.33668	0.14306	0.078226	-0.10248	0.34934	0.51587	0.16669	0.15381	0.90125	0.81708	0.96216	0.30113	0.0079226	0.26189	0.040502	-0.15936	-0.20397	-0.22284	-0.07687	0.05583	0.26632	-0.087343	-0.047974	-0.02839	0.016464	-0.13244	-0.09974	0.20661	0.30454
D-Sorbitol	181.071	0.13031	0.34289	-0.0010368	0.10011	0.3332	0.32117	0.14153	0.13581	0.087063	-0.03205	-0.096656	0.037785	0.072118	0.1296	0.039902	0.29738	0.31187	0.075774	0.028283	0.33668	0.14306	0.078226	-0.10248	0.34934	0.51587	0.16669	0.15381	0.90125	0.81708	0.96216	0.30113	0.0079226	0.26189	0.040502	-0.15936	-0.20397	-0.22284	-0.07687	0.05583	0.26632	-0.087343	-0.047974	-0.02839	0.016464	-0.13244	-0.09974	0.20661	0.30454
Galactitol	181.071	0.13031	0.34289	-0.0010368	0.10011	0.3332	0.32117	0.14153	0.13581	0.087063	-0.03205	-0.096656	0.037785	0.072118	0.1296	0.039902	0.29738	0.31187	0.075774	0.028283	0.33668	0.14306	0.078226	-0.10248	0.34934	0.51587	0.16669	0.15381	0.90125	0.81708	0.96216	0.30113	0.0079226	0.26189	0.040502	-0.15936	-0.20397	-0.22284	-0.07687	0.05583	0.26632	-0.087343	-0.047974	-0.02839	0.016464	-0.13244	-0.09974	0.20661	0.30454
D-Mannitol 1-phosphate	261.038	0.084303	0.1192	-0.27423	0.44503	0.010513	0.016304	0.031828	-0.073449	0.17805	0.37077	-0.28576	-0.22594	-0.06724	-0.19369	-0.39369	0.02967	0.0051368	-0.039171	0.0070281	-0.48366	-0.26328	-0.11161	-0.16801	-0.080445	0.21365	-0.27663	-0.35673	0.067089	0.77056	1.1294	0.44749	0.1719	0.10109	0.0075169	-0.068038	0.32179	-0.16719	0.043884	-0.00083757	0.012377	0.040251	0.16961	0.090029	-0.31174	-0.15855	-0.43597	-0.51469	0.098001
D-Sorbitol 6-phosphate	261.038	0.084303	0.1192	-0.27423	0.44503	0.010513	0.016304	0.031828	-0.073449	0.17805	0.37077	-0.28576	-0.22594	-0.06724	-0.19369	-0.39369	0.02967	0.0051368	-0.039171	0.0070281	-0.48366	-0.26328	-0.11161	-0.16801	-0.080445	0.21365	-0.27663	-0.35673	0.067089	0.77056	1.1294	0.44749	0.1719	0.10109	0.0075169	-0.068038	0.32179	-0.16719	0.043884	-0.00083757	0.012377	0.040251	0.16961	0.090029	-0.31174	-0.15855	-0.43597	-0.51469	0.098001
Galactitol 1-phosphate	261.038	0.084303	0.1192	-0.27423	0.44503	0.010513	0.016304	0.031828	-0.073449	0.17805	0.37077	-0.28576	-0.22594	-0.06724	-0.19369	-0.39369	0.02967	0.0051368	-0.039171	0.0070281	-0.48366	-0.26328	-0.11161	-0.16801	-0.080445	0.21365	-0.27663	-0.35673	0.067089	0.77056	1.1294	0.44749	0.1719	0.10109	0.0075169	-0.068038	0.32179	-0.16719	0.043884	-0.00083757	0.012377	0.040251	0.16961	0.090029	-0.31174	-0.15855	-0.43597	-0.51469	0.098001
D-Ribose 1,5-bisphosphate	308.981	-0.16624	0.063839	-0.1035	-0.12851	0.0088342	0.053673	0.016314	-0.067718	-0.09193	-0.14656	-0.0090686	-0.017524	-0.017304	-0.024402	0.012157	0.044616	-0.022516	-0.11597	0.012407	-0.031321	0.069154	-0.063416	-0.10546	0.075055	-0.041867	-0.16496	-0.069704	-0.21918	-0.17757	-0.11129	-0.20575	-0.052386	0.030043	0.1158	0.059118	0.10146	-0.0315	0.008861	0.14494	-0.02985	-0.066845	-0.075315	-0.027853	-0.19515	-0.17798	-0.17332	-0.23032	-0.024459
L-Serine	104.035	0.13052	0.013686	-0.41883	0.011261	-0.32461	0.16572	-0.64465	-0.11445	0.25878	-0.27223	-0.59869	-0.32852	-0.35931	-0.30985	-0.3649	0.21675	0.079628	-0.3683	-0.16652	-0.73026	-0.1903	-0.44749	-0.17313	0.20027	0.1627	0.12635	-0.43893	-0.46948	-0.35054	-0.41419	-0.33522	0.00027723	0.13097	0.14091	0.11755	0.45998	0.42663	0.3546	0.57904	0.10091	0.1732	0.31813	0.03067	-0.054573	0.026726	-0.077868	-0.11887	0.32963
D-Serine	104.035	0.13052	0.013686	-0.41883	0.011261	-0.32461	0.16572	-0.64465	-0.11445	0.25878	-0.27223	-0.59869	-0.32852	-0.35931	-0.30985	-0.3649	0.21675	0.079628	-0.3683	-0.16652	-0.73026	-0.1903	-0.44749	-0.17313	0.20027	0.1627	0.12635	-0.43893	-0.46948	-0.35054	-0.41419	-0.33522	0.00027723	0.13097	0.14091	0.11755	0.45998	0.42663	0.3546	0.57904	0.10091	0.1732	0.31813	0.03067	-0.054573	0.026726	-0.077868	-0.11887	0.32963
Decanoate (n-C10:0)	171.138	-0.02718	-0.056957	-0.011048	0.044028	-0.08213	0.04958	0.048823	-0.048881	0.025106	0.12196	0.039288	0.014698	-0.023726	-0.056728	0.075434	-0.075911	0.073196	0.060801	0.059798	0.11456	-0.11765	0.19521	0.17948	0.09061	0.006569	-0.038384	-0.024803	-0.029967	0.12241	0.14249	-0.0041463	-0.018403	-0.043839	0.061817	-0.020256	0.0284	-0.023878	-0.021176	0.028084	-0.12382	-0.0024043	0.022422	0.063276	-0.060608	-0.14236	0.019311	-0.12767	-0.085375
Deoxycytidine	226.08	0.14849	0.048111	-0.15848	-0.03204	0.055884	0.14767	0.11666	0.037795	-0.045648	0.14973	0.046253	0.11184	0.011175	0.020053	0.0058444	0.020327	0.15486	-0.0055372	-0.065173	0.062182	0.019116	0.019979	-0.055999	0.16034	-0.10352	-0.15012	0.064958	0.12168	0.076335	0.18304	0.062331	0.056526	0.022948	0.11821	-0.1363	0.022225	-0.029263	0.16977	0.068812	0.0017864	0.14009	0.052733	0.033408	0.072503	-0.04012	-0.040026	-0.064938	0.049801
Deoxyuridine	227.071	0.033471	0.16237	-0.11102	-0.11258	0.0073203	-0.026548	-0.037134	0.054473	-0.041069	0.15057	-0.13285	0.069502	0.057484	0.029132	0.0092045	0.034776	0.12076	0.1517	0.12097	0.25067	0.035544	-0.071953	0.1046	0.092863	0.033193	0.017355	0.022872	0.25129	0.28555	0.20296	0.15331	0.093902	-0.060447	0.023997	-0.12733	0.19251	0.069081	-0.024392	-0.033222	0.11656	-0.0010218	0.010616	0.0067065	0.065332	0.10652	0.050519	0.20453	0.057168
Dephospho-CoA	686.144	-0.12365	-0.09447	-0.22224	0.30012	-0.01928	-0.11487	0.017843	-0.34159	0.025068	0.58413	-0.086008	-0.20984	-0.086564	-0.29585	-0.28339	-0.00045449	0.14485	-0.29545	0.0066068	0.056447	0.19308	0.059958	0.051135	-0.069311	0.074715	-0.17735	0.21539	0.16598	0.095693	0.48	0.54407	-0.20469	-0.010722	0.047203	-0.013042	0.37905	0.32911	0.074771	-0.24301	-0.32774	0.09616	-0.015427	-0.16229	-0.18147	-0.1775	-0.46312	-0.51938	-0.2594
Dihydroxyacetone phosphate	168.991	0.14767	-0.027581	-0.15397	0.18645	0.30361	-0.048483	0.10139	0.03771	-0.040929	0.05459	-0.10262	-0.16546	-0.051663	-0.13933	-0.21341	0.17821	0.10244	-0.17633	-0.14931	-0.016624	-0.047875	0.20864	0.25659	0.0013968	-0.057579	-0.36063	-0.19621	-0.17539	0.11261	0.22392	-0.40836	0.0034102	0.062292	0.10389	0.13267	-0.17106	-0.33419	0.019768	-0.027946	-0.042682	0.059757	0.079299	0.0056817	-0.23287	-0.14809	-0.278	-0.21992	0.15979
Glyceraldehyde 3-phosphate	168.991	0.14767	-0.027581	-0.15397	0.18645	0.30361	-0.048483	0.10139	0.03771	-0.040929	0.05459	-0.10262	-0.16546	-0.051663	-0.13933	-0.21341	0.17821	0.10244	-0.17633	-0.14931	-0.016624	-0.047875	0.20864	0.25659	0.0013968	-0.057579	-0.36063	-0.19621	-0.17539	0.11261	0.22392	-0.40836	0.0034102	0.062292	0.10389	0.13267	-0.17106	-0.33419	0.019768	-0.027946	-0.042682	0.059757	0.079299	0.0056817	-0.23287	-0.14809	-0.278	-0.21992	0.15979
Dimethyl sulfide	61.0078	-0.13501	-0.051401	-0.23021	0.14267	-0.0025294	0.218	0.013752	-0.23389	-0.13772	-0.42247	0.0059198	-0.20035	-0.16601	0.024449	-0.06868	0.069854	-0.19226	0.1181	-0.34164	-0.187	-0.32839	-0.30582	0.019757	-0.056607	-0.081457	0.045745	-0.21164	-0.37584	-0.13651	-0.29919	-0.19873	-0.31433	-0.085298	-0.32525	-0.12005	-0.18051	0.0042326	-0.051631	-0.30813	-0.3498	-0.012022	-0.11624	-0.19331	-0.072534	-0.12977	0.16204	-0.11964	0.019028
Dimethyl sulfoxide	77.0083	-0.055302	-0.10407	-0.13611	-0.095658	-0.0444	-0.23523	-0.076067	-0.18928	0.017007	-0.024221	-0.030157	-0.022232	-0.010584	-0.0069588	-0.10271	0.015874	0.057071	-0.020854	-0.053209	-0.10471	0.032964	-0.17902	0.0057177	-0.069077	-0.19388	-0.094114	-0.070442	-0.10202	-0.068336	-0.14357	0.015037	-0.12401	-0.14078	-0.046133	0.016151	-0.09267	-0.043508	-0.16644	-0.04271	-0.094634	0.013302	0.02205	-0.11352	-0.0014496	0.035981	-0.073055	-0.13446	-0.14216
Diphosphate	176.937	0.021233	0.023492	0.011748	0.041347	-0.17073	-0.17842	-0.081151	-0.034677	-0.036924	-0.089845	-0.1769	0.0040831	0.046793	0.004065	-0.0082223	0.0091689	-0.037825	0.067297	-0.024095	-0.042372	-0.10229	-0.091232	0.016727	-0.062572	-0.064808	0.15039	0.12137	-0.00012325	0.12233	0.048536	0.0048035	0.079714	0.096095	-0.060558	-0.022167	0.069245	0.12815	0.083619	0.1065	0.10061	-0.020457	0.095311	0.079703	-0.13244	0.16314	0.096656	0.010867	0.15293
Dodecanoate (n-C12:0)	199.17	-0.08771	-0.028725	0.066932	-0.16437	-0.095834	0.089771	0.16149	-0.094992	0.20608	0.015957	0.042681	0.018816	0.0099124	0.12449	-0.080789	-0.18039	0.010549	0.12421	-0.046143	0.019148	0.01649	0.24821	0.11837	-0.025439	0.033026	0.017342	-0.031098	-0.051322	0.14412	0.19592	0.10719	0.068507	-0.019941	0.14161	-0.077975	0.058844	-0.054647	-0.068852	0.051375	-0.11827	-0.018869	0.060986	-0.14583	-0.23252	-0.1882	-0.11796	-0.21456	-0.16007
Dopamine	152.071	0.025345	0.011782	-0.015271	0.011472	0.057428	0.045572	0.022165	0.01191	0.036895	0.082134	0.035269	0.060094	0.0046134	-0.047736	-0.018038	-0.026273	0.034862	-0.0062799	-0.016866	-0.068237	0.062884	-0.00062617	0.02197	-0.00093894	0.010986	0.027996	-0.13514	-0.019085	0.038441	0.03983	-0.025207	0.0066946	-0.007629	0.011477	-0.043516	0.01451	-0.019299	-0.026302	-0.036914	-0.032933	-0.0018621	0.010459	-0.065541	0.028547	-0.03622	0.044669	0.027429	-0.046043
Enterochelin	668.137	-0.16706	0.075417	-0.041658	0.25367	0.64701	0.6194	0.71416	-0.055427	1.0625	0.80166	0.17308	0.49714	0.80425	0.84745	0.70392	-0.06452	-0.1722	-0.022882	0.037238	0.11465	1.0941	0.41226	0.31086	0.4194	-0.0072504	-0.0028306	-0.0073994	-0.19944	0.34165	0.63369	-0.13251	-0.083607	-0.24013	0.075443	0.13041	1.2327	0.52863	0.58345	0.29906	-0.32529	0.00034296	0.26083	0.15701	0.9749	0.97191	0.77234	0.79867	-0.31662
FMN	455.097	0.031798	0.1219	-0.2081	0.179	0.24499	-0.17562	0.30335	0.036317	0.080436	0.16723	0.24936	0.098571	0.23397	-0.0017201	0.038723	0.15594	0.22163	0.030614	0.03507	-0.0039441	-0.041137	0.013985	-0.20906	0.34171	0.30379	-0.026395	-0.058666	0.44935	0.36528	0.24745	0.21775	0.00022935	0.27765	0.18087	0.42132	0.027775	-0.031933	0.027713	-0.30426	-0.094865	0.074125	0.25963	0.0152	0.99108	0.94731	0.88433	0.75467	0.039752
Farnesyl diphosphate	381.119	0.022884	-0.064323	0.023518	-0.13475	-0.020949	0.042217	0.17795	0.11835	0.086332	0.0012402	0.047544	-0.016793	0.013516	-0.013413	-0.060507	0.17265	0.0047157	0.11348	0.0032959	0.066954	0.018587	-0.057587	-0.10394	0.086554	-0.0071683	0.0085485	0.041179	-0.035145	0.17479	0.17343	-0.0028929	0.087384	-0.010478	0.12289	-0.092767	0.060639	-0.035089	0.11149	0.017747	0.05538	0.101	0.11785	0.029057	0.091179	0.048024	0.020177	0.0081142	0.0033117
Fe(III)hydoxamate, unloaded	266.131	0.062814	0.065434	0.0072758	0.14602	0.014339	-0.032222	0.1161	0.10193	0.40477	0.54897	0.0028429	0.15412	0.42252	0.082605	0.16181	0.16824	0.17346	0.2578	0.16777	0.30502	0.15865	0.29665	0.22734	0.10646	-0.027693	-0.0067621	0.072881	0.29488	0.014985	0.016839	0.10639	0.015782	0.13138	0.093624	0.062428	0.2276	0.01946	-0.039777	0.12565	-0.15479	0.12617	-0.008878	0.029692	0.10481	0.19014	0.38831	-0.13377	0.063796
Fe-enterobactin	721.048	0.2907	0.33548	-0.71574	0.63732	0.73779	-0.4157	-0.036913	0.38285	0.46031	1.3878	-0.0922	0.58915	0.58146	0.010377	0.6031	0.53302	0.30465	-0.2975	-0.18272	0.075291	0.77748	1.4853	0.72016	0.46537	0.056809	0.077923	-0.27356	-1.4175	0.055666	0.17384	-0.19563	-0.99515	-0.14779	-0.43174	0.56442	1.0098	0.13921	0.2869	0.16084	-0.08512	0.038057	-0.52381	0.36238	0.71207	0.87455	0.37377	1.0453	0.048858
Fumarate	115.004	0.20343	0.065797	0.46902	0.24985	0.16751	-0.097727	0.18117	0.011543	0.39998	0.11915	0.43277	0.28	0.092056	0.31764	0.11688	0.19042	0.31034	0.35486	0.37484	0.23427	-0.19537	0.24946	0.32939	0.27984	0.066019	0.3583	0.35605	0.23715	0.55558	0.27028	0.13846	-0.0084194	-0.022026	0.25134	0.092171	-0.0277	-0.13315	-0.2704	-0.12348	-0.030162	0.062846	0.012822	0.077305	-0.26891	-0.15695	-0.29485	-0.14197	-0.035825
GDP	442.016	0.095634	0.11018	-0.28406	-0.080818	0.0018621	-0.28701	-0.024269	-0.087552	0.012182	0.067205	-0.24888	-0.17127	0.15449	0.081105	-0.24684	0.26975	0.31502	-0.4762	-0.042691	0.20081	-0.12162	0.36355	0.36043	0.11032	0.062074	0.24414	0.14746	-0.033648	-0.19258	-0.18668	0.13436	-0.15146	0.18311	0.086512	0.1765	0.057536	0.13093	0.43345	0.36992	-0.09262	0.19542	0.15859	-0.1161	-0.012704	-0.027206	0.013799	0.042942	0.046164
GDP-D-mannose	604.064	0.027416	-0.040282	0.75126	-0.55005	-0.25509	-0.54589	-0.71027	-0.0050809	0.2232	0.22515	0.41361	0.10014	-0.21549	0.23992	0.064972	-0.30164	-0.047392	0.57448	0.69929	0.22775	-0.22938	0.21389	-0.058981	0.10646	-0.22553	0.75162	0.54801	-0.3351	-0.40009	-0.25931	-0.34332	-0.30809	-0.049302	-0.10857	0.23643	-0.65763	-0.48887	-0.39055	-0.36623	-0.18084	-0.2268	-0.34091	0.11145	0.38859	-0.35012	0.20984	-0.27206	-0.056998
GTP	521.983	-0.042035	-0.17141	-0.09267	-0.51844	-0.25308	-0.18294	-0.3174	-0.10579	-0.046119	0.12063	-0.14693	-0.33361	-0.24354	-0.3513	-0.31851	0.017572	0.26291	-0.087075	0.056789	0.21433	-0.43638	0.059977	-0.032204	0.10339	-0.0011482	-0.32619	-0.063159	-0.66987	-0.44478	-0.41493	-0.82405	-0.15712	0.053746	0.33946	0.4104	0.0039828	0.50984	0.72444	0.33306	-0.12902	-0.03778	0.2907	0.10647	-0.29335	-0.041086	-0.12627	-0.35745	-0.065973
Glutathionylspermidine	433.223	-0.04076	0.19155	-0.011449	-0.052095	-0.06461	0.058584	-0.15459	-0.04694	-0.096255	-0.11508	-0.11806	0.16621	-0.14626	-0.21326	-0.057691	-0.23923	0.1012	-0.068184	-0.0003956	0.056518	-0.061536	-0.13888	-0.34441	0.093746	0.11313	0.23596	0.041881	0.086746	-0.070403	0.031535	0.38137	-0.089407	0.14363	0.0283	-0.036947	0.082987	0.21082	0.5011	0.37735	0.049758	0.18076	0.065739	-0.20519	0.01748	0.097537	0.42038	0.29637	0.25603
Glycerol	91.0395	0.25031	-0.042648	-0.2486	0.050982	0.075398	-0.13988	-0.11528	0.11242	0.02248	0.19643	-0.0045769	-0.083222	-0.05143	-0.063453	0.13522	-0.031085	-0.032415	-0.10575	0.074755	0.022411	-0.16346	0.028989	-0.055903	-0.046744	0.26171	0.1033	0.013315	0.013454	0.066483	-0.052783	-0.0055289	0.12206	0.051316	-0.019332	0.048687	-0.092707	0.067451	0.043557	0.034817	0.063305	0.14174	0.20066	0.13728	-0.15588	-0.19642	-0.038013	0.020476	0.14585
Glycerophosphoglycerol	245.042	0.099526	0.16342	0.24989	-0.1078	-0.099031	-0.018435	-0.074862	-0.22378	-0.074863	-0.13789	0.16739	0.27967	0.051492	0.085994	-0.11887	-0.080753	0.098462	0.051049	0.32826	0.088723	0.11474	-0.12822	-0.25672	0.14668	0.20747	0.39784	0.29991	0.83605	0.28256	0.25538	0.92268	0.01459	0.10937	-0.05037	0.057767	0.79305	0.82792	0.52611	0.24962	0.087181	0.048603	0.14749	-0.055194	0.40983	0.61405	0.40898	1.1682	0.0048955
Glycine	74.0272	0.018019	0.10082	-0.24046	-0.085886	-0.18886	0.1354	0.050592	0.13665	-0.23546	-0.082265	0.35098	-0.084211	-0.11641	-0.25223	-0.20095	-0.19857	0.11896	-0.31522	0.037677	0.20948	0.21723	0.13844	-0.12033	0.027005	-0.12169	0.13935	0.062455	0.11769	0.40355	-0.28937	0.25398	-0.27072	-0.10218	-0.26834	0.21139	-0.32846	-0.040715	-0.072205	0.50045	-0.11717	0.1774	0.10876	0.34114	0.16686	0.17021	0.16752	0.12191	-0.092178
L-Valine	116.072	0.18936	-0.40779	-0.80415	-0.0094756	-0.16235	0.12865	-0.57515	0.031668	-0.16068	-0.062084	-0.38942	-0.66744	-0.53108	-0.51688	-0.67201	0.10305	0.12997	-0.47737	0.068757	0.045538	0.23375	-0.0031148	-0.2692	0.14658	-0.17387	-0.16549	-0.55879	0.73287	0.76997	0.39997	0.28863	-0.028951	0.41258	0.36257	0.28983	0.67105	0.64573	0.77351	0.49374	-0.10185	0.13327	0.06619	0.33302	0.66635	0.074385	0.11839	0.12728	0.067857
Glycine betaine	116.072	0.18936	-0.40779	-0.80415	-0.0094756	-0.16235	0.12865	-0.57515	0.031668	-0.16068	-0.062084	-0.38942	-0.66744	-0.53108	-0.51688	-0.67201	0.10305	0.12997	-0.47737	0.068757	0.045538	0.23375	-0.0031148	-0.2692	0.14658	-0.17387	-0.16549	-0.55879	0.73287	0.76997	0.39997	0.28863	-0.028951	0.41258	0.36257	0.28983	0.67105	0.64573	0.77351	0.49374	-0.10185	0.13327	0.06619	0.33302	0.66635	0.074385	0.11839	0.12728	0.067857
Glycolate	75.0083	-0.030507	-0.044635	0.39093	0.17349	0.41311	0.34782	0.22758	-0.081096	0.12204	-0.26693	0.14061	0.29272	0.2205	0.26982	0.36692	-0.18515	-0.075277	0.42076	0.49051	0.40426	0.27791	0.49316	0.53523	-0.12329	0.099472	0.3893	0.29143	0.15765	0.84721	0.64115	0.27805	-0.12579	-0.36222	-0.2487	-0.12058	0.50627	0.18854	0.06248	0.41753	-0.28895	-0.032505	-0.39103	0.0074912	-0.40237	-0.85074	-0.50226	-0.52884	0.05595
Glyoxylate	72.9926	0.049851	0.055183	0.084955	0.19531	0.22082	0.10446	0.13388	-0.072727	0.19012	0.10984	0.074024	0.18264	0.17725	0.30197	0.25135	0.055758	-0.16766	-0.071538	0.14907	0.27586	0.10127	0.13862	0.1684	-0.14798	0.10307	0.16076	0.038409	0.023976	0.19611	0.16727	-0.034442	-0.089005	-0.067777	0.087676	0.085491	0.046006	0.03434	0.034468	-0.18246	-0.09622	0.22506	-0.12278	0.1576	0.033901	0.070489	-0.049705	0.077014	-0.17571
Guanine	150.043	-0.029354	-0.029674	-0.041632	0.79518	0.62067	0.49431	0.80727	-0.10131	-0.32686	0.023201	0.25208	0.33074	0.088071	0.0671	0.39803	-0.28467	0.13919	-0.14333	0.17767	0.51794	0.33301	0.14016	0.34159	0.042284	-0.064424	0.24128	0.23391	0.36845	0.39867	0.055155	0.16265	-0.10336	-0.1146	-0.38093	-0.21981	-0.31822	-0.64442	-0.2277	-0.68805	-0.074536	0.012631	0.050961	-0.10154	-0.074123	-0.013509	-0.14133	-0.0099227	0.02123
Guanosine	282.085	0.037914	0.0024991	-0.54812	0.028911	-0.16017	-0.36338	-0.3561	-0.11862	-0.27002	-0.088033	-0.386	-0.29892	-0.12689	-0.24932	-0.23203	0.16284	0.14948	-0.67639	-0.38903	0.01634	-0.42018	0.12179	-0.24739	-0.023407	0.292	0.0029918	-0.17847	-0.52986	-0.13723	-0.23666	-0.022561	-0.009846	0.25826	-0.48253	-0.24151	-0.37285	-0.73837	-0.6753	-0.49937	-0.28523	-0.0063369	-0.03311	-0.48141	0.26149	-0.095906	-0.17096	-0.077751	0.28959
Hexadecanoate (n-C16:0)	255.231	-0.092494	-0.010839	-0.14759	-0.095658	-0.16742	0.043485	-0.089127	-0.027382	-0.052187	0.057961	-0.030378	-0.045687	-0.057999	-0.089889	-0.11606	-0.070914	-0.11751	-0.045016	-0.022607	0.038083	-0.022252	0.014637	-0.18861	-0.0074922	0.019191	-0.002891	0.048311	-0.078108	-0.09435	-0.0083346	0.078741	0.011444	-0.019924	-0.052788	-0.029697	0.083466	0.061008	0.0331	-0.14007	-0.18943	-0.037747	0.030006	-0.13972	-0.048586	-0.098366	-0.06317	-0.016573	-0.1871
Hexadecenoate (n-C16:1)	253.218	-0.083987	0.067609	-0.13069	-0.036851	-0.056662	-0.026193	-0.032357	-0.02188	-0.068865	0.059466	-0.15826	-0.049264	-0.081385	-0.019705	-0.10909	-0.039762	0.042392	-0.15349	-0.090665	-0.23768	-0.037542	-0.10159	-0.12631	-0.0093728	0.14453	-0.048545	0.056028	0.061251	-0.072365	-0.038756	-0.044595	-0.016912	0.077655	-0.0090565	-0.012899	0.19269	0.1049	0.23888	-0.077597	-0.11605	0.073704	-0.018714	-0.087557	0.25561	0.18066	0.15252	0.26026	-0.043583
Hexanoate (n-C6:0)	115.076	0.039339	-0.02884	-0.19673	-0.16123	-0.20215	-0.16622	-0.05312	0.040337	0.10424	0.021894	-0.1649	-0.14847	-0.16067	-0.17442	-0.29154	-0.14463	0.10545	-0.23481	-0.1379	-0.01906	-0.10889	-0.1289	-0.16701	-0.019168	-0.17994	-0.21825	-0.35625	-0.075667	-0.065728	-0.10455	0.036787	0.0034149	-0.13136	0.058264	-0.0061444	0.0089462	-0.14799	-0.040741	0.086613	-0.16527	0.075755	0.042249	-0.062361	0.14196	0.0062939	0.090407	0.035968	0.12239
Hydroquinone	109.029	0.080022	-0.015172	-0.062388	0.055461	0.079173	-0.017441	-0.046921	0.066442	0.089229	0.18895	-0.039429	0.081697	-0.0096631	0.025308	-0.1061	0.12368	0.16877	-0.091904	0.027957	-0.10316	0.10973	-0.067438	-0.071925	0.16996	0.077822	-0.052591	-0.13377	-0.41969	-0.051992	0.075387	-0.21486	0.18083	0.017212	0.18346	0.14777	0.11811	0.045935	0.014671	-0.078938	-0.0027163	0.21179	-0.00221	0.032793	-0.055431	-0.30397	-0.16648	-0.23749	0.016073
Hypoxanthine	135.031	0.11734	0.085541	-0.035886	0.27174	0.1056	-0.01068	0.29406	0.10448	-0.0037262	-0.3241	0.10037	0.061415	0.2659	-0.18252	0.048054	0.23734	0.11494	0.011926	-0.088412	0.55114	0.071606	0.14852	0.38587	0.079089	0.16478	-0.012146	-0.039959	0.13022	0.13629	-0.005188	-0.043443	0.16621	0.25771	0.091605	0.29501	-0.77357	-0.45701	-0.552	-0.35545	0.22183	0.30873	0.20929	-0.0098739	0.33439	0.1313	0.029777	0.0011444	0.17739
ITP	506.969	-0.028026	0.066843	-0.024689	0.088139	0.026515	0.071643	0.010956	-0.028851	-0.0050466	-0.032512	-0.022806	-0.046381	0.046156	-0.028412	-0.023533	0.00094979	0.05296	-0.039527	-0.046109	0.014861	0.13251	0.030544	-0.0095844	0.055781	0.032157	0.063211	-0.053291	0.032335	0.072139	-0.088307	-0.019455	0.0087493	0.042098	0.070369	0.042839	0.017002	0.12352	-0.018373	0.05832	-0.0051513	-0.010171	0.0040365	-4.0174e-05	-0.081353	0.014134	0.048876	0.035416	-0.0505
Isethionic acid	124.988	-0.063564	-0.0040219	-0.13219	0.054115	0.07832	0.1335	0.12574	-0.087267	-0.038429	0.041293	0.10257	-0.10025	-0.00018437	-0.027726	-0.079453	-0.040021	0.068599	-0.20324	-0.015793	0.15188	0.074111	0.017203	-0.0089737	-0.060337	-0.02933	-0.095404	-0.16045	-0.17836	0.19079	-0.042871	0.13175	-0.13669	-0.18556	0.0069652	0.026549	0.090361	-0.042429	0.086712	-0.04958	-0.11793	0.043605	-0.18098	-0.068977	0.071428	-0.25241	-0.05295	-0.074566	-0.23948
chorismate	225.041	0.067554	0.0085551	-0.1283	-0.060908	-0.047937	-0.11804	0.041048	0.061203	-0.028013	0.16182	-0.14278	-0.088835	-0.041436	0.071206	-0.18188	0.047954	0.057402	-0.1452	0.023777	-0.013394	0.015969	-0.024851	-0.11276	0.15652	-0.017886	-0.29334	0.10029	-0.16586	0.054327	0.044544	-0.072093	0.1112	-0.10615	0.09006	0.020093	0.053097	0.052596	-0.095381	-0.065901	-0.10146	0.040791	0.063537	0.024672	-0.022249	-0.16042	-0.064188	-0.10791	-0.10175
Prephenate	225.041	0.067554	0.0085551	-0.1283	-0.060908	-0.047937	-0.11804	0.041048	0.061203	-0.028013	0.16182	-0.14278	-0.088835	-0.041436	0.071206	-0.18188	0.047954	0.057402	-0.1452	0.023777	-0.013394	0.015969	-0.024851	-0.11276	0.15652	-0.017886	-0.29334	0.10029	-0.16586	0.054327	0.044544	-0.072093	0.1112	-0.10615	0.09006	0.020093	0.053097	0.052596	-0.095381	-0.065901	-0.10146	0.040791	0.063537	0.024672	-0.022249	-0.16042	-0.064188	-0.10791	-0.10175
Isochorismate	225.041	0.067554	0.0085551	-0.1283	-0.060908	-0.047937	-0.11804	0.041048	0.061203	-0.028013	0.16182	-0.14278	-0.088835	-0.041436	0.071206	-0.18188	0.047954	0.057402	-0.1452	0.023777	-0.013394	0.015969	-0.024851	-0.11276	0.15652	-0.017886	-0.29334	0.10029	-0.16586	0.054327	0.044544	-0.072093	0.1112	-0.10615	0.09006	0.020093	0.053097	0.052596	-0.095381	-0.065901	-0.10146	0.040791	0.063537	0.024672	-0.022249	-0.16042	-0.064188	-0.10791	-0.10175
L-Aspartate 4-semialdehyde	116.035	0.11388	-0.10158	-0.37852	-0.38911	0.4216	0.066073	-0.52047	0.17722	-0.22774	-0.26267	-0.26733	-0.70994	-0.50374	-0.73644	-0.67913	0.13625	0.025289	-0.57261	-0.60452	-0.77105	-0.45556	-0.62235	-0.60464	0.10819	0.13694	0.32142	-0.64486	-0.3983	-0.51613	-0.45018	-0.85086	0.17063	0.15469	0.094019	0.33745	0.044885	0.63611	0.40002	0.32807	0.15659	-0.083373	0.24514	-0.011414	-0.085109	-0.057977	-0.32173	-0.25159	0.29627
L-2-Amino-3-oxobutanoate	116.035	0.11388	-0.10158	-0.37852	-0.38911	0.4216	0.066073	-0.52047	0.17722	-0.22774	-0.26267	-0.26733	-0.70994	-0.50374	-0.73644	-0.67913	0.13625	0.025289	-0.57261	-0.60452	-0.77105	-0.45556	-0.62235	-0.60464	0.10819	0.13694	0.32142	-0.64486	-0.3983	-0.51613	-0.45018	-0.85086	0.17063	0.15469	0.094019	0.33745	0.044885	0.63611	0.40002	0.32807	0.15659	-0.083373	0.24514	-0.011414	-0.085109	-0.057977	-0.32173	-0.25159	0.29627
L-Threonine	118.051	0.064293	0.073235	0.2426	0.38329	0.33734	0.32579	0.47498	0.1159	0.071663	0.20721	0.38221	0.084359	0.36565	0.099741	0.13126	0.10898	0.17979	0.23203	0.36039	-0.19416	0.35046	0.24307	0.07863	-0.067913	-0.02183	0.57016	0.45181	0.091667	0.29374	0.033423	-0.074399	-0.012617	0.30961	0.159	0.32676	0.18719	0.0053391	0.13264	0.052489	0.12677	0.20288	0.13277	0.23127	0.058954	-0.07447	-0.14761	-0.043516	0.11919
L-Homoserine	118.051	0.064293	0.073235	0.2426	0.38329	0.33734	0.32579	0.47498	0.1159	0.071663	0.20721	0.38221	0.084359	0.36565	0.099741	0.13126	0.10898	0.17979	0.23203	0.36039	-0.19416	0.35046	0.24307	0.07863	-0.067913	-0.02183	0.57016	0.45181	0.091667	0.29374	0.033423	-0.074399	-0.012617	0.30961	0.159	0.32676	0.18719	0.0053391	0.13264	0.052489	0.12677	0.20288	0.13277	0.23127	0.058954	-0.07447	-0.14761	-0.043516	0.11919
L-Allo-threonine	118.051	0.064293	0.073235	0.2426	0.38329	0.33734	0.32579	0.47498	0.1159	0.071663	0.20721	0.38221	0.084359	0.36565	0.099741	0.13126	0.10898	0.17979	0.23203	0.36039	-0.19416	0.35046	0.24307	0.07863	-0.067913	-0.02183	0.57016	0.45181	0.091667	0.29374	0.033423	-0.074399	-0.012617	0.30961	0.159	0.32676	0.18719	0.0053391	0.13264	0.052489	0.12677	0.20288	0.13277	0.23127	0.058954	-0.07447	-0.14761	-0.043516	0.11919
L-Arginine	173.104	-0.023987	-0.03174	0.12102	0.15457	0.39317	0.33488	0.058748	-0.026748	0.024502	0.103	0.092662	0.059501	-0.027687	-0.066112	0.063151	-0.13505	0.14492	-0.26693	0.30745	0.22742	0.21434	0.061582	-0.10697	-0.028718	0.19538	0.33713	-0.1396	0.34898	0.24294	-0.027016	0.11327	-0.21479	-0.057043	-0.081533	0.046559	0.16027	0.047811	0.1734	0.14568	-0.038382	0.10538	-0.10394	-0.12798	-0.043933	-0.064861	-0.015824	-0.0083281	0.042463
L-Ascorbate	175.025	0.15405	-0.016966	0.11734	0.10015	0.14724	0.11251	0.17726	0.10329	0.092326	0.28991	0.020526	0.17359	0.10768	0.065286	0.075917	0.13189	0.20602	0.15625	0.14513	0.15131	0.22909	0.066736	0.14485	0.18752	0.13659	0.017554	0.12439	0.15256	0.35281	0.2158	0.053849	0.12422	0.10163	0.20933	0.04794	0.15512	0.07956	0.044593	0.17805	0.070821	0.13164	0.17052	0.10852	0.042466	0.012227	0.10605	0.15999	0.0040896
L-Asparagine	131.046	-0.03316	-0.10104	0.064131	0.12299	0.031431	0.10626	0.043564	0.0059367	0.046089	0.11471	0.074809	0.014971	0.1363	0.0054504	0.10788	-0.0076022	0.04692	-0.0017055	0.15417	0.11907	0.12282	0.097786	-0.047816	-0.021736	0.03254	0.08082	0.20525	0.019543	-0.037573	-0.10569	-0.2145	-0.085975	0.094505	-0.048083	0.10783	0.058642	-0.14657	0.020837	-0.14656	-0.079591	0.085833	-0.032543	0.18115	-0.022236	-0.096472	-0.063519	-0.23641	-0.054508
L-Aspartate	132.031	0.018562	0.012649	0.20727	0.30396	-0.10753	0.036143	0.12936	0.012213	0.0028503	-2.512	0.24951	-0.04965	-0.026648	-0.092323	-0.047553	0.11562	0.11715	0.075029	0.30678	-0.68985	-0.0058359	-0.39002	-0.58179	-0.052373	0.06426	0.25104	0.19061	0.041295	-2.9151	-3.2883	-0.46599	-0.16112	0.25309	0.17712	0.32851	-0.82403	-1.1234	-1.0667	-1.3798	0.18147	0.26082	-0.054517	0.43861	-0.76869	-0.88457	-1.0589	-0.54754	0.20887
L-Rhamnose	163.061	0.29053	0.031257	0.073009	0.09764	0.0086212	0.14103	0.16093	0.22533	0.24273	0.081451	0.17062	0.24897	0.036497	0.0037183	-0.077164	0.33663	0.24152	0.28006	0.1437	0.13322	0.024846	0.054175	0.13181	0.3843	0.27974	0.11099	0.26443	0.34966	0.33238	0.42803	0.21477	-0.070345	-0.11097	0.031145	0.0031912	0.063212	-0.25164	-0.077945	-0.051174	0.025972	0.060819	-0.017152	0.039903	-0.022743	-0.09483	0.077891	0.025677	0.053964
L-Rhamnulose	163.061	0.29053	0.031257	0.073009	0.09764	0.0086212	0.14103	0.16093	0.22533	0.24273	0.081451	0.17062	0.24897	0.036497	0.0037183	-0.077164	0.33663	0.24152	0.28006	0.1437	0.13322	0.024846	0.054175	0.13181	0.3843	0.27974	0.11099	0.26443	0.34966	0.33238	0.42803	0.21477	-0.070345	-0.11097	0.031145	0.0031912	0.063212	-0.25164	-0.077945	-0.051174	0.025972	0.060819	-0.017152	0.039903	-0.022743	-0.09483	0.077891	0.025677	0.053964
L-Fucose	163.061	0.29053	0.031257	0.073009	0.09764	0.0086212	0.14103	0.16093	0.22533	0.24273	0.081451	0.17062	0.24897	0.036497	0.0037183	-0.077164	0.33663	0.24152	0.28006	0.1437	0.13322	0.024846	0.054175	0.13181	0.3843	0.27974	0.11099	0.26443	0.34966	0.33238	0.42803	0.21477	-0.070345	-0.11097	0.031145	0.0031912	0.063212	-0.25164	-0.077945	-0.051174	0.025972	0.060819	-0.017152	0.039903	-0.022743	-0.09483	0.077891	0.025677	0.053964
L-fuculose	163.061	0.29053	0.031257	0.073009	0.09764	0.0086212	0.14103	0.16093	0.22533	0.24273	0.081451	0.17062	0.24897	0.036497	0.0037183	-0.077164	0.33663	0.24152	0.28006	0.1437	0.13322	0.024846	0.054175	0.13181	0.3843	0.27974	0.11099	0.26443	0.34966	0.33238	0.42803	0.21477	-0.070345	-0.11097	0.031145	0.0031912	0.063212	-0.25164	-0.077945	-0.051174	0.025972	0.060819	-0.017152	0.039903	-0.022743	-0.09483	0.077891	0.025677	0.053964
L-Fuculose 1-phosphate	243.029	0.07234	0.1021	-0.1482	0.14954	0.0016155	-0.033811	-0.01452	0.14134	0.020727	-0.0095501	0.060733	0.054953	0.15211	0.18514	0.153	0.10184	0.06185	0.093108	0.036251	0.0058906	-0.019427	-0.069269	-0.061312	0.1147	0.33182	-0.10698	0.068859	0.19229	-0.0402	-0.041951	0.026112	0.095348	-0.13118	-0.1328	-0.012861	0.0094501	0.030268	-0.023942	-0.11841	0.068319	-0.044719	-0.034999	-0.038071	0.27435	0.25531	0.072927	0.21229	0.059237
L-Rhamnulose 1-phosphate	243.029	0.07234	0.1021	-0.1482	0.14954	0.0016155	-0.033811	-0.01452	0.14134	0.020727	-0.0095501	0.060733	0.054953	0.15211	0.18514	0.153	0.10184	0.06185	0.093108	0.036251	0.0058906	-0.019427	-0.069269	-0.061312	0.1147	0.33182	-0.10698	0.068859	0.19229	-0.0402	-0.041951	0.026112	0.095348	-0.13118	-0.1328	-0.012861	0.0094501	0.030268	-0.023942	-0.11841	0.068319	-0.044719	-0.034999	-0.038071	0.27435	0.25531	0.072927	0.21229	0.059237
L-Glutamine	145.062	0.1601	0.17134	0.091	0.23134	0.075369	0.31106	0.1041	0.025103	0.22566	0.098646	0.13493	0.061576	0.22516	0.046593	-0.0074326	0.17578	0.29745	-0.18485	0.0918	0.18369	-0.12665	0.088182	-0.066926	0.052615	0.090117	0.09654	-0.15218	-0.30583	-0.16318	-0.29161	-0.44061	-0.072204	0.22828	0.38278	0.39519	0.085871	0.22212	0.24608	0.63256	0.067908	0.070963	0.27037	0.48467	0.097946	-0.30164	-0.25003	-0.27593	0.045305
L-Histidine	154.062	-0.34443	-0.092991	-0.0297	0.10945	0.21603	0.30682	-0.080231	-0.16719	-0.22622	0.31803	-0.03197	-0.049428	-0.024184	-0.12588	0.084968	-0.083874	0.11012	-0.10224	0.079609	0.018092	0.049568	0.21105	-0.14388	-0.1208	0.016377	-0.013069	0.2005	-0.11365	-0.16914	-0.25135	-0.10283	-0.19095	0.017683	-0.16302	0.15568	0.60154	0.87886	1.0147	0.33528	-0.14571	0.089999	0.10659	-0.026353	0.077662	-0.042962	0.10374	0.077695	-0.15473
L-Histidinol	140.082	-0.051719	-0.10293	0.15873	-0.065593	-0.0097093	-0.073878	0.18427	-0.14436	-0.17165	0.13231	0.092804	0.091002	-0.03147	-0.029031	0.32221	-0.21096	-0.12358	0.0099182	0.05656	0.089718	0.10339	0.29847	0.40525	0.011603	-0.089971	0.071806	-0.0099971	-0.28919	0.1128	0.038804	-0.20185	-0.025206	-0.19292	-0.070323	0.13542	-0.23734	-0.54024	-0.24277	-0.29363	-0.044198	0.071548	-0.24745	0.16631	-0.11388	0.05501	-0.16001	0.014157	-0.15082
L-Leucine	130.087	0.14818	-0.12369	-0.42683	-0.24082	-0.30068	-0.48957	-0.51662	0.054932	-0.11101	0.54107	-0.33824	-0.40695	-0.19555	-0.28026	-0.29428	0.23631	0.18943	-0.36063	-0.10495	0.59539	-0.24724	0.26685	-0.044329	0.16165	-0.0078391	0.14304	-0.26641	-0.0084982	-0.31578	-0.24583	0.4204	0.10567	0.25547	0.21917	0.18755	0.18173	0.43563	0.54387	0.36636	-0.2085	0.18411	0.14073	0.1878	0.61585	0.32988	0.26024	0.22107	0.08193
L-Isoleucine	130.087	0.14818	-0.12369	-0.42683	-0.24082	-0.30068	-0.48957	-0.51662	0.054932	-0.11101	0.54107	-0.33824	-0.40695	-0.19555	-0.28026	-0.29428	0.23631	0.18943	-0.36063	-0.10495	0.59539	-0.24724	0.26685	-0.044329	0.16165	-0.0078391	0.14304	-0.26641	-0.0084982	-0.31578	-0.24583	0.4204	0.10567	0.25547	0.21917	0.18755	0.18173	0.43563	0.54387	0.36636	-0.2085	0.18411	0.14073	0.1878	0.61585	0.32988	0.26024	0.22107	0.08193
L-Lysine	145.098	-0.086608	0.042323	-0.024398	0.13319	0.36433	0.10245	0.1085	-0.16459	0.11499	0.33151	0.19104	0.17844	-0.084504	-0.16288	-0.039378	-0.083731	0.26648	-0.12542	-0.077856	0.11607	0.19169	0.19306	0.02225	0.010764	0.096179	0.26381	-0.0031323	0.012934	0.021103	-0.05848	-0.21576	-0.062955	-0.012121	0.077012	0.067688	0.069523	0.44749	0.65183	0.19007	-0.057946	0.014703	0.16079	-0.23959	0.032752	-0.03301	0.18457	0.24384	-0.15189
L-Methionine Sulfoxide	164.037	0.024673	-0.0486	0.0039446	-0.08105	-0.012275	0.10321	-0.010739	-0.028825	0.02207	0.069384	0.11322	0.15331	0.038431	0.079608	-0.085275	-0.0038385	0.046053	-0.046038	-0.078761	0.066322	-0.13222	0.011744	-0.094604	0.046437	-0.04606	-0.11893	0.03456	-0.060115	0.10838	0.050986	0.19356	0.1219	0.012537	0.10946	-0.015639	0.089644	-0.054588	0.018842	0.096394	-0.037014	0.045473	-0.11419	0.0064053	0.049469	0.0098166	0.1292	0.031985	-0.036655
L-methionine-R-sulfoxide	164.037	0.024673	-0.0486	0.0039446	-0.08105	-0.012275	0.10321	-0.010739	-0.028825	0.02207	0.069384	0.11322	0.15331	0.038431	0.079608	-0.085275	-0.0038385	0.046053	-0.046038	-0.078761	0.066322	-0.13222	0.011744	-0.094604	0.046437	-0.04606	-0.11893	0.03456	-0.060115	0.10838	0.050986	0.19356	0.1219	0.012537	0.10946	-0.015639	0.089644	-0.054588	0.018842	0.096394	-0.037014	0.045473	-0.11419	0.0064053	0.049469	0.0098166	0.1292	0.031985	-0.036655
L-Phenylalanine	164.073	0.1834	-0.13093	0.28041	0.67716	0.74424	0.86043	0.54776	0.04036	0.043643	0.39328	0.58293	0.59985	0.48526	0.26031	0.44996	0.14839	0.073959	0.39403	0.34668	0.59709	0.60437	0.58871	0.63164	0.052577	0.14411	0.40538	0.34942	0.79319	1.1077	0.74029	0.27442	0.17244	0.30809	0.20779	0.1029	0.65446	0.26188	0.58194	0.18758	0.050991	0.15045	-0.029725	-0.022287	0.11205	-0.20224	-0.15733	-0.32217	-0.015656
L-Proline	114.056	-0.1856	-0.13967	-0.48453	-0.44263	-0.53515	-0.51096	-0.4249	-0.15089	-0.20664	-0.26968	-0.39132	-0.35746	-0.26228	-0.475	-0.57253	0.010931	0.091194	-0.49584	-0.27915	-0.3424	-0.33457	-0.21224	-0.47225	-0.069584	-0.26771	-0.32263	-0.43612	-0.30742	-0.20158	0.03778	-0.31982	-0.048141	0.074482	0.15837	0.12964	-0.44546	-0.40371	-0.29912	-0.53228	-0.019799	0.03668	0.18965	0.26205	-0.29291	-0.28598	-0.30021	-0.3466	-0.17774
L-alanine-D-glutamate	217.087	-0.056507	-0.10149	-0.069987	-0.04397	-0.035231	0.092273	0.018133	0.00016589	0.079035	0.09536	-0.010441	-0.076933	0.062208	-0.006459	-0.13494	0.019195	0.068326	-0.045371	-0.039368	0.022347	0.071163	0.10792	0.062319	0.020272	-0.038298	-0.027093	-0.0035498	-0.14044	0.14576	0.063004	-0.0273	-0.065821	0.067435	0.050331	-0.067739	-0.0010008	-0.11273	-0.032661	-0.043147	-0.057136	-0.1101	-0.035681	-0.020429	0.045754	0.158	0.11228	0.0065614	-0.097314
L-alanine-L-glutamate	217.087	-0.056507	-0.10149	-0.069987	-0.04397	-0.035231	0.092273	0.018133	0.00016589	0.079035	0.09536	-0.010441	-0.076933	0.062208	-0.006459	-0.13494	0.019195	0.068326	-0.045371	-0.039368	0.022347	0.071163	0.10792	0.062319	0.020272	-0.038298	-0.027093	-0.0035498	-0.14044	0.14576	0.063004	-0.0273	-0.065821	0.067435	0.050331	-0.067739	-0.0010008	-0.11273	-0.032661	-0.043147	-0.057136	-0.1101	-0.035681	-0.020429	0.045754	0.158	0.11228	0.0065614	-0.097314
Sucrose	341.109	0.028849	0.061865	0.017195	-0.01974	-0.085585	-0.030052	0.018516	0.042974	0.10518	-0.019706	0.043037	0.00093526	0.051451	-0.039676	-0.02045	0.10549	0.042164	-0.0042611	0.035619	0.073876	0.031277	0.055008	0.092713	0.03654	0.096508	0.055924	0.084223	0.086615	0.088301	0.05627	0.14719	0.069117	0.020169	0.042158	0.042911	0.1078	-0.041611	-0.011966	-0.012071	0.013533	0.08695	0.061147	0.05095	0.056001	0.073495	0.086015	0.13585	0.079805
Maltose	341.109	0.028849	0.061865	0.017195	-0.01974	-0.085585	-0.030052	0.018516	0.042974	0.10518	-0.019706	0.043037	0.00093526	0.051451	-0.039676	-0.02045	0.10549	0.042164	-0.0042611	0.035619	0.073876	0.031277	0.055008	0.092713	0.03654	0.096508	0.055924	0.084223	0.086615	0.088301	0.05627	0.14719	0.069117	0.020169	0.042158	0.042911	0.1078	-0.041611	-0.011966	-0.012071	0.013533	0.08695	0.061147	0.05095	0.056001	0.073495	0.086015	0.13585	0.079805
Lactose	341.109	0.028849	0.061865	0.017195	-0.01974	-0.085585	-0.030052	0.018516	0.042974	0.10518	-0.019706	0.043037	0.00093526	0.051451	-0.039676	-0.02045	0.10549	0.042164	-0.0042611	0.035619	0.073876	0.031277	0.055008	0.092713	0.03654	0.096508	0.055924	0.084223	0.086615	0.088301	0.05627	0.14719	0.069117	0.020169	0.042158	0.042911	0.1078	-0.041611	-0.011966	-0.012071	0.013533	0.08695	0.061147	0.05095	0.056001	0.073495	0.086015	0.13585	0.079805
Trehalose	341.109	0.028849	0.061865	0.017195	-0.01974	-0.085585	-0.030052	0.018516	0.042974	0.10518	-0.019706	0.043037	0.00093526	0.051451	-0.039676	-0.02045	0.10549	0.042164	-0.0042611	0.035619	0.073876	0.031277	0.055008	0.092713	0.03654	0.096508	0.055924	0.084223	0.086615	0.088301	0.05627	0.14719	0.069117	0.020169	0.042158	0.042911	0.1078	-0.041611	-0.011966	-0.012071	0.013533	0.08695	0.061147	0.05095	0.056001	0.073495	0.086015	0.13585	0.079805
Melibiose	341.109	0.028849	0.061865	0.017195	-0.01974	-0.085585	-0.030052	0.018516	0.042974	0.10518	-0.019706	0.043037	0.00093526	0.051451	-0.039676	-0.02045	0.10549	0.042164	-0.0042611	0.035619	0.073876	0.031277	0.055008	0.092713	0.03654	0.096508	0.055924	0.084223	0.086615	0.088301	0.05627	0.14719	0.069117	0.020169	0.042158	0.042911	0.1078	-0.041611	-0.011966	-0.012071	0.013533	0.08695	0.061147	0.05095	0.056001	0.073495	0.086015	0.13585	0.079805
Pyruvate	87.0081	0.24174	-0.11967	-0.014493	-0.0074975	-0.18727	-0.043304	0.11556	0.17797	0.21359	0.52188	0.16298	-0.15742	0.11382	0.058227	-0.014497	0.0086695	0.014019	0.24321	-0.15201	0.10153	0.17701	0.068629	0.20587	0.31994	0.029994	0.0099989	-0.20738	-0.22342	0.3213	0.19817	-0.23034	0.0013923	0.13378	0.17241	0.026652	0.1314	0.46644	0.36054	0.54257	0.20091	-0.0055719	-0.017978	0.33017	-0.076135	-0.042774	0.11562	-0.055172	-0.0078721
Malonate semialdehyde	87.0081	0.24174	-0.11967	-0.014493	-0.0074975	-0.18727	-0.043304	0.11556	0.17797	0.21359	0.52188	0.16298	-0.15742	0.11382	0.058227	-0.014497	0.0086695	0.014019	0.24321	-0.15201	0.10153	0.17701	0.068629	0.20587	0.31994	0.029994	0.0099989	-0.20738	-0.22342	0.3213	0.19817	-0.23034	0.0013923	0.13378	0.17241	0.026652	0.1314	0.46644	0.36054	0.54257	0.20091	-0.0055719	-0.017978	0.33017	-0.076135	-0.042774	0.11562	-0.055172	-0.0078721
Maltotetraose	665.215	-0.0066209	0.10762	-0.25532	-0.54231	-0.58416	-0.37765	-0.26121	-0.075381	0.098379	0.11595	-0.066262	-0.12694	-0.10842	-0.23378	-0.36369	0.11608	-0.027417	-0.27994	-0.24595	-0.028713	-0.51316	-0.23667	-0.5393	0.28523	0.32165	-0.16119	-0.20665	0.091605	-0.062141	-0.25016	0.0064553	0.064834	0.10251	-0.0093336	-0.10767	0.14942	-0.27455	-0.25744	-0.21205	-0.037255	-0.15092	0.092958	-0.19742	-0.023434	0.26286	0.32602	0.16901	-0.19736
Maltotriose	503.16	0.13554	0.015794	-0.09766	-0.16952	-0.052032	-0.12627	-0.12715	0.081427	-0.086935	-0.12993	-0.054458	-0.074744	-0.069019	0.046194	-0.097153	0.021082	-0.047117	0.051765	-0.0076894	0.076347	-0.084744	-0.015872	-0.14347	0.087172	0.076576	-0.0541	-0.21006	0.0040563	0.061304	-0.051519	-0.0097678	0.10937	0.055641	0.052674	-0.064395	0.072527	-0.016409	0.068303	-0.033982	0.092166	-0.1402	0.012677	-0.012083	0.048851	0.14851	0.12768	0.19851	-0.00031224
Menaquinol 8	717.558	0.069535	-0.025238	0.3747	-0.16347	0.26449	-0.0010172	0.36329	0.0073427	-0.16525	-0.12469	0.29609	-0.17888	0.065283	-0.043835	-0.0093661	0.010052	0.079841	0.416	0.28605	0.037414	0.11055	0.10659	0.076317	0.19783	0.17952	0.34876	0.16021	-0.034852	-0.02465	-0.066371	-0.12322	-0.09138	-0.089531	0.10646	-0.062706	-0.26217	-0.4548	-0.41715	-0.32854	-0.024649	0.13467	0.015623	0.19669	0.048691	0.0081575	0.088152	-0.22623	0.072347
Menaquinone 8	715.542	0.24805	0.041482	0.55358	1.0619	0.92054	0.78543	1.0253	0.25891	-0.077841	0.31312	0.30733	0.61927	0.63495	0.73506	0.60804	0.20188	0.241	0.22636	0.62446	0.2303	0.77327	0.28708	0.28717	0.36655	0.12553	0.46059	0.2227	0.2925	0.56026	0.48203	0.028401	0.19576	0.23317	0.27325	0.098427	0.042744	0.024939	0.43345	0.21297	0.22425	0.17185	0.24068	0.076621	-0.43451	-0.86547	-0.62909	-0.90999	-0.16981
Mercaptopyruvate	118.981	-0.004887	-0.072088	0.11694	-0.13615	0.11619	0.0098649	0.0061897	0.028724	-0.082459	-0.37172	-0.092276	0.19538	-0.0042352	0.086411	0.032518	0.065806	0.087874	0.035731	0.043254	0.025703	0.018345	0.099769	0.16122	0.0072091	0.0060336	-0.024275	-0.065606	-0.069932	-0.12174	-0.10211	0.15192	-0.014086	0.034533	-0.024751	-0.12177	-0.083881	-0.093249	-0.10653	-0.11304	-0.041553	0.0013195	-0.11432	-0.12998	0.12994	0.071022	0.014387	-0.020715	0.0037936
Methylglyoxal	71.0131	0.12932	0.030548	0.053174	-0.12054	-0.091996	-0.042024	0.047748	-0.092622	-0.05716	-0.48467	0.052359	0.16693	0.085412	0.13569	0.12946	0.028909	0.08233	0.095263	0.19363	0.032719	-0.10552	0.18124	0.12695	-0.034291	-0.1015	0.081551	0.098337	-0.092388	0.048562	-0.056276	0.082281	0.066312	-0.22978	0.045976	-0.067659	-0.32706	-0.06177	-0.22339	-0.21664	-0.18052	0.054175	0.041735	-0.060925	0.053949	-0.066272	-0.25395	-0.042028	0.09715
N-Acetyl-D-glucosamine	220.082	0.13802	0.011006	0.053178	-0.030661	0.078851	0.086177	-0.0086523	0.23183	0.253	0.058132	0.14524	0.02144	0.064634	0.11051	0.12825	0.29134	0.097087	0.028779	0.049396	-0.01126	-0.063331	0.11205	0.068978	0.10014	0.10516	0.055173	0.064316	0.16271	0.12309	0.089567	0.20109	0.18429	0.22284	0.15647	0.053414	0.14793	0.13808	0.23944	0.21984	0.16667	0.13776	0.096937	0.077185	0.18208	0.24281	0.26216	0.014664	0.20707
N-Acetyl-D-mannosamine	220.082	0.13802	0.011006	0.053178	-0.030661	0.078851	0.086177	-0.0086523	0.23183	0.253	0.058132	0.14524	0.02144	0.064634	0.11051	0.12825	0.29134	0.097087	0.028779	0.049396	-0.01126	-0.063331	0.11205	0.068978	0.10014	0.10516	0.055173	0.064316	0.16271	0.12309	0.089567	0.20109	0.18429	0.22284	0.15647	0.053414	0.14793	0.13808	0.23944	0.21984	0.16667	0.13776	0.096937	0.077185	0.18208	0.24281	0.26216	0.014664	0.20707
N-Acetyl-D-galactosamine	220.082	0.13802	0.011006	0.053178	-0.030661	0.078851	0.086177	-0.0086523	0.23183	0.253	0.058132	0.14524	0.02144	0.064634	0.11051	0.12825	0.29134	0.097087	0.028779	0.049396	-0.01126	-0.063331	0.11205	0.068978	0.10014	0.10516	0.055173	0.064316	0.16271	0.12309	0.089567	0.20109	0.18429	0.22284	0.15647	0.053414	0.14793	0.13808	0.23944	0.21984	0.16667	0.13776	0.096937	0.077185	0.18208	0.24281	0.26216	0.014664	0.20707
N-Acetyl-D-glucosamine 6-phosphate	300.049	0.051569	-0.011469	-0.16422	0.53851	0.25518	-0.019392	0.12869	0.063396	0.26351	0.34115	-0.088011	-0.22313	-0.037301	-0.085266	-0.21846	0.25503	0.45621	-0.12916	-0.11653	0.10999	0.26725	0.125	-0.12486	0.24373	0.38347	0.18803	0.051038	0.2685	0.10376	0.13762	-0.30412	0.084605	0.408	-0.0051872	-0.025113	0.23566	0.18345	0.50479	0.1605	0.16419	0.039268	0.30639	-0.090502	-0.0011963	-0.15094	0.020639	-0.20947	0.14025
N-Acetyl-D-glucosamine 1-phosphate	300.049	0.051569	-0.011469	-0.16422	0.53851	0.25518	-0.019392	0.12869	0.063396	0.26351	0.34115	-0.088011	-0.22313	-0.037301	-0.085266	-0.21846	0.25503	0.45621	-0.12916	-0.11653	0.10999	0.26725	0.125	-0.12486	0.24373	0.38347	0.18803	0.051038	0.2685	0.10376	0.13762	-0.30412	0.084605	0.408	-0.0051872	-0.025113	0.23566	0.18345	0.50479	0.1605	0.16419	0.039268	0.30639	-0.090502	-0.0011963	-0.15094	0.020639	-0.20947	0.14025
N-Acetyl-D-mannosamine 6-phosphate	300.049	0.051569	-0.011469	-0.16422	0.53851	0.25518	-0.019392	0.12869	0.063396	0.26351	0.34115	-0.088011	-0.22313	-0.037301	-0.085266	-0.21846	0.25503	0.45621	-0.12916	-0.11653	0.10999	0.26725	0.125	-0.12486	0.24373	0.38347	0.18803	0.051038	0.2685	0.10376	0.13762	-0.30412	0.084605	0.408	-0.0051872	-0.025113	0.23566	0.18345	0.50479	0.1605	0.16419	0.039268	0.30639	-0.090502	-0.0011963	-0.15094	0.020639	-0.20947	0.14025
N-Acetyl-D-galactosamine 1-phosphate	300.049	0.051569	-0.011469	-0.16422	0.53851	0.25518	-0.019392	0.12869	0.063396	0.26351	0.34115	-0.088011	-0.22313	-0.037301	-0.085266	-0.21846	0.25503	0.45621	-0.12916	-0.11653	0.10999	0.26725	0.125	-0.12486	0.24373	0.38347	0.18803	0.051038	0.2685	0.10376	0.13762	-0.30412	0.084605	0.408	-0.0051872	-0.025113	0.23566	0.18345	0.50479	0.1605	0.16419	0.039268	0.30639	-0.090502	-0.0011963	-0.15094	0.020639	-0.20947	0.14025
N-Acetyl-L-glutamate	188.057	0.13953	-0.20972	-0.82839	-0.17403	-0.48754	-0.71302	-0.47424	0.076292	-0.16368	-0.16429	-0.8007	-0.60502	-0.42862	-0.33928	-0.15278	0.43304	0.40302	-0.85152	-0.88982	-0.93459	-0.84249	-0.81127	-0.89707	0.23381	0.2303	-0.94397	-0.88924	-0.90062	-1.0847	-0.88011	-0.37966	0.27589	0.25038	0.20742	0.40401	-1.0296	-1.0259	-1.1779	-1.0234	0.31448	0.40424	0.016347	0.22061	-0.62527	-0.49144	-0.70735	-0.36216	0.47939
N-Acetyl-L-glutamate 5-semialdehyde	172.062	0.18176	0.0027865	0.41996	0.3864	0.034963	-0.041386	0.25997	0.15413	0.10834	0.14749	0.39417	0.41449	0.32965	0.33442	0.25232	0.17811	0.10987	0.39417	0.32659	0.81943	0.028119	0.90688	0.69699	0.12997	0.043476	0.4113	0.53871	-0.023171	-0.005682	-0.10882	0.19297	0.20618	0.17602	0.22974	0.31489	-0.35949	-0.52976	-0.50455	-0.64951	0.38223	0.23762	0.076468	0.29774	0.020135	-0.18536	-0.30927	-0.007564	0.38175
N-Acetylanthranilate	178.052	0.18639	-0.1234	0.30344	0.26485	0.22473	0.22154	0.28638	0.092946	-0.046132	0.068113	0.095764	0.15506	0.38997	0.18743	0.19111	0.084085	0.18848	0.055596	0.29581	0.024347	0.0087589	0.055487	0.05171	0.21014	0.12892	0.15016	0.21738	0.23293	0.53591	0.46648	0.25241	0.3054	0.13327	-0.18005	0.26048	0.19242	0.22767	0.15158	-0.029614	0.3202	-0.000134	0.017451	0.2114	0.31613	0.1869	0.07533	0.054209	0.34845
N-Carbamoyl-L-aspartate	175.037	0.12873	0.022473	0.35415	0.47041	0.3334	0.29996	0.29945	0.024102	0.13502	-2.8827	0.32887	0.18735	0.05606	0.27631	0.18427	0.1527	0.13919	0.37433	0.35625	-0.50488	-0.011609	-0.15447	-0.40662	0.15965	0.067378	0.39638	0.45599	0.30611	-2.7226	-3.0337	-0.26934	0.23826	0.34476	0.38462	0.52274	-0.74403	-1.1373	-1.2249	-1.5048	0.11053	0.25343	0.027216	0.38319	-0.65352	-0.64967	-0.85245	-0.73579	0.348
N1-Acetylspermidine	186.16	-0.027518	0.01742	-0.031247	0.1019	0.014069	0.0095638	0.17217	-0.047334	-0.016502	-0.16016	0.067735	-0.074082	0.096377	-0.10588	-0.11735	0.012676	-0.07845	0.26307	0.024005	0.25075	0.027539	0.0065776	0.024949	-0.081843	-0.084184	0.065472	-0.019055	0.034632	0.11923	0.023838	0.035258	-0.068444	-0.035534	0.045468	-0.15716	0.18107	-0.029408	0.079721	0.014536	0.0087183	-0.02465	0.069284	0.07947	-0.065543	-0.13659	-0.021374	-0.035354	-0.0091838
N8-Acetylspermidine	186.16	-0.027518	0.01742	-0.031247	0.1019	0.014069	0.0095638	0.17217	-0.047334	-0.016502	-0.16016	0.067735	-0.074082	0.096377	-0.10588	-0.11735	0.012676	-0.07845	0.26307	0.024005	0.25075	0.027539	0.0065776	0.024949	-0.081843	-0.084184	0.065472	-0.019055	0.034632	0.11923	0.023838	0.035258	-0.068444	-0.035534	0.045468	-0.15716	0.18107	-0.029408	0.079721	0.014536	0.0087183	-0.02465	0.069284	0.07947	-0.065543	-0.13659	-0.021374	-0.035354	-0.0091838
N2-Acetyl-L-ornithine	173.094	0.067213	0.26263	-0.063254	-0.2097	-0.18729	-0.041949	-0.1796	0.11097	0.28921	-0.21847	0.035696	0.30728	0.22437	0.15072	0.19682	0.17887	0.29667	-0.027325	0.078896	0.12291	-0.052441	0.28369	0.17894	0.15567	0.24137	0.079256	-0.016298	0.35007	0.10995	0.069774	0.36493	0.21392	0.17393	0.32905	0.10408	0.16115	-0.19795	0.15212	-0.0091529	0.27006	0.16859	-0.018206	0.28436	0.22678	-0.035305	0.046797	0.16687	0.22877
N2-Succinyl-L-glutamate	246.064	0.0087436	-0.05748	-0.48039	-0.33837	-0.014358	-0.16085	-0.04716	-0.18575	-0.4691	-0.13782	-0.27102	-0.11484	-0.23801	-0.16571	-0.37906	-0.10274	-0.048858	-0.16349	-0.22969	0.12306	-0.22322	-0.075529	-0.077751	-0.068813	0.0078719	-0.1892	0.23125	0.12534	0.26097	0.18904	-0.075878	0.040904	-0.20215	-0.11643	-0.47627	0.11069	-0.1259	-0.3755	-0.16634	-0.2008	-0.17432	-0.067305	-0.36946	-0.12159	-0.53715	-0.40566	-0.2241	-0.34654
Nicotinamide	121.043	0.2079	-0.056966	0.042773	0.073537	-0.0072545	0.18098	0.15988	0.1788	0.079681	0.20467	0.29528	0.21763	0.11929	-0.094732	0.1495	0.047455	0.18474	0.074056	0.13426	0.097396	0.041187	0.13698	0.015715	0.26318	0.23261	0.10646	0.2556	0.045047	0.24771	0.17375	0.21874	0.34589	0.19445	0.1417	0.10773	0.30369	0.13132	0.13705	0.13275	0.13281	0.31875	0.25446	0.13764	0.37618	0.15619	0.1122	0.30721	-0.014037
Nicotinamide adenine dinucleotide - reduced	664.118	0.0053705	0.11811	-0.60619	-0.20711	-0.47831	-0.74361	-0.4868	-0.090756	0.080722	0.1417	-0.7431	-0.75574	-0.84438	-0.4742	-0.77641	0.15297	0.030496	-0.69526	-0.36114	-0.62623	-0.4871	-0.082145	-0.44263	-0.025547	0.093373	-0.81377	-0.65563	-0.6047	-0.80624	-0.40649	-0.67124	-0.27018	-0.060616	-0.032105	0.063366	0.4157	0.088728	-0.24324	0.49751	-0.47799	-0.17491	-0.21483	-0.21325	-1.2475	-1.3207	-1.4416	-1.3935	-0.46046
Nicotinamide adenine dinucleotide phosphate	742.068	0.284	-0.23981	-0.20787	0.71579	0.80036	0.54487	0.63721	0.011297	-0.14749	0.28683	-0.13517	0.023597	-0.086093	-0.11302	-0.27186	0.26931	0.31036	0.014759	0.11674	0.23505	0.36052	0.29751	0.2554	0.14183	0.090884	0.21576	0.12752	0.044427	0.32797	0.16794	-0.23584	0.14603	0.14276	0.014652	0.53194	0.28899	0.25545	0.84982	0.13899	0.25364	0.27389	0.25174	-0.11556	0.22015	0.0090234	0.39631	0.1002	0.46847
Nicotinamide adenine dinucleotide phosphate - reduced	744.084	0.12833	-0.11708	-0.078949	0.36138	-0.087985	-0.052056	0.14166	0.054455	-0.1839	-0.30659	0.0078275	-0.38415	-0.062512	-0.2253	-0.46241	0.24351	0.25696	-0.14673	-0.051745	0.29344	0.053102	0.28038	0.10732	0.27055	0.04015	-0.27075	-0.094662	-0.12704	-0.16901	-0.23415	-0.23564	0.039254	0.24737	0.04665	0.3792	0.12866	-0.24463	0.40828	-0.21677	-0.20526	-0.083487	0.19846	0.23256	-0.812	-0.65729	-0.24987	-0.7778	-0.052721
Nicotinate	122.024	-0.010391	-0.023261	-0.035257	-0.0019513	0.034615	-0.014041	-0.12004	-0.033278	0.045086	0.05665	0.044832	0.10627	-0.12324	-0.054084	-0.044174	-0.029953	0.060673	-0.0686	-0.047667	-0.078021	0.037792	-0.026701	0.0010044	-0.018048	-0.057874	-0.063752	-0.049515	-0.090262	-0.038527	0.024356	0.0068848	-0.014488	0.022923	0.017505	0.023558	0.030389	0.0094	-0.030769	0.0046209	-0.14527	0.020106	0.057574	-0.1283	-0.022057	0.010682	0.021116	0.0036786	0.089476
Nitrate	61.9876	0.066768	-0.1458	-0.054023	-0.18066	-0.30882	-0.094396	-0.084831	0.00087452	0.28198	0.4322	-0.10163	0.17405	-0.033758	-0.20103	0.0094599	0.011586	0.058336	-0.022933	-0.19661	-0.24942	-0.25857	0.024843	-0.11835	0.1254	-0.13855	-0.097959	-0.0322	-0.23572	0.028152	0.10849	-0.0044084	-0.071409	0.12923	0.0042941	0.10387	-0.21711	0.17825	0.038496	0.15226	0.077946	0.092022	0.04457	0.14117	0.0095282	0.013264	0.29167	0.27923	0.11805
O-Phospho-L-serine	184.002	-0.0878	-0.16761	-0.63588	-0.66158	-0.49462	-0.30377	-0.51447	-0.041159	-0.084772	-0.050416	-0.54883	-0.40934	-0.3284	-0.59876	-0.40832	0.22234	0.074109	-0.727	-0.58435	-0.24922	-0.59239	-0.29992	-0.35105	-0.12571	-0.094248	-0.4954	-0.61443	-0.53192	-0.28724	-0.54708	-0.59745	-0.087873	0.15948	0.036917	0.12822	0.064192	-0.26493	0.075272	0.057436	-0.077544	-0.045427	0.28875	0.049878	-0.30255	-0.24589	-0.39144	0.059682	0.0070942
Ornithine	131.082	-0.0034738	0.083847	-0.3409	0.069434	-0.14449	-0.21567	-0.13458	-0.06726	0.063804	0.3636	-0.33648	-0.47348	-0.24495	-0.25433	-0.28584	0.22224	0.3442	-0.45585	-0.24167	-0.18905	-0.18965	-0.21451	-0.28075	0.096884	0.076325	-0.085141	-0.08117	-0.0026551	-0.1231	-0.016564	0.11112	-0.026981	0.30942	0.080849	0.18754	0.20658	0.06778	0.10914	-0.014557	-0.032188	0.32135	0.23857	0.20249	0.29668	0.46858	0.52741	0.32313	0.15977
Orotate	155.011	0.28524	0.10779	0.26714	0.108	-0.0093756	-0.17177	0.10722	0.1316	0.17358	-3.235	0.12777	0.02258	0.20794	0.22902	0.1728	0.23358	0.16906	0.34511	0.28731	-0.055536	-0.3606	0.23005	0.25543	0.064129	0.13971	0.33896	0.3204	0.082841	-3.0404	-3.6634	-0.52792	0.31078	-0.056441	0.19167	0.29075	-1.0197	-1.1562	-1.2562	-1.4864	0.34747	-0.030356	-0.018308	0.37582	-0.1853	-0.025409	-0.21743	-0.084424	0.29668
Oxalate	88.9875	0.11419	0.1418	0.18503	-0.18085	-0.004521	0.10671	-0.20829	0.0056944	0.22358	-0.069864	0.069075	0.20709	0.085619	-0.0060608	0.28124	0.025383	-0.085759	-0.086057	0.13871	-0.18707	-0.15266	-0.1077	-0.1379	0.065262	0.24689	-0.058739	-0.16614	-0.23358	0.22217	0.21097	0.17487	0.085476	-0.1715	0.046138	-0.055731	0.23671	-0.1466	0.034828	0.11344	0.080931	0.11509	0.17395	-0.40796	0.03235	-0.18246	0.38198	0.27521	0.079097
Oxalureate	131.006	-0.20069	-0.11482	-0.031756	0.052667	0.095538	-0.0142	-0.080317	-0.016326	-0.025523	-0.13627	-0.18932	0.0088463	-0.18111	-0.1139	0.081749	0.024021	-0.023095	-0.058238	0.056779	-0.15835	0.11217	0.068824	-0.24521	-0.15608	-0.037546	-0.12066	0.043881	0.019211	-0.012669	-0.14138	-0.11841	0.077886	-0.14338	0.028312	-0.19435	-0.067309	0.033714	-0.030774	-0.019603	-0.012846	-0.049383	-0.14377	-0.13028	-0.044187	0.043047	-0.056133	-0.10399	-0.12824
Oxidized glutathione	611.144	-0.3566	0.037086	-0.32407	0.26622	0.099076	-0.077254	0.14845	-0.33902	-0.34046	0.095171	0.059166	0.23741	0.056349	0.24042	0.04573	-0.17392	-0.0097065	-0.44361	-0.32497	0.28998	-0.15709	0.25094	-0.095053	-0.083061	0.027276	-0.2598	-0.21225	0.20656	0.19807	0.37075	-0.020791	-0.12798	0.21892	0.01752	-0.034649	-0.027246	-1.0136	-0.35547	-0.21592	0.028355	0.17636	-0.056712	-0.19925	0.92543	1.1198	1.0063	0.83318	0.029341
Phenethylamine	120.08	-0.10404	0.0055491	0.10095	0.16286	0.017176	-0.28085	0.00010966	0.2276	-0.029452	-0.17274	-0.029295	0.31103	0.0069463	-0.068618	-0.092218	0.34077	-0.037483	0.018758	0.1089	0.19658	0.2011	0.07724	0.0055848	0.159	-0.076629	0.021411	-0.011056	0.17796	-0.12595	-0.072261	0.12449	0.13896	-0.11154	0.26096	-0.13185	-0.16486	0.15117	0.044777	-0.17846	-0.23425	0.16269	0.18383	0.054027	-0.011451	-0.12737	-0.37949	0.043374	-0.11365
Phenylacetaldehyde	119.05	-0.11415	-0.045327	0.072377	0.070409	0.23543	0.17878	-0.12594	0.053725	0.48497	0.43803	0.21955	0.41649	0.70686	0.4205	-0.017302	0.010922	0.59168	0.41933	0.40084	0.6791	0.35313	0.81516	0.39968	0.12051	0.018175	-0.035039	0.20829	0.06827	0.05882	0.022267	0.071177	-0.28646	-0.031947	0.069024	0.092424	0.13928	-0.027644	-0.014489	-0.3207	-0.14855	0.13839	0.2528	-0.00092113	0.24036	0.67807	0.36503	-0.099307	-0.40919
Phenylpropanoate	149.061	0.36805	0.014659	-0.011392	0.09289	0.090143	0.052818	0.13758	0.20618	0.34899	0.17667	0.1163	0.053386	0.036796	-0.024025	-0.0058925	0.26463	0.19087	0.16144	0.11508	0.23567	0.16576	0.060607	0.041195	0.36584	0.19903	-0.088994	0.12415	0.086052	0.25574	0.06421	0.049682	0.029488	0.045534	0.2237	0.00060167	-0.049613	0.095821	0.15485	0.15363	0.018866	-0.056022	0.094162	0.01347	0.20411	0.15456	0.49515	0.073322	0.12953
Phosphatidylglycerol (dihexadec-9-enoyl, n-C16:1)	717.472	0.40306	0.30595	0.42938	1.2116	1.147	1.2127	1.0098	0.35983	0.022555	0.7072	0.35187	0.019865	0.38456	0.32147	0.38197	0.35514	0.19792	0.26456	0.44687	0.17982	0.86709	0.24555	0.35935	0.3307	0.34214	0.38449	0.56905	-0.16023	0.80727	1.0372	0.033577	0.14463	0.38693	0.17551	0.17734	1.0133	0.062758	0.41963	0.40663	0.30051	0.30824	0.20613	0.1706	-0.17541	-0.46637	-0.28567	-0.2688	0.14721
Phosphatidylglycerol (dioctadec-11-enoyl, n-C18:1)	773.535	0.28516	0.016652	0.022291	0.40549	0.37022	0.029839	0.68569	0.40045	-0.32817	0.31621	0.0031373	0.41223	0.50279	0.54855	0.62485	0.4422	0.43219	0.17692	0.32855	-0.070914	0.21681	0.023928	-0.19522	0.33261	0.20682	0.33884	0.11545	0.61395	0.28373	0.13599	-0.074287	0.1906	0.35119	0.27488	0.31984	0.074514	0.29947	0.50296	-0.21271	0.070484	0.30809	0.28072	0.23653	-0.0027941	-0.23773	-0.40736	-0.32515	0.28036
Phosphoenolpyruvate	166.975	0.16582	0.032588	-0.11451	0.16482	-0.067973	-0.071953	0.49156	-0.26025	0.22734	-0.69715	-0.14812	0.058567	0.1224	-0.005676	-0.1727	0.025058	0.14064	-0.10042	0.10767	0.48717	0.18863	0.33163	0.29929	0.034038	0.11334	0.4026	0.30476	0.5738	-0.19623	-0.26768	0.6646	0.25763	0.17221	0.22716	0.070728	0.32259	0.21163	0.040607	-0.24233	-0.048192	-0.011408	0.29154	0.2545	0.35899	0.21963	0.11374	0.15231	-0.061581
Porphobilinogen	225.089	0.0083709	-0.0080294	0.085787	0.009927	0.017866	3.1404e-05	0.00089882	0.16619	-0.0095432	0.080502	-0.067379	-0.033784	0.03913	-0.04635	0.0030822	0.12544	0.097214	0.05376	0.074937	0.0872	-0.049561	-0.0051757	-0.061043	0.13828	0.11301	0.091667	0.039937	0.020808	0.090228	0.072092	0.064295	0.12735	0.083837	0.17417	0.095851	0.13884	0.020711	0.052957	0.096448	0.00074673	0.11711	0.092537	0.085924	0.010096	0.15293	-0.019091	0.081399	0.096752
Propanal	57.0338	0.09563	0.043984	0.0054091	0.046821	0.11915	0.11742	0.18037	0.13362	0.073844	-0.056291	-0.23217	-0.009252	0.093024	0.16392	-0.020891	-0.016128	0.096396	-0.19864	0.086969	0.080752	0.16595	-0.071528	0.030651	0.10374	0.03502	-0.13855	-0.14141	-0.28973	0.023807	0.00011416	0.14248	0.14736	-0.036291	0.21544	0.1274	0.024426	-0.04828	0.063288	0.10089	-0.10508	0.066754	0.14034	0.17022	0.22665	0.0055125	0.068954	-0.046986	0.17764
Propanoyl phosphate	153	-0.030408	-0.15929	-0.042936	-0.16009	-0.2389	-0.14986	-0.16079	-0.086404	-0.031031	-0.1082	-0.17618	-0.21684	-0.12378	-0.2316	-0.16901	-0.045487	-0.048448	-0.24097	-0.14699	-0.24355	-0.26747	-0.16116	-0.28109	0.028492	0.045261	-0.22542	-0.05833	-0.13605	-0.0085979	0.019906	-0.068983	0.0011171	-0.19736	-0.015592	-0.16059	0.12187	0.029655	0.029469	-0.13439	-0.0031813	-0.10477	-0.067304	-0.14515	-0.030752	-0.078859	-0.13715	-0.026373	-0.11431
Pyridoxal	166.051	-0.016648	-0.070061	-0.092381	0.071093	0.11308	-0.01213	0.026503	0.037184	-0.0189	0.16728	0.083412	-0.013638	0.020076	-0.10607	-0.041313	0.013612	0.040891	0.059635	0.040153	-0.08569	-0.059682	-0.01636	-0.053464	0.087016	0.073772	0.13847	0.089998	-0.02002	0.27951	0.16907	0.098233	0.031768	0.085945	0.077867	0.034224	0.12181	0.054921	0.15616	-0.051499	-0.0043579	0.0168	0.073306	0.0057407	0.019991	0.04553	-0.033732	0.091373	-0.041761
Pyridoxal 5'-phosphate	246.018	0.10962	-0.045639	0.2791	0.15551	0.274	-0.3171	0.15337	0.0050345	0.037028	0.40556	0.21742	0.081744	0.16456	0.012743	0.198	0.045162	0.18105	0.23247	0.24358	0.031353	0.29566	0.13315	0.16422	0.031908	0.070782	0.27623	0.22427	0.20377	0.47582	0.40319	0.088415	0.20313	0.081182	0.22224	0.20522	0.36931	0.24815	0.33335	0.024399	0.049675	-0.05346	0.21034	0.096501	0.053098	0.28171	0.15222	0.15081	-0.038615
Pyridoxamine	167.084	0.077682	-0.005566	0.0094303	0.090335	0.012212	-0.0090453	0.016814	0.041436	0.068757	0.089743	0.064372	-0.060814	-0.015039	-0.14329	-0.033685	0.1029	0.074166	-0.053338	0.011125	0.0027207	-0.069681	0.044849	-0.0033319	0.083392	-0.037739	-0.022015	-0.033979	-0.021258	0.08989	0.010135	-0.039469	0.0406	-0.0012369	0.093839	-0.10214	-0.0059831	0.094262	0.13149	0.096709	-0.082871	0.13506	-0.063493	-0.075709	0.033133	0.055541	-0.11299	-0.029648	-0.054731
Reduced glutathione	306.077	0.17896	0.05287	0.29079	0.53363	0.58173	0.35599	0.66107	0.20914	0.31427	0.44027	0.43887	0.41149	0.54731	0.40229	0.30624	0.33376	0.37206	0.33244	0.35931	0.90201	0.23876	0.87764	0.75445	0.24082	0.10518	0.5094	0.46811	0.66482	0.81722	0.60045	0.57512	0.10558	0.34285	0.23748	0.33324	-0.11332	-0.55071	-0.24191	-0.50553	0.19899	0.2615	0.35928	0.36111	1.0233	0.80013	1.0431	0.94629	0.30498
S-Adenosyl-4-methylthio-2-oxobutanoate	397.109	0.11367	0.083786	-0.23659	0.036992	0.042996	-0.32154	-0.04914	0.22584	0.021311	0.14824	-0.16102	-0.24017	-0.11827	-0.17001	-0.21927	0.25712	0.21984	-0.16896	-0.073435	0.020687	-0.22476	0.038013	-0.04273	0.17251	0.19532	0.13099	0.08414	-0.19318	-0.10932	0.0013612	-0.18456	0.09785	0.17242	0.13262	-0.012383	0.19526	0.14379	0.24263	0.014928	0.10531	0.071706	0.11926	0.15962	0.052696	-0.12172	-0.051782	-0.20486	0.19408
S-Ribosyl-L-homocysteine	266.07	-0.11876	-0.21494	-0.28094	0.6872	0.59992	0.52243	0.68239	-0.054435	-0.0018656	0.13813	-0.46686	-0.24274	-0.11217	-0.11527	-0.22591	0.061934	-0.12621	0.00053918	-0.32128	0.93314	0.31054	0.81556	0.93764	-0.22462	0.0017147	-0.20729	-0.16455	-1.01	-0.29743	-0.69147	-1.0176	-0.21525	-0.20262	-0.48781	0.18697	-0.080523	-0.056318	0.021511	-0.34052	-0.28709	0.12314	0.5655	-0.19713	-1.2905	-0.89273	-0.75552	-0.32078	0.08598
Succinate	117.019	0.14397	-0.20553	-0.44474	-0.24405	-0.35661	-0.32875	0.10982	0.071533	0.22551	0.13421	-0.33226	-0.0066351	0.11286	0.11604	-0.18605	0.25158	0.27807	-0.24075	-0.44832	-0.027143	0.061067	-0.070174	0.061885	-0.072538	0.30537	-0.2803	-0.030785	0.12617	0.69261	0.41757	0.60779	-0.074281	0.14099	0.51071	0.55444	1.1602	1.3608	1.0326	1.0774	0.018662	0.25456	0.42006	0.38517	0.22213	0.85413	0.9718	1.2294	0.0941
Sulfate	96.9594	-0.16159	0.070093	0.0073429	0.0057503	-0.063605	-0.11038	-0.031653	0.015249	-0.051537	-0.2838	-0.058376	0.050062	-0.057685	-0.016354	0.088893	-0.054653	0.054843	-0.13452	0.1159	-0.13683	0.084917	-0.10113	0.027471	-0.048955	-0.043684	-0.057087	-0.13318	-0.13286	-0.01368	-0.060424	0.0055891	0.039147	-0.050324	0.019211	-0.019752	-0.078412	-0.0013787	0.053684	0.028851	-0.20585	0.021016	-0.07206	0.00057542	0.046165	-0.031905	-0.18532	0.08508	0.0017872
Sulfite	80.9621	0.010441	-0.084922	0.0019067	-0.021931	0.049613	-0.027492	0.020607	-0.0095619	-0.00014376	-0.070064	-0.032414	0.080077	-0.067365	0.0028657	-0.035286	-0.0038243	-0.007781	-0.049443	-0.019612	-0.045034	0.037265	0.022993	0.053506	0.020779	-0.067722	-0.068636	-0.11472	-0.14045	0.042859	-0.031341	0.02445	-0.003651	0.020408	0.052864	-0.010754	-0.039393	-0.03238	-0.012869	-0.0020592	-0.072535	0.041157	0.0080063	-0.073005	0.014777	0.021439	0.030213	-0.068546	0.011171
Taurine	124.008	-0.043701	0.02278	-0.041706	0.028524	0.11408	0.18209	0.1095	-0.035241	0.040804	0.12294	0.066138	0.1078	0.022109	0.0080925	-0.077651	0.019851	0.13164	-0.068235	-0.05588	0.057294	0.098479	0.042849	-0.015858	-0.052985	-0.020095	0.025042	-0.079713	0.087324	0.082412	0.084266	0.08451	0.052443	0.12188	0.066798	-0.012643	0.08335	-0.085978	0.018505	-0.042665	-0.07302	0.023351	0.20863	-0.050362	0.21914	-0.094891	0.14812	-0.015454	-0.04737
Thiosulfate	112.938	-0.25235	-0.17488	-0.23393	0.25477	0.46202	0.22941	0.079567	-0.3493	-0.24311	0.17884	0.04714	-0.061778	0.19297	0.064865	0.34022	-0.084517	0.23617	0.23199	0.021621	0.34279	0.10744	0.10387	0.52509	0.54535	0.26089	-0.19572	0.15261	0.13458	0.53772	0.31471	0.46819	0.37261	0.23782	0.52845	-0.05311	0.2483	0.26295	0.2357	0.52306	-0.48285	0.39146	0.44473	-0.26466	-0.099571	-0.097271	-0.36377	0.031907	0.10366
Thymidine	241.085	0.13726	0.033383	0.063238	0.068945	0.10927	-0.046298	0.12094	0.14093	0.097785	0.048355	0.1194	0.10629	0.12974	-0.034356	0.10065	0.24386	0.12353	0.048148	0.097708	0.072226	0.13097	0.0167	0.12549	0.15932	0.16751	-0.0057008	0.031124	0.096617	0.25006	0.068157	0.044812	0.095705	0.096688	0.2373	0.075362	0.092709	0.04538	0.019241	0.073786	0.068757	0.144	0.1283	0.079203	0.16918	0.039553	0.026511	-0.023568	0.097975
Thymine	125.035	-0.021766	-0.10364	-0.30681	-0.2818	-0.092696	-0.27653	-0.27941	-0.12783	-0.20219	-0.087114	-0.27304	-0.21419	-0.24182	-0.11168	-0.28369	-0.11307	0.057359	-0.27807	-0.2952	-0.35621	-0.20705	-0.22664	-0.24361	-0.0086716	-0.11396	-0.25758	-0.29696	-0.33518	-0.15779	-0.087638	0.026053	-0.069712	-0.019397	0.012915	0.016598	-0.084727	-0.085589	-0.074215	-0.26788	-0.16152	-0.017575	0.10792	0.079801	0.08642	0.13803	-0.074247	0.089093	-0.02983
Tyramine	136.077	-0.12681	-0.029583	-0.1256	0.15751	0.006411	0.13136	0.055337	-0.057514	0.091122	0.071995	0.095067	-0.020422	0.052446	-0.14285	-0.10632	-0.016737	-0.040767	-0.13761	0.022404	-0.11879	0.14938	-0.0063427	-0.073587	0.029687	-0.038726	-0.2041	0.012026	0.11801	0.18897	0.12151	0.052885	-0.01398	-0.088937	0.062738	-0.02143	0.087606	0.15564	0.10557	0.036682	-0.25298	0.1475	-0.21978	0.041033	0.25558	-0.018249	0.035766	-0.032848	-0.079691
UDP	402.994	0.00088206	0.21581	-0.3903	-0.073321	-0.0079637	-0.0079116	-0.02096	-0.097676	0.017117	-0.0048754	-0.23901	-0.26615	-0.14337	-0.24788	-0.53608	0.31982	0.35074	-0.42787	-0.12477	-0.02456	0.15747	-0.3195	-0.30978	0.34871	0.27248	0.19429	-0.088946	0.2935	-0.42321	-0.42797	-0.21299	-0.018516	0.27951	0.19638	0.059011	0.33182	0.41385	0.34668	0.069572	-0.086869	0.1862	0.3029	0.040179	0.2305	0.12751	0.17196	0.0046722	0.19559
UDPglucose	565.048	-0.062581	-0.26464	0.052092	0.36903	0.43136	0.53139	0.12625	0.009521	-0.17154	0.040005	0.33077	0.15789	0.33748	0.19933	0.0079072	0.10987	0.20948	0.016399	0.19219	0.35322	0.22568	0.25765	0.026341	-0.1132	-0.14025	0.084523	-0.018176	-0.54463	-0.30524	-0.53301	-0.74096	-0.020655	0.063491	-0.095866	-0.064108	-0.4181	-0.21907	0.066057	-0.40522	-0.070902	-0.070234	0.12328	0.092177	-0.56546	-0.77071	-0.85539	-0.84717	0.08813
UDPgalactose	565.048	-0.062581	-0.26464	0.052092	0.36903	0.43136	0.53139	0.12625	0.009521	-0.17154	0.040005	0.33077	0.15789	0.33748	0.19933	0.0079072	0.10987	0.20948	0.016399	0.19219	0.35322	0.22568	0.25765	0.026341	-0.1132	-0.14025	0.084523	-0.018176	-0.54463	-0.30524	-0.53301	-0.74096	-0.020655	0.063491	-0.095866	-0.064108	-0.4181	-0.21907	0.066057	-0.40522	-0.070902	-0.070234	0.12328	0.092177	-0.56546	-0.77071	-0.85539	-0.84717	0.08813
UDP-D-galacto-1,4-furanose	565.048	-0.062581	-0.26464	0.052092	0.36903	0.43136	0.53139	0.12625	0.009521	-0.17154	0.040005	0.33077	0.15789	0.33748	0.19933	0.0079072	0.10987	0.20948	0.016399	0.19219	0.35322	0.22568	0.25765	0.026341	-0.1132	-0.14025	0.084523	-0.018176	-0.54463	-0.30524	-0.53301	-0.74096	-0.020655	0.063491	-0.095866	-0.064108	-0.4181	-0.21907	0.066057	-0.40522	-0.070902	-0.070234	0.12328	0.092177	-0.56546	-0.77071	-0.85539	-0.84717	0.08813
UDP-D-glucuronate	579.026	0.1111	-0.067894	0.48937	-0.25848	0.33938	0.32539	0.062139	-0.10512	0.02271	-0.089117	0.51837	0.33977	0.31908	0.31101	0.27484	0.038788	-0.14791	0.45565	0.61398	0.76347	0.10604	0.78445	0.83094	0.0067216	-0.32252	0.30134	0.5197	0.14184	0.3779	0.22028	0.1057	-0.12095	0.010391	-0.087183	-0.16453	-0.16925	-0.85802	-0.81214	-0.76314	-0.17797	-0.015161	0.1696	-0.21359	-0.11995	-0.16543	-0.14308	-0.077051	0.031553
UDP-N-acetyl-D-glucosamine	606.074	0.27525	0.1224	-0.30972	-0.28899	-0.17188	-0.4576	-0.16785	0.33412	0.070511	0.25142	-0.25132	-0.39149	-0.3691	-0.37726	-0.59113	0.4248	0.41409	-0.46926	-0.14861	-0.17985	-0.3961	-0.32144	-0.48524	0.28283	0.25149	-0.009016	-0.12674	-0.53437	-0.55076	-0.76896	-0.50166	0.27095	0.40675	0.11365	0.33253	0.33054	0.27202	0.48655	0.034141	0.070325	0.26485	0.38118	0.25186	-0.20336	-0.27758	-0.11277	-0.27708	0.39014
UDP-N-acetyl-D-galactosamine	606.074	0.27525	0.1224	-0.30972	-0.28899	-0.17188	-0.4576	-0.16785	0.33412	0.070511	0.25142	-0.25132	-0.39149	-0.3691	-0.37726	-0.59113	0.4248	0.41409	-0.46926	-0.14861	-0.17985	-0.3961	-0.32144	-0.48524	0.28283	0.25149	-0.009016	-0.12674	-0.53437	-0.55076	-0.76896	-0.50166	0.27095	0.40675	0.11365	0.33253	0.33054	0.27202	0.48655	0.034141	0.070325	0.26485	0.38118	0.25186	-0.20336	-0.27758	-0.11277	-0.27708	0.39014
UDP-N-acetyl-D-mannosamine	606.074	0.27525	0.1224	-0.30972	-0.28899	-0.17188	-0.4576	-0.16785	0.33412	0.070511	0.25142	-0.25132	-0.39149	-0.3691	-0.37726	-0.59113	0.4248	0.41409	-0.46926	-0.14861	-0.17985	-0.3961	-0.32144	-0.48524	0.28283	0.25149	-0.009016	-0.12674	-0.53437	-0.55076	-0.76896	-0.50166	0.27095	0.40675	0.11365	0.33253	0.33054	0.27202	0.48655	0.034141	0.070325	0.26485	0.38118	0.25186	-0.20336	-0.27758	-0.11277	-0.27708	0.39014
UDP-N-acetyl-D-mannosaminouronate	620.05	-0.83375	-2.5857	-6.558	0.11632	0.64485	0.9317	0.44238	0.52203	-6.4005	-0.18389	-4.9485	-5.11	0.11987	0.23208	-0.91808	-2.064	-5.4819	0.43475	0.058582	0.48129	1.1975	0.81872	0.8597	-0.1513	-2.1058	0.94001	0.027577	1.105	0.017023	-0.24652	0.60708	0.0063853	0.396	-0.33669	-0.13485	0.60708	0.60708	0.85617	0.0042028	-0.079057	0.60602	-0.088624	-0.089589	0.60708	-0.10992	0.073311	-1.053	-2.2399
UDP-N-acetylmuramate	678.096	0.12623	0.18168	-0.48728	-0.35581	-0.53594	-0.63884	-0.24115	0.18202	0.14432	0.0109	-0.44224	-0.25904	-0.17699	-0.26747	-0.44516	0.24394	0.53338	-0.49693	-0.34322	-0.21135	-0.42599	-0.2815	-0.43302	0.27217	0.29651	-0.17154	-0.20176	-0.36698	-0.45822	-0.31834	-0.068389	0.20514	0.21653	0.13131	0.26978	0.35836	0.4036	0.52064	0.15499	0.040752	0.18989	0.2337	0.26102	0.04241	0.075365	0.12385	0.07242	0.21504
UTP	482.961	0.17004	-0.089558	-0.23922	-0.12044	-0.12376	-0.046127	-0.26187	0.13673	-0.17497	0.11235	-0.30638	-0.3556	-0.32809	-0.36393	-0.52253	0.27691	0.16839	-0.24878	0.005652	-0.49325	-0.20505	-0.3116	-0.48243	0.25778	0.16244	-0.38747	-0.15384	-0.59103	-0.74051	-0.86855	-0.62302	0.030705	0.24428	0.12948	0.20029	0.44806	0.030416	0.19076	0.091189	-0.008426	0.035322	0.41076	-0.0083783	-0.0059681	-0.0049693	0.025964	-0.002817	0.20535
Ubiquinol-8	727.564	0.26316	0.18532	0.65038	-0.094489	0.28347	0.027694	-0.56367	0.27498	-0.67796	-0.05131	-0.10614	-0.13092	-0.26591	-0.31855	0.085689	-0.19341	0.0086807	-0.28896	0.60738	0.20585	-0.37219	-0.32072	-0.061408	0.079183	-0.21977	0.40683	0.8808	-0.11964	-0.302	-0.2055	0.38149	-0.058928	0.35118	-0.0076519	0.41173	-0.036339	0.14162	0.27612	0.19929	0.36112	0.33018	0.10459	0.14384	0.20276	0.46871	0.71706	0.61977	0.5292
Uracil	111.021	0.27365	0.089166	0.16347	-0.0046392	-0.16563	-0.20733	-0.034754	0.22261	-0.018141	-2.8799	0.11659	0.032697	0.023285	0.061606	-0.030259	0.012363	0.063923	0.14822	0.14428	-0.15799	-0.10489	0.10641	-0.0027122	0.048407	0.066105	0.22083	0.16361	-0.080946	-2.8669	-3.3904	-0.28915	0.19684	-0.0013791	0.14777	0.27736	-0.9893	-1.005	-1.2104	-1.6266	0.19294	-0.017709	-0.082731	0.5025	-0.23044	-0.14545	-0.24401	-0.15116	0.31187
Urate	167.017	0.041231	0.0068347	-0.0025109	-0.11541	0.063024	-0.13757	0.20774	0.06633	0.011386	0.023634	0.019675	-0.057238	0.016923	0.070028	0.05315	0.093192	0.081762	0.06886	0.054032	0.11506	-0.026358	-0.1168	0.020768	0.066748	-0.04453	0.22413	0.2152	-0.0012791	0.1331	0.066355	0.013451	-0.0039782	-0.035784	0.034212	0.040789	0.19433	0.048666	0.036155	-0.028123	0.030853	-0.092873	0.084503	0.11252	-0.057159	-0.014186	-0.0073713	0.063585	0.045641
Ureidoacrylate peracid	145.029	0.19354	-0.056776	0.043984	-0.0067864	0.10038	-0.10237	0.19823	0.11808	0.16658	0.0068542	-0.019792	0.07629	0.11357	-0.051018	-0.094838	0.062645	0.15591	0.12383	-0.03342	-0.02777	0.20723	0.0019887	0.050477	0.099401	0.026812	0.0014644	0.13419	-0.050647	0.15273	0.062993	0.040014	0.099384	0.053034	0.10787	0.0041573	0.079019	-0.037415	0.066136	0.24039	-0.0013758	0.10374	0.0098611	0.052137	0.16284	-0.063609	0.20273	0.075904	-0.24948
Uridine	243.062	0.2749	0.37932	-0.13187	0.36696	0.093289	0.037726	0.07351	0.013061	-0.084843	-0.33207	0.10268	-0.10723	0.14334	-0.13685	-0.099442	0.2381	0.28186	-0.10506	0.26282	0.52816	0.10233	0.096139	-0.092296	0.1734	0.40072	0.45053	0.37706	0.72138	0.179	-0.32498	5.7049	0.18093	0.32728	-0.019094	-0.23142	0.29817	-0.44107	-0.33638	-0.35174	0.097118	0.4461	0.30157	-0.27736	0.1415	0.95207	0.31136	0.026109	0.50351
Xanthine	151.027	0.13696	0.099619	-0.12699	0.57695	-0.033571	0.1422	0.26964	-0.089249	-0.12609	-0.53224	0.10077	0.2144	0.076015	0.14991	-0.16187	-0.011641	0.23074	-0.041216	0.071488	0.19074	0.40028	-0.03715	0.13887	0.10991	0.57751	0.40082	0.1214	0.33204	0.95903	0.78682	0.68396	0.031651	0.35804	0.12558	0.23475	-0.22478	-0.76786	-0.56161	-0.9531	0.26772	0.22797	0.38168	-0.043695	0.43522	0.50255	0.19588	0.086141	0.21099
Xanthosine	283.069	-0.40243	-1.7125	-1.4924	-2.2958	-1.7086	-0.83771	0.044847	2.8031	-1.0507	-6.8002	-1.2086	-1.0717	-0.10653	-1.8354	-1.0214	1.6288	-1.0658	-2.0003	-1.3421	-1.6203	-0.47682	-1.6646	-1.6812	6.7003	-1.7418	-1.3588	-0.84382	-3.1324	0.56518	-1.0341	-3.2662	0.73849	-2.1044	2.9737	0.98011	-3.6663	-2.9944	-3.5051	-4.3351	-0.3415	-1.3083	-1.5489	6.623	-2.1185	-2.7877	-2.9127	-3.0434	-0.39278
glycogen	161.045	0.093648	-0.044298	-0.20584	-0.16501	-0.21142	-0.10361	-0.13852	0.086832	-0.0023792	-0.070178	-0.20869	-0.19469	-0.13582	-0.25218	-0.18845	0.11973	0.036177	-0.20284	-0.19193	-0.2527	-0.2679	-0.21645	-0.3267	0.077029	-0.003759	-0.20931	-0.16402	-0.24128	-0.10741	-0.068051	-0.080587	0.055822	0.065001	0.11504	0.013789	0.046646	-0.023264	-0.0088478	0.037556	0.039914	0.032922	-0.12026	0.046302	0.16386	0.093621	0.045889	0.038898	0.013074
branching glycogen	161.045	0.093648	-0.044298	-0.20584	-0.16501	-0.21142	-0.10361	-0.13852	0.086832	-0.0023792	-0.070178	-0.20869	-0.19469	-0.13582	-0.25218	-0.18845	0.11973	0.036177	-0.20284	-0.19193	-0.2527	-0.2679	-0.21645	-0.3267	0.077029	-0.003759	-0.20931	-0.16402	-0.24128	-0.10741	-0.068051	-0.080587	0.055822	0.065001	0.11504	0.013789	0.046646	-0.023264	-0.0088478	0.037556	0.039914	0.032922	-0.12026	0.046302	0.16386	0.093621	0.045889	0.038898	0.013074
4-Hydroxybenzoate	137.027	0.012412	-0.0066642	0.054505	0.026231	0.059881	0.016393	0.053254	0.017545	0.035914	0.018686	0.053974	0.079199	0.044803	0.035299	0.039871	0.018399	0.036691	0.024421	0.049052	0.082158	0.047999	0.04492	0.032963	0.036085	0.016978	0.021389	0.038727	-0.0070822	0.028609	0.0071181	0.037782	0.030341	0.014088	0.068573	0.038202	0.0012115	0.0021504	0.040035	0.018659	0.011	0.040562	0.031832	-0.016	-0.01161	0.0024913	0.035417	0.019605	-0.0064429
butanesulfonate	137.027	0.012412	-0.0066642	0.054505	0.026231	0.059881	0.016393	0.053254	0.017545	0.035914	0.018686	0.053974	0.079199	0.044803	0.035299	0.039871	0.018399	0.036691	0.024421	0.049052	0.082158	0.047999	0.04492	0.032963	0.036085	0.016978	0.021389	0.038727	-0.0070822	0.028609	0.0071181	0.037782	0.030341	0.014088	0.068573	0.038202	0.0012115	0.0021504	0.040035	0.018659	0.011	0.040562	0.031832	-0.016	-0.01161	0.0024913	0.035417	0.019605	-0.0064429
cis-3-(3-carboxyethyl)-3,5-cyclohexadiene-1,2-diol	183.066	0.19337	-0.018001	-0.039531	0.056356	0.089354	0.21215	0.22638	0.09589	0.25075	0.22342	0.097203	0.18826	0.12826	0.13254	0.0037886	-0.0036592	0.14339	0.087783	0.046968	0.18026	0.017354	0.12065	0.051639	0.21619	0.0015457	-0.036899	0.098133	0.022401	0.13675	0.15648	0.096869	0.17242	0.058061	0.23832	0.055243	0.17885	0.20602	0.23521	0.12157	-0.049743	0.043951	0.052338	0.1694	0.31198	0.091626	0.23836	-0.028627	0.001559
cis-Aconitate	173.009	0.0744	0.36205	0.32527	0.80086	0.31171	0.30358	0.50573	0.19824	0.20912	-0.015969	0.32128	0.29523	0.34814	0.027663	0.066443	-0.024665	0.092105	0.049578	-0.14589	0.56941	0.21329	0.088641	0.1043	0.047824	0.62556	0.30268	0.33366	0.083474	0.22608	-0.028438	-0.08895	0.34201	0.078163	0.014398	0.085003	0.86621	1.0794	0.62679	0.76315	0.091002	0.075002	0.055751	-0.058864	-0.37449	-0.22322	-0.13986	0.11311	0.12399
trans-Aconitate	173.009	0.0744	0.36205	0.32527	0.80086	0.31171	0.30358	0.50573	0.19824	0.20912	-0.015969	0.32128	0.29523	0.34814	0.027663	0.066443	-0.024665	0.092105	0.049578	-0.14589	0.56941	0.21329	0.088641	0.1043	0.047824	0.62556	0.30268	0.33366	0.083474	0.22608	-0.028438	-0.08895	0.34201	0.078163	0.014398	0.085003	0.86621	1.0794	0.62679	0.76315	0.091002	0.075002	0.055751	-0.058864	-0.37449	-0.22322	-0.13986	0.11311	0.12399
cyclopropane phosphatidylethanolamine (dihexadec-9,10-cyclo-anoyl, n-C16:0 cyclo)	714.51	0.14519	0.2472	0.35482	1.1234	1.106	1.0381	1.1151	0.40847	-0.042519	0.46397	0.64873	0.62181	0.83171	0.72507	0.71625	0.18882	0.30299	0.46744	0.75483	0.37535	0.85694	0.28052	0.30733	0.15207	0.2365	0.50922	0.44414	0.24982	0.70661	0.69916	0.11622	0.18814	0.37022	0.35498	0.3783	0.18058	0.063384	0.47701	0.21339	0.28668	0.24217	0.30693	0.31791	-0.61484	-0.816	-0.82579	-0.95185	-0.074671
cyclopropane phosphatidylglycerol (dihexadec-9,10-cyclo-anoyl, n-C16:0 cyclo)	745.505	0.40625	0.049486	0.16254	0.94733	0.90454	0.45078	0.66296	0.50098	-0.13789	0.47005	0.26995	0.15265	0.67592	0.38799	0.58839	0.47431	0.42664	0.19134	0.42699	0.17163	0.43032	0.16602	0.078753	0.27242	0.26191	0.30696	0.38143	0.48346	0.47216	0.46255	0.15646	0.2916	0.42246	0.32755	0.39642	0.33715	0.53583	0.34818	0.22635	0.1981	0.26136	0.34963	0.030292	-0.1606	-0.49682	-0.20468	-0.020172	0.33037
dADP	410.027	0.24458	0.17378	-0.45062	-0.0036621	-0.026762	-0.38953	-0.053953	0.12719	-0.066529	-0.18145	-0.39111	-0.34138	-0.22639	-0.16366	-0.46193	0.36021	0.51964	-0.35377	-0.2895	-0.0025599	-0.19547	0.066315	-0.14673	0.22904	0.34533	-0.28249	-0.041627	-0.051185	-0.17588	-0.0022505	0.19521	-0.07587	0.24194	0.14687	0.010259	-0.24903	-0.40794	-0.48306	0.15929	-0.013075	0.050905	0.17494	-0.015379	-0.32931	-0.15997	-0.10561	0.013153	0.14742
dAMP	330.058	0.068994	0.22877	0.38349	0.57882	0.50881	0.41302	0.53764	0.22041	0.23998	0.11527	0.45752	0.46656	0.43489	0.24983	0.31526	0.32873	0.44143	0.54496	0.58327	0.75397	0.26446	0.84616	0.692	0.24436	0.2081	0.5117	0.52222	0.48226	0.44444	0.30619	0.45834	0.15424	0.32806	0.085315	0.27493	-0.2862	-0.6112	-0.43091	-0.19695	0.25464	0.18956	0.27418	0.16593	0.59244	0.56398	0.76944	0.63196	0.28578
dATP	489.992	0.096336	0.018136	-0.38143	-0.30068	-0.093629	-0.18829	-0.061367	0.14905	0.12635	0.031258	-0.16362	-0.14167	-0.051824	-0.19944	-0.40887	0.21442	0.36036	-0.37415	-0.31703	0.082734	-0.22353	0.10434	-0.24409	0.24332	0.15463	-0.044598	-0.20605	-0.16943	-0.12419	-0.0095653	-0.40222	-0.028629	0.013828	0.3381	0.2296	0.1255	0.15283	0.14212	0.25356	-0.10373	0.13497	0.29637	0.019894	-0.14692	-0.12097	0.20581	-0.060021	0.23841
dCDP	386.016	0.013103	-0.1272	-0.37198	0.07994	-0.1207	0.098379	0.03573	-0.14014	-0.17968	0.037478	-0.19034	-0.26674	-0.15138	-0.08803	-0.25569	0.15529	-0.0032521	-0.29907	-0.22352	0.11122	-0.18605	0.036021	-0.19093	0.046868	0.071772	-0.36733	-0.18926	-0.20792	0.033603	-0.19395	-0.23447	-0.11534	-0.031862	-0.14725	-0.042126	-0.29711	-0.27863	-0.19896	-0.22772	-0.24141	-0.11906	0.055382	-0.13252	0.16366	-0.23131	0.015373	-0.12172	-0.00042476
dCMP	306.048	0.059691	0.11164	0.10431	0.59214	0.34745	0.39109	0.52296	-0.074585	-0.18228	0.45489	0.27009	0.14594	0.10983	0.14758	-0.083199	-0.096809	0.2052	0.36859	0.35453	0.72448	0.48836	0.50321	0.40459	0.065009	0.35086	0.46815	0.37007	0.79455	0.87715	0.86831	0.40471	-0.042778	0.16988	0.068113	0.035902	0.39901	0.53936	0.30545	0.31111	-0.10646	0.10097	0.16468	0.037574	0.63272	0.55962	0.44163	0.96677	0.082661
dITP	490.977	0.068102	0.013184	-0.0014592	0.058782	0.058147	0.0036445	0.072632	0.038849	0.040758	-0.016081	-0.0071612	0.096508	0.13134	-0.035189	0.02299	0.045182	0.046651	0.0657	0.058666	0.067383	0.078376	0.087836	0.084343	0.15674	0.013456	0.012265	0.00964	0.052553	0.094351	0.036756	0.04586	-0.01121	0.040681	0.050007	0.024035	0.10273	-0.022084	0.0026296	0.018717	0.068265	0.049031	0.0073232	0.082157	0.0076014	-0.0021949	0.005196	-0.054052	0.067969
dTDP	401.015	-0.086936	0.084642	-0.8483	-0.19662	-0.27592	-0.41301	-0.41495	0.14817	-0.22502	0.044015	-0.71866	-0.35117	-0.33266	-0.38283	-0.85201	0.22603	0.032083	-0.57184	-0.4677	-0.21363	-0.074319	-0.54329	-0.64631	0.086431	-0.0098026	-0.10485	-0.41119	-0.10757	-0.49017	-0.83123	-0.16586	-0.21894	-0.036739	0.035318	-0.057687	0.22287	0.63046	0.31372	0.31867	-0.2009	0.1011	0.09328	-0.34724	-0.1298	0.018414	0.15577	0.031779	0.064832
dTDP-4-acetamido-4,6-dideoxy-D-galactose	588.1	0.13255	0.057713	-0.5908	-0.031305	0.1488	0.063224	0.02244	0.19144	0.057483	0.42298	-0.61649	-0.16484	0.16141	0.014145	-0.066755	0.24107	0.13826	-0.4515	-0.18046	-0.2969	-0.047765	-0.31892	-0.88068	0.25706	0.26707	-0.83823	-0.46723	-0.80657	-0.85057	-1.4668	-0.46954	0.062321	0.38276	0.082262	0.32048	0.18738	-0.69189	-0.15598	-0.53127	0.019563	0.17268	0.41788	0.47121	-0.20138	0.31545	0.52183	0.33547	0.1806
dTDP-L-rhamnose	547.074	0.11483	0.070577	-0.92397	-0.67818	-0.58379	-0.76711	-0.94053	0.10283	-0.13709	0.19982	-0.93466	-1.1666	-1.0295	-1.1632	-1.2568	0.3518	0.16298	-1.0397	-0.79165	-0.68641	-0.72199	-0.88469	-0.94354	0.1602	0.072168	-0.64596	-0.7196	-0.48998	-0.75342	-0.77569	-0.23634	0.10415	0.23204	-0.0035614	0.13909	0.94389	0.51131	0.92001	0.62709	0.0034572	0.24936	0.33856	0.19907	-0.47044	-0.57215	-0.531	-0.20008	0.24325
dTDPglucose	563.065	0.024158	0.087245	-0.27785	-0.128	-0.10878	-0.30314	-0.1675	0.023813	-0.048201	-0.026786	-0.43051	-0.21353	-0.13486	-0.177	-0.21116	0.068485	-0.0097774	-0.21485	-0.30568	-0.19349	-0.11826	-0.33895	-0.35852	0.12254	0.12715	-0.28358	-0.26542	-0.39374	-0.27797	-0.52927	-0.31873	0.097179	-0.01901	0.13207	0.094594	0.10843	-0.1165	0.12277	0.0716	0.039926	0.081516	-0.047688	0.076373	-0.11675	-0.20512	-0.098954	-0.052984	0.15321
dTMP	321.049	-0.027946	-0.087086	-0.62768	-0.060896	-0.2554	-0.16072	-0.25414	-0.046507	-0.27392	0.11839	-0.34279	-0.55456	-0.19881	-0.36482	-0.5076	0.077071	0.085943	-0.65973	-0.41718	-0.20815	-0.38599	-0.089909	-0.30302	0.086875	0.049615	-0.37062	-0.41965	0.12799	-0.24356	-0.33546	-0.10307	-0.039003	0.19372	0.036008	-0.079448	0.3303	-0.18389	0.029993	-0.026996	0.086481	0.12137	0.05463	-0.013655	0.2671	0.27441	0.42232	0.20851	0.17547
dUTP	466.963	0.11627	0.060389	0.026397	0.020389	-0.167	-0.1339	-0.050164	0.12785	0.056293	-0.048956	0.0015007	-0.061088	0.040306	0.040157	0.071426	0.048065	0.0041545	0.041186	0.07047	0.1656	0.055214	0.010761	-0.073025	-0.0013647	0.040981	0.0015529	0.093014	0.0093531	-0.077799	0.063563	-0.06857	0.038754	0.06608	-0.031516	0.020328	-0.052362	-0.0015185	-0.032658	0.10338	0.13065	-0.028002	0.080388	0.016	-0.0705	0.052597	0.11247	0.024319	0.067388
ferroxamine	612.25	-0.080499	0.021615	-0.10386	-0.071085	-0.13978	-0.11735	-0.044587	-0.003237	-0.067355	-0.06433	-0.10174	-0.10743	-0.043823	-0.1256	0.030845	-0.03024	-0.08442	-0.17064	-0.10501	-0.040667	0.13906	-0.10299	0.10581	0.11071	-0.014067	-0.062677	0.019196	-0.067782	0.089792	0.030096	0.048231	-0.024356	0.017297	-0.004969	-0.049009	0.14058	0.05757	0.017792	0.064691	-0.042025	0.021257	-0.11664	-0.139	0.027364	-0.090336	-0.023626	-0.081746	0.069647
gamma-glutamyl-putrescine	216.135	-0.13127	-0.068864	-1.1408	-0.76496	-0.52134	-1.1871	-1.2407	0.1648	-0.11228	-0.10802	-1.2859	-1.4778	-0.81917	-0.88856	-0.73002	0.54799	0.33538	-0.91342	-0.82746	-1.4243	-0.93768	-1.3098	-1.329	0.53201	-0.056768	-0.62705	-0.58217	-0.93637	-1.0038	-0.8535	-0.85667	0.20427	0.11273	0.19216	0.47875	-1.2534	-1.0994	-0.72573	-1.0599	-0.16788	0.2445	0.033972	0.036085	-0.5045	-0.8672	-0.82553	-1.1376	0.29939
gamma-hydroxybutyrate	103.04	-0.036472	-0.022346	-0.2441	0.39852	0.54454	0.3744	0.72769	-0.060177	0.21872	-0.21388	-0.1786	0.0035908	0.091813	-0.10469	-0.12732	-0.24048	-0.039709	-0.2442	-0.03841	-0.12076	0.66165	-0.25483	-0.11733	0.0040088	-0.076701	-0.17387	-0.22357	-0.18696	-0.18971	-0.21494	-0.16798	-0.089549	-0.097148	-0.016866	-0.0040508	-0.062059	0.093412	0.15105	0.10527	-0.34384	0.031466	-0.058833	0.071136	-0.25369	-0.061171	-0.35116	-0.17137	-0.014844
lipoate (protein bound)	188.035	-0.029486	0.081458	-0.069249	0.048946	-0.011206	-0.073764	-0.022371	0.028786	0.10933	0.1281	-0.049076	0.0057516	-0.040611	-0.017125	-0.062697	0.056985	0.031193	-0.0041003	-0.06882	-0.13884	-0.042219	-0.054679	-0.060261	0.042805	0.0074706	-0.01472	-0.053488	-0.0048077	-0.034914	-0.020026	0.003728	0.01109	0.085277	-0.00024286	-0.0066545	0.093678	0.083148	0.0451	0.091795	-0.041855	0.039683	0.099043	0.076539	0.038022	0.021807	-0.044678	-0.057264	0.032601
methanesulfonate	94.9801	-0.023018	-0.046848	-0.026865	0.015615	0.016243	0.031261	0.029763	-0.072751	-0.12812	-0.08276	0.007717	0.092092	-0.044922	0.023874	-0.029665	-0.039286	-0.017136	-0.065127	0.038688	0.051851	0.060817	0.042798	-0.030692	-0.04712	0.0040335	-0.045647	-0.046508	-0.12159	0.015737	-0.017948	0.073394	-0.026218	-0.048147	0.029768	-0.0011554	-0.0061235	-0.06103	-0.013612	-0.039519	-0.13681	-0.0043611	0.0070113	0.022514	-0.00061972	-0.052176	0.01608	0.014908	-0.065963
o-Succinylbenzoate	221.045	0.038286	0.0049919	0.039756	-0.076648	-0.037847	0.037868	-0.0012038	0.0090741	0.013969	-0.066699	-0.0067515	0.15331	0.032002	-0.033655	0.047387	0.066166	0.061414	0.072199	-0.015701	0.11165	-0.13027	-0.020906	0.1189	0.0038529	0.0078133	-0.038827	0.11971	0.05272	0.022752	0.031886	0.019401	0.084545	-0.017664	0.0053989	-0.022641	0.021697	-0.087354	-0.10217	-0.025564	0.023827	-0.03281	-0.037029	0.0036687	-0.1101	-0.043294	-0.0092624	-0.057607	0.034398
octadecanoate (n-C18:0)	283.264	0.039778	0.097767	0.10746	0.043889	0.044097	0.16555	0.13129	-0.023927	0.19696	0.17656	0.16455	-0.018772	0.048339	0.14208	0.16743	0.046918	0.11806	0.13413	0.070858	0.043568	0.065904	0.091279	0.14601	0.12036	0.15987	0.13592	0.13867	0.082574	0.033228	0.11659	0.1696	0.10915	0.09908	0.15195	0.0088448	0.077347	0.085925	0.10673	0.028104	-0.0098353	0.063762	0.087602	0.10787	0.099477	0.085132	0.025386	0.011872	-0.11309
octadecenoate (n-C18:1)	281.249	-0.045982	0.14355	-0.086795	-0.020377	0.030721	0.1927	-0.016544	-0.10393	-0.30249	0.075527	0.015528	-0.048147	-0.0073294	-0.12872	-0.0021233	-0.0065657	0.052141	-0.12792	0.065567	-0.017866	0.019154	-0.0059889	-0.16241	0.017916	0.050387	0.11346	0.013912	0.11356	-0.04842	-0.0020084	0.14535	0.011625	0.046299	-0.023557	-0.071046	0.18108	0.27597	0.12825	0.0016948	-0.10668	0.089248	0.074812	-0.09932	0.19392	0.098968	0.18737	0.33761	-0.084834
octanoate (n-C8:0)	143.107	-0.01787	-0.11727	0.040723	-0.042774	0.016982	-0.073997	-0.067005	-0.021691	-0.043904	-0.035574	0.034222	0.17884	-0.1233	-0.056175	-0.025188	-0.13311	0.042823	0.042262	0.014114	0.11203	-0.021542	0.019241	0.040499	0.028423	0.013018	-0.11967	0.0030487	-0.05	0.036124	-0.072417	-0.037696	-0.11439	-0.079457	-0.019689	0.012836	-0.019203	-0.0027634	0.01529	0.08093	-0.11952	0.011013	-0.012681	-0.13621	-0.030227	0.01846	0.090751	-0.25511	-0.16394
octanoate (protein bound)	125.097	-0.10727	-0.15942	-0.073565	0.11446	0.078517	0.10378	0.020652	-0.042374	0.1659	0.2103	0.095584	0.0096938	0.066083	-0.17432	-0.15264	-0.068268	0.040718	0.053491	0.021225	-0.067305	-0.00064756	-0.12709	-0.091351	0.0028411	-0.045225	-0.16628	0.065079	-0.13039	0.052221	0.042558	0.0092243	0.021024	0.067052	0.22786	-0.007451	0.075919	-0.10099	-0.012942	-0.066119	-0.12214	0.08699	-0.076674	0.032576	0.043035	-0.022605	0.13646	-0.20911	-0.20978
p-Cresol	107.05	0.025425	-0.084142	0.14541	0.12024	0.19519	0.19796	0.22686	0.026097	0.17663	-0.13628	0.21982	0.29867	0.28405	0.002875	0.23601	-0.04026	-0.038513	0.1925	0.16623	0.19344	0.17029	0.32605	0.33159	0.17322	0.16065	0.111	0.26834	-0.10627	0.16444	0.10333	0.1618	0.11147	0.075749	0.11305	-0.020601	-0.062743	-0.07295	0.086603	0.063464	-0.13416	0.20348	-0.041103	0.047576	0.045028	-0.15983	0.1569	0.080646	0.020636
phosphatidylethanolamine (dihexadec-9enoyl, n-C16:1)	686.477	-0.0028565	0.20923	0.42131	1.2933	1.4199	1.4961	1.2127	0.055115	-0.099432	0.51905	0.5262	0.36607	0.42299	0.36249	0.35735	0.080785	0.10435	0.28394	0.60431	0.19858	1.1343	0.22883	0.37283	-0.10845	0.2698	0.42626	0.4494	-0.18689	0.81965	1.1019	-0.29733	0.10858	0.19563	0.13303	0.032296	0.73074	0.20666	0.27653	0.46782	0.18449	0.1309	0.18036	0.13168	-0.528	-0.96937	-0.74317	-1.2087	-0.18414
phosphatidylethanolamine (dioctadec-11-enoyl, n-C18:1)	742.54	0.23759	0.13476	0.34359	0.29808	0.66753	0.61534	0.80946	0.25525	0.070591	0.19407	0.66509	0.9292	0.91352	0.88312	1.0222	0.24065	0.27534	0.71888	0.749	0.45885	0.52494	0.43871	0.38231	0.27617	0.32955	0.59307	0.52896	0.5858	0.56469	0.43562	0.40928	0.092609	0.34518	0.2434	0.34551	-0.39029	-0.026428	0.41076	-0.13319	0.13401	0.2304	0.34897	0.25541	-0.1392	-0.5699	-0.66742	-0.73483	0.2124
phosphatidylethanolamine (ditetradecanoyl, n-C14:0)	634.445	0.023251	0.451	0.50411	0.73614	0.90289	1.0037	0.76123	-0.11003	0.25818	0.95749	0.7317	-0.046514	0.12719	-0.16797	0.031588	-0.14751	-0.16816	0.28052	0.54636	0.8102	0.93435	0.9119	0.84327	0.33848	0.46685	0.92738	0.64661	0.15874	0.53705	0.66629	0.33384	-0.08101	-0.042686	-0.41574	0.2117	-0.23508	-0.29525	-0.15472	0.84179	0.36112	0.056206	-0.10736	0.067257	-0.95633	-0.074059	0.21926	-0.099274	0.038519
sn-Glycero-3-phosphocholine	256.091	0.11021	0.039664	0.095369	-0.019107	0.058053	0.13903	0.21837	0.098085	0.26676	0.1019	0.12305	0.063805	0.029197	-0.067775	0.107	0.16558	0.10032	0.11684	0.10125	0.10597	0.14091	0.048732	0.03311	0.20898	-0.013184	-0.13207	0.13006	0.082299	0.18924	0.253	0.16696	0.23	0.024199	0.20041	0.038588	0.18963	0.0257	0.25317	0.16417	0.045794	0.18297	0.10808	0.16938	0.22748	0.12445	0.050022	-0.0011534	0.073864
sn-Glycero-3-phosphoethanolamine	214.049	0.089421	0.22603	-0.49429	-0.42065	-0.48895	-0.54525	-0.3965	0.02684	-0.041749	0.068383	-0.27031	-0.50429	-0.24565	0.048467	-0.89634	-0.036873	0.15207	-0.33593	0.0221	-0.44047	-0.2148	-0.51509	-0.61118	0.29772	0.41053	-0.18915	-0.15439	0.28293	-0.25948	-0.32726	0.44034	0.037247	0.33119	0.17022	0.17016	0.6558	1.0045	0.76034	0.71609	-0.04854	0.19518	0.22522	-0.1587	0.63458	0.7648	0.90609	0.91006	-0.13274
tetradecanoate (n-C14:0)	227.2	-0.079576	-0.16404	-0.09888	-0.24869	-0.089258	-0.055596	-0.061489	-0.16563	0.10533	0.10328	-0.18696	-0.089688	-0.19044	-0.10002	-0.11882	-0.012333	-0.01667	-0.016334	-0.03076	-0.027975	-0.30815	-0.21169	-0.13955	0.059114	-0.018601	0.0080073	0.030078	-0.059174	-0.059017	0.0074833	0.026603	-0.034	-0.128	0.093448	-0.071841	-0.12994	-0.019327	-0.071658	-0.067631	-0.1668	-0.079186	-0.17185	-0.12484	-0.3073	-0.012269	0.089827	-0.27198	-0.22815
tetradecenoate (n-C14:1)	225.186	-0.028007	0.0092129	0.25801	-0.22923	-0.22321	0.1329	0.12948	-0.13176	-0.059042	-0.41549	0.15915	0.16541	-0.026479	0.12617	0.2109	-0.17846	0.032326	0.089279	0.19609	0.084306	-0.23444	0.37473	-0.1693	-0.25816	-0.07765	0.097003	0.0094508	-0.014063	-0.021046	0.27259	0.34182	0.26333	0.27593	0.30819	0.048635	0.20727	-0.35965	-0.29448	-0.21037	0.076705	0.22579	0.17723	-0.0026475	-0.24359	-0.23533	-0.22334	-0.22615	0.19246
(-)-Ureidoglycolate	132.02	0.034207	-0.062357	-0.042111	0.37945	0.046067	0.21857	-0.0096711	-0.061131	-0.12575	-0.34176	0.0027729	-0.25791	0.19752	0.046573	0.17234	0.33761	0.093637	0.23082	0.10321	0.14129	0.19796	-0.14217	-0.2974	-0.1635	0.035953	-0.073978	0.039982	-0.052874	-0.58678	-0.56852	-0.053887	-0.15864	0.093899	0.25691	0.27523	-0.15855	-0.11594	-0.16477	-0.28534	0.040737	0.12506	0.096313	0.040414	-0.16317	0.055177	-0.028369	0.027439	0.19616
(R)-S-Lactoylglutathione	378.097	0.56979	-0.21451	-0.9806	0.23962	0.32846	-0.50978	0.20297	-0.087554	-0.47673	0.11969	-1.1089	-0.49416	-0.33558	-0.83112	-0.69601	0.25069	0.09395	-0.71861	-1.1711	-0.59458	0.055968	-0.67751	-0.6964	0.32398	0.10532	-0.95345	-1.0106	-0.70083	0.13185	-0.25506	-0.8494	0.26864	-0.085964	-0.14811	-0.22177	-0.2443	-0.44571	-0.25352	0.020067	0.34857	0.047913	0.35807	0.12977	-0.50148	-0.45439	-0.45686	-0.52389	0.51769
1,2-Diacyl-sn-glycerol (dihexadecanoyl, n-C16:0)	567.498	0.5366	0.02581	0.51727	0.1227	-0.071249	-0.088665	0.41205	0.0272	0.50801	-0.051404	0.24009	0.076322	0.0498	-0.1775	0.19719	0.26486	0.11063	0.29462	0.16283	0.077526	0.5954	0.21864	0.27745	-0.20468	0.031422	-0.23537	-0.12091	-0.1161	0.21358	0.50679	0.28223	0.45923	-0.27771	0.10491	-0.0014212	-0.1114	-0.029862	0.091137	0.11349	-0.064977	0.093036	0.099161	0.60448	0.32604	-0.11442	0.073404	-0.23087	-0.20049
1,2-Diacyl-sn-glycerol (ditetradec-7-enoyl, n-C14:1)	507.405	0.11183	-0.18506	0.14713	0.22654	0.047197	0.2312	0.23075	0.1556	0.30343	0.10516	0.14749	0.15262	0.28339	-0.2001	0.44024	-0.15573	0.023083	0.47593	0.11672	0.2755	0.11801	0.12821	0.47406	-0.13135	0.12133	0.096601	0.26619	-0.045048	0.16435	0.27689	-0.99471	0.013631	0.065484	0.5289	-0.036861	0.1241	0.037801	0.20345	0.12348	-0.0049576	0.063625	-0.11946	0.35955	-0.17813	0.37368	-0.30469	-0.97072	-0.29252
1,4-Dihydroxy-2-naphthoate	203.036	-0.026683	0.21095	0.19238	0.13749	-0.020383	-0.072056	0.066629	0.064227	0.0062948	-0.016565	0.0097877	0.070139	0.22605	0.082744	0.081308	-0.10487	0.15265	0.16682	0.14009	0.11667	-0.019763	0.097724	0.084936	-0.090738	0.094535	0.26631	0.1817	0.53291	0.10214	0.204	0.70826	-0.0096537	0.10285	-0.010235	-0.099265	0.3352	0.15972	0.064528	0.4169	0.080527	-0.020226	0.10576	0.031488	0.22161	-0.027488	0.28885	0.13252	0.14275
1,4-alpha-D-glucan	989.318	0.49963	0.030436	-0.17702	-0.3804	-0.62609	-0.32739	-0.87887	0.2312	0.20044	-0.069956	-0.16285	-0.51201	-0.024372	-0.17947	-0.29678	0.38334	0.058577	-0.24309	-0.51628	-0.53356	-0.80832	-0.43636	-0.39434	0.16066	0.20905	-0.30773	-0.23464	-0.21688	-0.48334	-0.2494	-0.058629	-0.13367	0.085616	-0.00071499	-0.19212	-0.024761	-0.23992	-0.19475	-0.33661	0.068581	-0.046251	0.086383	-0.13102	0.022034	0.33343	0.34924	0.16215	0.021782
Maltohexaose	989.318	0.49963	0.030436	-0.17702	-0.3804	-0.62609	-0.32739	-0.87887	0.2312	0.20044	-0.069956	-0.16285	-0.51201	-0.024372	-0.17947	-0.29678	0.38334	0.058577	-0.24309	-0.51628	-0.53356	-0.80832	-0.43636	-0.39434	0.16066	0.20905	-0.30773	-0.23464	-0.21688	-0.48334	-0.2494	-0.058629	-0.13367	0.085616	-0.00071499	-0.19212	-0.024761	-0.23992	-0.19475	-0.33661	0.068581	-0.046251	0.086383	-0.13102	0.022034	0.33343	0.34924	0.16215	0.021782
1,6-anhydrous-N-Acetylmuramyl-tripeptide	646.253	-0.25124	-0.23043	-0.11032	0.34143	-0.12897	-0.051869	0.086691	-0.12731	-0.31992	-0.36094	-0.28936	-0.36718	-0.22088	-0.13664	-0.4637	-0.28519	-0.25263	-0.14488	-0.12281	-0.27029	-0.40381	-0.24731	-0.24772	-0.2767	-0.16431	0.014738	-0.060852	0.34583	-0.18885	-0.20555	0.091677	-0.17085	-0.11385	-0.29744	-0.14424	-0.37445	-0.34589	-0.25979	-0.24185	-0.2613	-0.15449	-0.02833	-0.3435	-0.12535	-0.46845	-0.29493	-0.19421	-0.19285
1-Acyl-sn-glycero-3-phosphoethanolamine (n-C12:0)	396.198	0.064694	-0.075153	-0.33883	-0.31692	-0.22494	-0.26656	0.1488	-0.050342	0.039324	0.1349	-0.1286	-0.1008	-0.038062	0.048475	-0.072942	-0.0089825	0.14343	-0.08343	-0.17921	0.098331	-0.27163	-0.19204	-0.11771	0.19535	0.060346	-0.12553	0.071332	-0.32839	0.016228	-0.046227	-0.083831	0.12618	0.070211	0.099967	0.043149	0.030252	-0.10214	-0.10242	-0.11626	0.10526	0.15031	0.038678	0.032333	-0.26931	-0.18104	-0.064041	-0.23223	-0.089459
2-Acyl-sn-glycero-3-phosphoethanolamine (n-C12:0)	396.198	0.064694	-0.075153	-0.33883	-0.31692	-0.22494	-0.26656	0.1488	-0.050342	0.039324	0.1349	-0.1286	-0.1008	-0.038062	0.048475	-0.072942	-0.0089825	0.14343	-0.08343	-0.17921	0.098331	-0.27163	-0.19204	-0.11771	0.19535	0.060346	-0.12553	0.071332	-0.32839	0.016228	-0.046227	-0.083831	0.12618	0.070211	0.099967	0.043149	0.030252	-0.10214	-0.10242	-0.11626	0.10526	0.15031	0.038678	0.032333	-0.26931	-0.18104	-0.064041	-0.23223	-0.089459
2-Acyl-sn-glycero-3-phosphoglycerol (n-C14:0)	455.243	0.10296	-0.052854	0.086776	0.012507	0.18454	0.11881	0.080204	0.14404	0.20089	0.0072783	0.18754	-0.034147	0.10594	-0.090868	-0.0099591	0.18295	0.074325	0.12281	0.15846	0.21822	0.16764	0.024863	-0.23111	0.24719	0.048139	0.16825	0.047929	0.14716	0.26658	0.15093	0.18675	0.29736	0.10122	0.28315	0.16479	0.2458	0.20215	0.21019	0.21989	0.19378	0.13046	0.20779	0.079058	0.25737	0.17503	0.22124	0.22004	0.030926
1-Acyl-sn-glycero-3-phosphoglycerol (n-C14:0)	455.243	0.10296	-0.052854	0.086776	0.012507	0.18454	0.11881	0.080204	0.14404	0.20089	0.0072783	0.18754	-0.034147	0.10594	-0.090868	-0.0099591	0.18295	0.074325	0.12281	0.15846	0.21822	0.16764	0.024863	-0.23111	0.24719	0.048139	0.16825	0.047929	0.14716	0.26658	0.15093	0.18675	0.29736	0.10122	0.28315	0.16479	0.2458	0.20215	0.21019	0.21989	0.19378	0.13046	0.20779	0.079058	0.25737	0.17503	0.22124	0.22004	0.030926
IMP	347.04	-0.14134	-0.015977	-0.30462	0.022578	-0.23562	-0.3974	-0.071893	0.062139	0.072679	-0.014738	-0.2131	-0.10744	0.011979	-0.21725	-0.41031	0.09549	0.016089	-0.14357	0.033334	0.12682	0.05877	0.1675	0.17019	0.18139	0.21109	-0.43792	-0.46294	-0.076241	-0.30217	-0.17166	0.21121	0.038806	0.16347	0.30046	0.30171	-0.053718	-0.24767	-0.33021	-0.60594	-0.18062	-0.0091768	0.10173	0.17257	-0.045955	-0.22633	-0.32326	-0.4162	-0.077397
2(alpha-D-Mannosyl-6-phosphate)-D-glycerate	347.04	-0.14134	-0.015977	-0.30462	0.022578	-0.23562	-0.3974	-0.071893	0.062139	0.072679	-0.014738	-0.2131	-0.10744	0.011979	-0.21725	-0.41031	0.09549	0.016089	-0.14357	0.033334	0.12682	0.05877	0.1675	0.17019	0.18139	0.21109	-0.43792	-0.46294	-0.076241	-0.30217	-0.17166	0.21121	0.038806	0.16347	0.30046	0.30171	-0.053718	-0.24767	-0.33021	-0.60594	-0.18062	-0.0091768	0.10173	0.17257	-0.045955	-0.22633	-0.32326	-0.4162	-0.077397
2,3-Bis(3-hydroxytetradecanoyl)-beta-D-glucosaminyl 1-phosphate	710.424	-0.021762	0.62421	-0.28334	-0.16743	0.079883	-0.09517	-0.24791	-0.31479	-1.1844	-0.74049	-0.59917	-0.2683	-0.54054	-0.79466	-0.43306	-0.13948	0.15318	-0.323	0.087627	0.0018095	0.023212	-0.014395	-0.46991	-1.201	-0.10662	0.24125	-0.21933	-0.2766	-0.24648	-0.6217	-0.30513	-0.66656	0.0090239	-0.94884	-0.22588	0.05097	-0.32957	0.13112	-0.54494	-0.38954	-0.088858	-0.16632	-0.36492	-0.91971	-1.0274	-0.78311	-0.57934	-0.87527
2,3-Dihydro-2,3-dihydroxybenzoate	155.035	0.11	0.11324	0.31057	-0.061501	-0.20522	-0.27774	-0.0096272	0.11136	0.11269	-1.9254	0.25844	0.044436	-0.026085	0.08838	-0.030802	0.11334	0.0099332	0.33277	0.18074	-0.16453	-0.1804	0.052571	0.17699	0.10747	-0.021581	0.23361	0.36004	0.024699	-1.5761	-1.6139	-0.10153	0.15981	-0.017725	0.10513	0.30393	-0.5964	-0.70981	-0.67939	-0.86888	0.098278	0.029624	-0.13066	0.06685	0.018893	0.0052888	-0.23631	0.062933	0.1056
2-Dehydro-3-deoxy-D-gluconate	177.04	0.025988	-0.025086	-0.15606	-0.053505	-0.021604	-0.23327	0.0382	0.080032	0.12478	-0.098775	-0.046081	-0.11197	-0.045144	-0.10996	-0.064978	0.0065169	-0.044013	-0.050323	0.061095	-0.15002	-0.082825	-0.18872	-0.069869	0.018498	-0.0065784	-0.079587	0.0074024	-0.076047	-0.033282	-0.10466	-0.066586	0.026704	0.0041562	0.05896	0.007751	-0.029742	-0.07476	-0.075661	-0.22229	-0.0094464	0.0051046	0.028649	0.0865	-0.017601	-0.034535	-0.12367	-0.028903	-0.086997
2-Dehydro-3-deoxy-D-galactonate	177.04	0.025988	-0.025086	-0.15606	-0.053505	-0.021604	-0.23327	0.0382	0.080032	0.12478	-0.098775	-0.046081	-0.11197	-0.045144	-0.10996	-0.064978	0.0065169	-0.044013	-0.050323	0.061095	-0.15002	-0.082825	-0.18872	-0.069869	0.018498	-0.0065784	-0.079587	0.0074024	-0.076047	-0.033282	-0.10466	-0.066586	0.026704	0.0041562	0.05896	0.007751	-0.029742	-0.07476	-0.075661	-0.22229	-0.0094464	0.0051046	0.028649	0.0865	-0.017601	-0.034535	-0.12367	-0.028903	-0.086997
6-phospho-D-glucono-1,5-lactone	257.012	-0.18179	-0.066621	-0.49392	0.20994	-0.78703	-1.2529	0.2793	-0.59246	0.12698	0.10339	-0.39513	-0.0078609	-0.40863	-0.74205	-0.61532	0.0038185	0.044442	-0.11369	-0.54149	-0.90454	-0.43135	-0.46537	0.12158	-0.34299	-0.1529	-0.33579	-0.31514	-0.52989	-0.016802	-0.35811	-0.60154	0.019812	-0.09024	-0.46486	-0.2536	-0.0036374	-0.43375	-0.48115	-0.37966	-0.85146	-0.14409	-0.064701	-0.026811	-0.49563	-0.55569	-0.51418	-1.1273	0.47353
2-Dehydro-3-deoxy-D-galactonate 6-phosphate	257.012	-0.18179	-0.066621	-0.49392	0.20994	-0.78703	-1.2529	0.2793	-0.59246	0.12698	0.10339	-0.39513	-0.0078609	-0.40863	-0.74205	-0.61532	0.0038185	0.044442	-0.11369	-0.54149	-0.90454	-0.43135	-0.46537	0.12158	-0.34299	-0.1529	-0.33579	-0.31514	-0.52989	-0.016802	-0.35811	-0.60154	0.019812	-0.09024	-0.46486	-0.2536	-0.0036374	-0.43375	-0.48115	-0.37966	-0.85146	-0.14409	-0.064701	-0.026811	-0.49563	-0.55569	-0.51418	-1.1273	0.47353
2-Dehydro-3-deoxy-D-gluconate 6-phosphate	257.012	-0.18179	-0.066621	-0.49392	0.20994	-0.78703	-1.2529	0.2793	-0.59246	0.12698	0.10339	-0.39513	-0.0078609	-0.40863	-0.74205	-0.61532	0.0038185	0.044442	-0.11369	-0.54149	-0.90454	-0.43135	-0.46537	0.12158	-0.34299	-0.1529	-0.33579	-0.31514	-0.52989	-0.016802	-0.35811	-0.60154	0.019812	-0.09024	-0.46486	-0.2536	-0.0036374	-0.43375	-0.48115	-0.37966	-0.85146	-0.14409	-0.064701	-0.026811	-0.49563	-0.55569	-0.51418	-1.1273	0.47353
2-Octaprenyl-6-hydroxyphenol	653.535	0.34973	0.27073	0.029595	-0.18797	-0.048041	-0.39843	0.073717	0.059723	0.9324	-0.010663	0.49377	0.04559	-0.26034	-0.084125	0.16224	0.41111	0.22123	0.24751	0.11859	-0.36109	-0.14615	0.1499	0.6444	-0.19482	0.54076	-0.083555	0.34037	-1.0223	0.037419	0.14578	-0.73305	0.38633	0.11774	0.065213	0.087947	-0.48529	-0.33953	-0.078596	0.31616	-0.032065	0.16178	-0.10987	0.40675	-0.1357	0.097112	-0.52404	-0.16081	-0.13618
2-Octaprenyl-6-methoxyphenol	667.55	0.58703	-0.10719	0.39547	0.034322	0.2575	-0.46509	0.39175	-0.076793	0.7835	0.47814	0.29659	0.059473	-0.28834	0.0038529	0.31677	0.37199	-0.13982	0.65604	0.31688	1.1734	0.73537	0.22084	0.22321	0.22635	-0.15788	-0.28009	0.017149	-0.027352	0.21245	0.25728	0.13806	-0.14623	0.40251	0.53099	0.12706	-0.33153	-0.52731	-0.64987	0.3406	0.070492	0.16026	-0.2092	0.45133	0.015264	0.05503	-0.37796	0.088081	-0.39177
GMP	362.05	-0.034442	0.042128	-0.54503	-0.0089946	0.080926	-0.1131	0.17351	0.15936	-0.18944	0.096047	-0.29784	-0.24755	-0.24855	-0.18256	-0.37853	0.18886	0.15243	-0.53273	-0.30184	0.27936	-0.37682	0.31472	0.16735	0.016648	0.14448	0.099746	-0.051906	0.27756	-0.10169	0.020077	0.032229	-0.058573	0.10166	0.078905	0.41328	-0.3463	-0.21701	-0.32335	-0.16292	-0.21007	0.26776	0.0055614	-0.35265	0.085338	0.18543	-0.050103	-0.11027	0.35995
3'-GMP	362.05	-0.034442	0.042128	-0.54503	-0.0089946	0.080926	-0.1131	0.17351	0.15936	-0.18944	0.096047	-0.29784	-0.24755	-0.24855	-0.18256	-0.37853	0.18886	0.15243	-0.53273	-0.30184	0.27936	-0.37682	0.31472	0.16735	0.016648	0.14448	0.099746	-0.051906	0.27756	-0.10169	0.020077	0.032229	-0.058573	0.10166	0.078905	0.41328	-0.3463	-0.21701	-0.32335	-0.16292	-0.21007	0.26776	0.0055614	-0.35265	0.085338	0.18543	-0.050103	-0.11027	0.35995
cyclic pyranopterin monophosphate	362.05	-0.034442	0.042128	-0.54503	-0.0089946	0.080926	-0.1131	0.17351	0.15936	-0.18944	0.096047	-0.29784	-0.24755	-0.24855	-0.18256	-0.37853	0.18886	0.15243	-0.53273	-0.30184	0.27936	-0.37682	0.31472	0.16735	0.016648	0.14448	0.099746	-0.051906	0.27756	-0.10169	0.020077	0.032229	-0.058573	0.10166	0.078905	0.41328	-0.3463	-0.21701	-0.32335	-0.16292	-0.21007	0.26776	0.0055614	-0.35265	0.085338	0.18543	-0.050103	-0.11027	0.35995
3-Phosphohydroxypyruvate	182.971	0.15953	0.016233	0.14486	0.022458	0.24954	0.059177	0.11934	0.15957	0.03839	-0.23292	0.028274	0.20759	0.086295	0.18633	0.090318	0.15223	0.17766	0.2534	0.17608	0.25556	0.28836	0.27994	0.043849	0.11381	-0.092485	0.12416	0.099782	0.055571	0.032757	-0.12602	0.20665	0.21655	0.085219	0.076681	-0.019553	0.10069	-0.084281	-0.039416	0.031226	0.042076	0.028305	0.10408	0.023269	0.055186	0.18599	0.14	-0.040511	0.061341
4-Amino-2-methyl-5-phosphomethylpyrimidine	218.034	-0.1162	-0.18867	-0.1805	-0.45243	-0.68966	-0.76852	-0.48132	-0.021472	-0.53087	0.17804	-0.62676	-0.18337	-0.084978	-0.03718	-0.059963	-0.00084445	-0.36419	-0.21661	-0.24741	-0.43394	-0.84847	-0.12045	-0.49235	-0.23955	0.061767	-0.24262	0.068171	-0.087182	-0.24681	-0.25427	-0.2185	-0.23838	0.18341	-0.2648	-0.11185	-0.17614	-0.30751	-0.12523	-0.15868	0.086978	-0.31956	-0.17978	-0.10287	0.2749	-0.018639	-0.60832	-0.26551	0.070849
5,10-Methenyltetrahydrofolate	455.156	-0.031582	-0.1805	-0.1334	-0.02894	0.0091207	0.018562	0.032128	0.029511	-0.090459	-0.034765	-0.027857	-0.0016558	-0.0123	-0.049486	-0.11644	0.024375	0.045598	0.060476	-0.031759	0.18306	0.17989	-0.056168	-0.096982	0.083535	-0.055207	-0.23192	0.02197	-0.068186	0.20497	0.06126	0.012958	0.06219	-0.086234	0.14535	-0.034491	0.15944	-0.02353	-0.059151	0.1386	-0.074885	0.11886	0.02038	0.020318	0.052272	-0.12156	-0.0021708	-0.22511	0.0032838
5-Amino-1-(5-Phospho-D-ribosyl)imidazole-4-carboxamide	337.057	0.071071	-0.11482	-0.086484	-0.14251	-0.25656	-0.18091	-0.023518	0.085098	0.11503	-0.1251	-0.013561	-0.034902	0.026902	0.016866	0.025601	0.042888	0.012745	0.0297	-0.11539	0.11974	-0.18173	0.043986	-0.090088	0.12056	-0.19213	-0.14573	0.014607	-0.29062	0.21366	0.19868	-0.071888	0.079791	0.0024009	-0.052453	-0.035498	-0.25208	-0.15913	-0.28404	-0.28811	-0.026845	-0.097681	-0.047022	0.098071	-0.11514	-0.21048	-0.29375	-0.22546	0.0019948
5-Amino-6-(5'-phosphoribitylamino)uracil	355.068	0.16913	0.0075095	-0.046187	0.045776	-0.10349	-0.046231	0.21573	0.138	0.12054	0.1602	0.016264	0.0060738	0.077323	-0.055827	0.0069355	0.21058	0.0070025	0.010594	-0.0057386	0.18088	0.015342	0.14347	0.023966	0.16209	0.074879	-0.16056	0.014201	-0.079341	0.30144	0.25756	-0.036839	0.12713	0.081822	0.17327	0.048157	0.10166	0.0090637	0.041415	-0.049769	-0.053871	0.033743	0.091827	0.080327	0.09525	0.21241	-0.070676	-0.14733	-0.16825
5-Formamido-1-(5-phospho-D-ribosyl)imidazole-4-carboxamide	365.053	-0.021661	-0.064565	-0.052829	-0.20294	-0.14961	-0.16029	0.039011	0.029728	0.21023	0.018256	-0.17094	-0.10155	-0.022953	-0.10795	-0.017944	-0.04847	-0.058713	-0.0036073	-0.10602	0.16682	-0.033733	-0.096413	0.024716	0.011758	-0.043566	-0.20877	-0.12076	-0.18841	0.10856	-0.11699	-0.20172	-0.042167	-0.018334	0.076252	-0.059147	-0.020936	-0.11565	-0.078977	-0.11627	-0.0012732	0.073081	0.0049379	-0.094436	-0.13392	-0.20733	-0.24185	-0.30395	0.012716
6-Acetyl-D-glucose	221.066	0.085325	0.031406	-0.1062	-0.052074	-0.059124	-0.12155	-0.041158	0.085029	-0.0010509	-0.063513	-0.0073235	-0.046906	0.030288	-0.090241	-0.072933	0.077606	0.033415	-0.038146	-0.096436	-0.10193	-0.013803	-0.038828	-0.01306	0.068163	0.068041	-0.056766	-0.029296	0.057686	-0.0037866	-0.032585	-0.075251	0.051905	0.087445	-0.043315	0.0012701	-0.012194	0.080982	0.026822	0.1012	0.0074008	0.0028678	0.05815	-0.10057	0.092755	0.076194	0.068851	0.043274	0.10171
6-Phospho-D-gluconate	275.018	-0.075254	0.067657	-0.2496	0.11999	0.11761	0.0070725	0.51648	0.1743	0.073215	0.3838	-0.10561	0.16647	0.11718	0.17931	0.11388	0.16974	-0.084234	0.038464	-0.16783	0.18393	0.31254	0.087828	0.10602	0.081123	0.094348	-0.14448	-0.022334	-0.17247	0.40265	1.0692	-0.061484	0.07361	0.12934	0.24561	0.12452	-0.32219	-0.02472	0.0020402	-0.18922	0.086357	0.077517	0.12253	0.1576	0.13778	0.24877	0.26764	0.020449	-0.11682
7,8-Dihydrofolate	442.144	0.23546	-0.0089823	-0.040432	0.026223	0.021325	-0.14553	0.026364	0.18001	-0.084832	0.23759	-0.063552	0.0066535	0.10389	-0.0076759	0.031174	0.28936	0.062049	0.09784	0.11408	0.064748	-0.12383	-0.070326	-0.095405	0.21759	0.13824	-0.030015	0.024684	0.069155	0.21913	0.05812	0.031346	0.13973	0.16283	0.11101	-0.0015648	0.23379	0.093368	0.1161	0.062245	0.061871	0.037112	0.14079	0.068371	0.22225	0.21222	0.0358	-0.13635	0.11818
Acetate	59.013	0.04031	-0.18946	0.0025521	0.050676	0.13132	0.025505	0.030046	-0.081798	-0.049782	-0.30152	-0.11023	0.28079	-0.048638	0.2234	0.10585	0.009262	0.12318	0.090743	0.23419	0.13301	0.011991	0.21674	0.013109	0.014331	-0.046471	0.055004	0.14963	-0.12046	-0.033641	-0.051944	0.28444	0.17624	-0.13786	0.10336	-0.022996	-0.12902	0.066245	-0.089912	-0.022482	-0.18454	0.063469	0.030249	0.03172	0.13293	0.0837	-0.0091134	0.045269	0.11596
Glycolaldehyde	59.013	0.04031	-0.18946	0.0025521	0.050676	0.13132	0.025505	0.030046	-0.081798	-0.049782	-0.30152	-0.11023	0.28079	-0.048638	0.2234	0.10585	0.009262	0.12318	0.090743	0.23419	0.13301	0.011991	0.21674	0.013109	0.014331	-0.046471	0.055004	0.14963	-0.12046	-0.033641	-0.051944	0.28444	0.17624	-0.13786	0.10336	-0.022996	-0.12902	0.066245	-0.089912	-0.022482	-0.18454	0.063469	0.030249	0.03172	0.13293	0.0837	-0.0091134	0.045269	0.11596
Carbamate	60.0087	0.28346	0.17868	0.24303	0.43782	0.044525	0.022023	0.14114	0.63884	0.37374	-0.0014914	0.46202	0.086102	0.11663	0.39976	0.30306	0.51991	-0.21221	0.26047	0.28353	0.070472	0.25922	-0.21885	0.39762	0.45756	0.016995	0.26512	0.48002	-0.25211	0.043797	0.11718	0.37191	-6.7577e-05	0.19656	0.34386	0.30509	-0.060983	0.59376	0.27294	0.24444	0.17658	0.14142	0.56472	-0.20545	0.21028	0.16628	0.27104	0.05658	0.33098
D-Fructose 1,6-bisphosphate	338.989	0.23709	0.0031369	0.049929	0.40634	0.66371	0.32612	0.80575	0.1331	-0.12308	0.50349	-0.25663	-0.11806	-0.072559	-0.2761	-0.3805	0.25054	0.17014	-0.27321	-0.23993	0.1573	0.0595	0.32596	0.39986	0.26171	0.14373	-0.43602	-0.29524	-0.41489	0.25351	0.53056	-0.67287	0.06001	0.066867	0.076227	0.50247	-0.23459	-0.36669	0.13181	-0.1482	0.14812	-0.0024934	0.32785	0.33419	-0.50444	-0.57214	-0.62193	-0.58347	0.1141
D-Tagatose 1,6-biphosphate	338.989	0.23709	0.0031369	0.049929	0.40634	0.66371	0.32612	0.80575	0.1331	-0.12308	0.50349	-0.25663	-0.11806	-0.072559	-0.2761	-0.3805	0.25054	0.17014	-0.27321	-0.23993	0.1573	0.0595	0.32596	0.39986	0.26171	0.14373	-0.43602	-0.29524	-0.41489	0.25351	0.53056	-0.67287	0.06001	0.066867	0.076227	0.50247	-0.23459	-0.36669	0.13181	-0.1482	0.14812	-0.0024934	0.32785	0.33419	-0.50444	-0.57214	-0.62193	-0.58347	0.1141
Dethiobiotin	213.128	0.13842	-0.15392	-0.037806	-0.11212	-0.069051	-0.068565	0.048641	0.041241	0.045731	0.071308	0.022245	0.02665	-0.13397	-0.058913	0.021209	-0.051058	0.036725	-0.026245	-0.08282	0.086575	-0.064784	-0.039943	-0.27554	0.076929	0.076584	-0.07841	-0.024494	0.010178	0.046636	0.042464	0.052043	0.067451	0.059269	0.10207	0.034796	0.086742	-0.092827	-0.044033	0.015177	-0.043405	-0.043319	0.039921	-0.01866	-0.055874	-0.10992	0.0089187	-0.11989	-0.087968
Dodecanoly-phosphate (n-C12:0)	279.14	0.019653	-0.085141	-0.076707	-0.13805	-0.094398	-0.14648	-0.21551	0.042773	0.091117	0.05887	0.0067603	0.0801	-0.1031	-0.0068584	-0.12658	0.063086	-0.11061	-0.0017643	-0.018167	0.069382	-0.036968	-0.045451	-0.0963	0.083878	0.062117	-0.11552	0.0094747	-0.10093	0.02945	-0.029071	-0.039422	0.10117	-0.0092656	0.19011	-0.058826	0.056497	-0.012724	0.094705	0.043048	-0.0066949	0.1217	-0.088308	0.069934	0.030699	-0.11705	0.012254	-0.11147	-0.13734
cis-2-Methylaconitate	187.024	0.038603	-0.11815	-0.046106	-0.026738	-0.11652	-0.14358	-0.0082855	0.18861	0.1334	0.43301	-0.013757	0.005016	0.00026792	-0.053568	0.013533	-0.01386	0.11266	0.10019	-0.088964	-0.059595	-0.083219	-0.098328	-0.15452	-0.04755	0.063208	-0.16994	-0.11218	-0.054349	0.26581	0.11496	-0.063075	0.058015	0.01867	0.18984	0.1421	0.020768	-0.047848	-0.025476	0.067249	-0.026624	0.12826	0.036926	0.12355	-0.089947	-0.031149	-0.055852	-0.11009	0.10573
E-3-carboxy-2-pentenedioate 6-methyl ester	187.024	0.038603	-0.11815	-0.046106	-0.026738	-0.11652	-0.14358	-0.0082855	0.18861	0.1334	0.43301	-0.013757	0.005016	0.00026792	-0.053568	0.013533	-0.01386	0.11266	0.10019	-0.088964	-0.059595	-0.083219	-0.098328	-0.15452	-0.04755	0.063208	-0.16994	-0.11218	-0.054349	0.26581	0.11496	-0.063075	0.058015	0.01867	0.18984	0.1421	0.020768	-0.047848	-0.025476	0.067249	-0.026624	0.12826	0.036926	0.12355	-0.089947	-0.031149	-0.055852	-0.11009	0.10573
Fe(III)hydroxamate	319.049	0.18445	0.10992	0.064085	0.11413	0.099343	-0.030679	0.19621	0.19116	0.15389	0.26646	0.076196	0.028718	0.098304	0.17332	0.034939	0.28259	0.087633	0.084041	0.14284	0.20939	0.21866	0.032693	0.011893	0.25089	0.14691	0.0022328	0.12983	-0.016235	0.31748	0.19541	-0.030752	0.19598	0.073574	0.213	0.21392	0.16041	-0.031506	0.075948	-0.085185	0.15498	0.19362	0.1643	0.35955	0.043115	0.05934	0.17941	0.03061	0.18354
Ferrichrome minus Fe(III)	686.312	-0.13394	-0.2612	0.13963	-0.32775	-0.10289	0.019893	-0.57579	0.17524	0.21906	0.3449	0.086624	0.050541	0.08703	0.19369	0.24183	0.24057	0.031752	0.30311	0.073646	0.16119	-0.21347	0.11896	-0.054885	-0.05864	0.046285	0.17373	0.15265	0.036837	-0.015633	-0.45048	0.070248	-0.20294	0.29962	-0.006011	0.17522	-0.083084	-0.077178	-0.125	0.059382	0.12813	0.019464	-0.28057	0.02205	0.14833	0.17399	0.14352	0.20843	0.21644
Flavin adenine dinucleotide reduced	786.157	0.057505	-0.11284	-0.65487	0.16865	0.11635	-0.040539	0.25347	-0.097373	-0.49693	-0.079216	-0.2921	-0.28371	0.0045699	-0.43577	-0.52953	0.16055	0.48737	-0.59345	-0.53657	-0.21611	0.3701	-0.23	-0.47573	0.0020334	-0.09746	-0.37404	-0.00060518	0.40322	-0.24291	-0.099572	0.30887	0.12492	0.28653	-0.17354	0.28058	0.46315	0.26138	0.48242	-0.31078	-0.32919	0.10078	0.16562	0.02956	0.40927	-0.015282	0.33322	0.5177	0.40449
Guanosine 3',5'-bis(diphosphate)	601.948	0.15914	-0.038057	0.141	0.27885	0.14752	0.64119	0.099327	0.1292	-0.042965	-0.33823	0.15562	-0.029298	0.16295	0.071304	0.08874	0.028458	0.024991	0.36808	0.36178	-0.028496	0.49585	0.12311	-0.25069	-0.015513	-0.0092741	0.086743	0.41136	-0.15345	-0.16641	-0.38504	-0.50482	0.14944	-0.27639	-0.016317	0.10236	-0.1603	0.10772	0.056609	0.15852	0.081654	-0.14031	0.12575	-0.081585	0.11627	-0.072163	-0.37199	-0.041605	0.11341
IDP	427.002	0.24545	0.023764	0.34693	0.085324	0.19131	0.062833	0.21185	0.22377	0.13938	-0.18234	0.13371	0.10952	0.10877	0.16685	-0.077048	0.20759	0.062871	0.19455	0.24555	0.37054	0.11817	0.27334	0.1546	0.34798	0.11585	0.11723	0.2699	-0.083395	0.074143	0.22005	0.24977	0.12148	0.21781	0.019352	0.14043	0.11454	0.078991	-0.069435	0.068527	0.21972	0.0777	-0.032156	0.17726	0.13648	-0.091426	-0.0837	0.12046	0.19656
Iminoaspartate	130.015	-0.08134	0.026391	-0.15107	-0.20919	0.12245	-0.086582	0.16975	0.0068751	0.1058	-0.01943	0.064982	-0.0072255	0.013305	0.19254	-0.0057196	0.045137	-0.52193	-0.10018	0.16698	0.13195	-0.51563	0.029381	-0.12532	0.1463	0.16944	0.032201	-0.0089831	-0.21599	0.045701	0.20809	0.11195	-0.094114	-0.031437	-0.0028937	-0.15872	-0.052531	-0.31138	-0.21122	-0.27681	-0.0054073	-0.091461	0.091431	-0.16318	-0.010713	-0.012705	-0.036443	-0.27922	0.033408
L-Prolinylglycine	171.078	0.053806	-0.22722	-0.29727	0.10748	-0.081321	-0.19508	-0.03242	0.014269	0.33453	0.25547	0.067163	0.0031358	0.14397	0.052579	0.026807	0.12531	0.16725	0.12501	-0.013334	0.15398	-0.12524	0.27943	0.12213	0.25418	0.027695	-0.10745	0.079656	-0.16546	0.3373	0.062456	-0.21809	0.019457	0.13854	0.08657	0.28747	-0.34407	-0.28427	-0.45072	-1.0495	-0.05049	0.034773	0.058234	0.074227	0.28494	0.13699	0.1552	-0.22281	-0.073281
L-Tryptophan	203.082	0.022075	0.031294	0.19936	0.15445	0.24662	0.48214	0.21634	0.1279	0.2557	0.18203	0.20344	0.24644	0.088073	0.051788	0.15211	0.10096	-0.015949	0.17267	0.26803	0.26375	0.2668	0.28303	0.29156	-0.039628	0.035422	0.071278	0.16205	-0.0081926	0.12536	0.0087045	-0.040071	-0.021853	-0.098249	0.14414	0.15243	-0.031228	-0.10878	-0.035456	0.16848	-0.024229	0.03352	-0.052391	0.16861	-0.091805	-0.18534	-0.082121	-0.18267	0.051443
L-seryl-AMP	433.085	0.2879	-0.015753	0.018095	-0.0020553	-0.037995	-0.050914	0.08288	0.17808	0.068483	0.13814	-0.024156	0.091421	0.10575	0.12648	-0.021669	0.23293	-0.044358	0.10423	-0.028546	0.2069	0.073627	-0.014879	0.24804	0.040662	0.1702	0.1111	0.1577	0.044667	0.19514	0.16512	-0.082725	0.16486	0.13806	0.13727	0.035847	0.16637	0.16621	0.086064	0.045287	0.060766	-0.096175	-0.032925	0.23783	-0.059142	-0.073131	0.084769	-0.029908	0.1452
LL-2,6-Diaminoheptanedioate	189.09	0.1005	-0.017587	-0.22697	-0.099061	-0.12365	-0.35044	-0.059897	0.1404	0.22216	0.029427	-0.31842	-0.21707	0.05035	-0.3008	-0.18132	0.18729	0.34483	-0.20599	-0.22145	-0.10709	0.004395	-0.40447	-0.21169	0.25945	0.046035	-0.18778	-0.19299	-0.18227	-0.0086016	-0.073221	0.031627	0.14711	0.24209	0.34695	0.1647	0.10772	0.13126	0.2587	0.087412	0.15604	0.1609	0.24172	-0.0033654	0.19198	0.077514	0.089088	0.066016	0.08805
meso-2,6-Diaminoheptanedioate	189.09	0.1005	-0.017587	-0.22697	-0.099061	-0.12365	-0.35044	-0.059897	0.1404	0.22216	0.029427	-0.31842	-0.21707	0.05035	-0.3008	-0.18132	0.18729	0.34483	-0.20599	-0.22145	-0.10709	0.004395	-0.40447	-0.21169	0.25945	0.046035	-0.18778	-0.19299	-0.18227	-0.0086016	-0.073221	0.031627	0.14711	0.24209	0.34695	0.1647	0.10772	0.13126	0.2587	0.087412	0.15604	0.1609	0.24172	-0.0033654	0.19198	0.077514	0.089088	0.066016	0.08805
Maltopentaose	827.268	0.24819	0.38299	-0.012497	-0.3728	-0.68697	-0.71831	-0.67617	0.027211	0.30974	0.11842	-0.14292	-0.24148	-0.16651	-0.27979	-0.67824	0.25984	0.17834	0.038021	-0.1619	0.099243	-0.4342	-0.50887	-0.17396	0.41841	0.42144	-0.2411	-0.25018	-0.094609	-0.50821	-0.38305	0.074026	0.064075	0.17827	0.1162	-0.046076	0.20681	-0.68357	-0.42598	-0.45472	0.14761	0.095812	0.32854	-0.0011768	0.16876	0.50733	0.50612	0.35845	0.018652
N,N'-diacetylchitobiose	423.165	0.12315	0.0085754	-0.026177	-0.095023	-0.08118	0.014329	0.1314	0.15092	0.12521	0.1767	0.011833	0.0026716	0.0591	0.076786	0.10982	0.22189	-0.013559	0.071426	0.032631	0.1436	-0.0014008	0.0084911	-0.012762	0.31959	-0.01582	-0.15192	0.05795	-0.10821	0.20662	0.15925	0.036311	0.18035	-0.0047959	0.17487	-0.032014	0.086211	0.11745	-0.064717	0.17155	0.03814	-0.0041816	0.16402	0.099143	0.081241	-0.047677	0.089547	0.010642	0.12167
N-((R)-4-Phosphopantothenoyl)-L-cysteine	401.075	-0.075935	-0.071459	0.017123	-0.093133	-0.38652	-0.48777	-0.14621	0.027254	-0.20571	-0.5296	-0.18058	-0.16264	-0.28295	0.098523	-0.047258	0.029174	-0.16916	0.023187	-0.1395	0.10538	0.092498	-0.035337	-0.12133	-0.20116	-0.31752	-0.037248	0.0035474	-0.018384	-0.34695	-0.26858	0.047296	-0.14386	0.10948	-0.17577	-0.40012	-0.18633	-0.25763	-0.46979	-0.42771	0.043126	-0.11275	-0.069555	-0.094061	0.084231	0.050173	-0.23122	-0.08384	0.21657
N-Acetyl-D-glucosamine(anhydrous)N-Acetylmuramic acid	477.173	0.17063	0.051986	-0.23481	-0.099712	-0.33171	-0.26303	-0.35937	0.0019827	0.011801	-0.13563	-0.20564	-0.30529	-0.23917	-0.19875	-0.266	0.21409	0.12495	-0.29068	-0.10066	0.11907	-0.14931	-0.12015	-0.28458	0.054729	0.20427	-0.13135	-0.05373	0.094028	0.21431	0.22062	0.081963	0.14922	0.13545	0.14297	0.15328	0.13711	0.2383	0.0874	0.25375	0.17679	0.11045	0.24383	0.14557	0.30089	0.11091	0.20899	0.18127	0.25194
N-Succinyl-LL-2,6-diaminoheptanedioate	289.108	0.25519	0.10447	-0.089028	-0.15054	-0.074174	-0.025671	-0.027372	0.19079	0.23188	0.14465	0.04646	0.034763	0.017814	0.082985	-0.048655	0.3223	0.070092	0.0065738	-0.060578	0.082791	-0.13804	-0.032004	-0.1135	0.28894	0.093172	-0.066251	0.04222	0.044033	0.1051	0.042256	-0.12158	0.27294	0.20687	0.3383	0.20786	0.27679	-0.03754	-0.007766	-0.0039448	0.31973	0.31777	0.081517	0.18594	0.23903	0.13439	0.18866	0.1106	0.26315
Pantetheine 4'-phosphate	357.087	0.024668	-0.03205	-0.31236	-0.28491	-0.17708	-0.30181	-0.27034	0.068573	0.01093	0.10844	-0.23514	-0.2492	-0.098349	-0.27754	-0.2108	0.103	0.094587	-0.27249	-0.045003	0.0098524	-0.29474	-0.1331	-0.16652	0.14497	0.043525	-0.15402	-0.044615	-0.17069	-0.30882	-0.22631	-0.022883	0.03178	0.0017638	0.072685	0.11769	0.13225	-0.0037121	0.15665	0.079307	-0.017392	0.071978	0.14097	0.027368	0.011214	-0.027887	-0.019068	0.033046	0.077944
N1-(5-Phospho-alpha-D-ribosyl)-5,6-dimethylbenzimidazole	357.087	0.024668	-0.03205	-0.31236	-0.28491	-0.17708	-0.30181	-0.27034	0.068573	0.01093	0.10844	-0.23514	-0.2492	-0.098349	-0.27754	-0.2108	0.103	0.094587	-0.27249	-0.045003	0.0098524	-0.29474	-0.1331	-0.16652	0.14497	0.043525	-0.15402	-0.044615	-0.17069	-0.30882	-0.22631	-0.022883	0.03178	0.0017638	0.072685	0.11769	0.13225	-0.0037121	0.15665	0.079307	-0.017392	0.071978	0.14097	0.027368	0.011214	-0.027887	-0.019068	0.033046	0.077944
N1-(alpha-D-ribosyl)-5,6-dimethylbenzimidazole	277.119	0.22064	-0.096128	-8.8755e-05	-0.01774	-0.22156	-0.26839	-0.12009	0.17751	-0.18803	0.043685	-0.045767	-0.048579	-0.09444	0.12329	0.097917	0.39873	-0.21758	-0.048753	-0.13202	0.0044211	0.03652	0.016078	-0.028633	-0.058273	-0.28219	-0.13817	0.021785	-0.25025	-0.16615	-0.080688	0.090926	-0.054	-0.016027	-0.045478	0.07951	0.06048	-0.26405	-0.011534	0.074119	0.21865	-0.21578	0.027566	-0.20511	0.072939	0.25729	-0.27873	-0.06062	0.40234
N2-Formyl-N1-(5-phospho-D-ribosyl)glycinamide	313.043	0.19598	-0.039429	0.013984	0.29622	-0.043032	-0.20574	0.052786	0.17991	0.42587	-0.070026	0.12494	0.049745	0.018746	-0.057027	0.15526	0.29994	0.22811	0.19473	0.05891	-0.42861	0.018266	-0.16414	-0.13775	0.39027	0.086457	0.016924	0.18356	-0.078088	-0.47796	-0.32552	-0.46328	0.32949	0.15692	0.27719	0.052014	-0.20692	-0.28813	-0.48682	-0.47273	0.20246	0.17741	0.20277	0.092411	-0.09356	-0.15185	-0.29372	-0.078001	0.29707
N2-Succinyl-L-ornithine	231.102	0.05665	0.014981	-0.19318	-0.1841	0.006309	-0.009953	-0.051915	0.084256	0.1468	0.15584	-0.028379	-0.13956	-0.053242	-0.052064	-0.10217	0.054147	0.0074321	-0.041057	-0.071477	-0.11533	-0.025398	-0.12626	-0.24013	0.12323	-0.034536	-0.055014	-0.013328	-0.19729	-7.214e-05	0.030255	-0.066903	-0.068074	0.10018	0.1466	0.086967	-0.016691	0.035563	0.2424	0.029211	-0.073911	0.063985	0.033171	0.062143	0.069377	-0.0021888	-0.088471	-0.19089	-0.017708
gamma-glutamyl-gamma aminobutyric acid	231.102	0.05665	0.014981	-0.19318	-0.1841	0.006309	-0.009953	-0.051915	0.084256	0.1468	0.15584	-0.028379	-0.13956	-0.053242	-0.052064	-0.10217	0.054147	0.0074321	-0.041057	-0.071477	-0.11533	-0.025398	-0.12626	-0.24013	0.12323	-0.034536	-0.055014	-0.013328	-0.19729	-7.214e-05	0.030255	-0.066903	-0.068074	0.10018	0.1466	0.086967	-0.016691	0.035563	0.2424	0.029211	-0.073911	0.063985	0.033171	0.062143	0.069377	-0.0021888	-0.088471	-0.19089	-0.017708
Octadecanoyl-phosphate (n-C18:1)	361.219	0.053023	-0.2584	-0.14175	0.09949	0.41923	-0.077584	-0.47244	0.059957	0.13062	0.1306	-0.32488	0.071827	-0.046755	-0.12609	-0.33949	-0.18014	0.13	-0.18643	0.0015382	0.18005	-0.085505	-0.28247	-0.055776	0.19459	0.13705	-0.82319	-0.14448	0.13609	0.096146	-0.17591	0.0019536	0.055018	0.010989	-0.026379	-0.037293	0.12453	-0.017852	-0.1259	-0.050421	-0.11709	0.13328	-0.055831	-0.11407	-0.052706	0.023615	0.029754	-0.128	-0.37075
Phosphatidylglycerophosphate (didodecanoyl, n-C12:0)	689.343	-0.052781	-0.082136	-0.071299	0.10964	-0.1194	-0.19953	0.15216	0.084744	-0.019256	0.14765	-0.037095	0.01706	0.067933	0.057346	0.11116	0.16605	-0.25303	-0.01407	0.089692	0.15212	-0.17231	0.27131	0.088108	-0.067039	-0.088245	-0.033325	0.10402	-0.11292	0.21	0.20205	0.012513	0.23058	0.05629	-0.049817	-0.075903	0.10881	-0.029581	0.071346	0.2441	0.1395	-0.071359	-0.1653	-0.036535	0.058302	0.12667	0.17355	0.091394	0.21177
Phosphatidylglycerophosphate (ditetradec-7-enoyl, n-C14:1)	741.37	-0.1473	-0.081806	-0.29579	-0.16123	-0.064178	-0.053226	-0.1233	0.05969	0.01063	0.10686	-0.11899	-0.12243	-0.073803	-0.18429	-0.021561	-0.18295	-0.027192	-0.30958	-0.092318	0.030022	0.27454	-0.11867	-0.17517	-0.031949	-0.17811	-0.24882	-0.17736	-0.0023431	0.0064154	-0.15955	-0.055007	0.095954	0.13407	-0.16556	-0.11454	-0.091954	-0.0036104	0.0022132	0.1403	-0.01761	-0.089846	-0.056885	0.018024	-0.00076268	-0.011078	0.13962	-0.051297	-0.079402
Phosphatidylglycerophosphate (ditetradecanoyl, n-C14:0)	745.389	-0.13302	-0.093196	-0.046895	0.20524	0.37268	0.18609	0.11121	-0.11932	-0.050724	-0.2736	0.24724	0.037898	-0.3506	-0.3773	-0.10601	0.19949	-0.49885	-0.33843	-0.26277	-0.087304	-0.32778	-0.28264	-0.13476	-0.19533	-0.026821	-0.20069	0.11055	0.088517	0.38022	0.028293	-0.14896	-0.1752	-0.21227	-0.22926	-0.072058	-0.1533	-0.018185	-0.021589	0.02926	-0.097075	-0.34305	-0.039219	-0.16319	-0.23513	0.0469	0.15533	-0.087734	0.10449
Protoporphyrin	561.251	0.11812	0.028488	-0.030336	-0.0017458	-0.094282	-0.062983	0.02053	0.13827	0.0033119	-0.0034093	-0.026006	0.013018	-0.045334	0.09995	0.12528	0.16534	-0.04421	-0.0030328	-0.021694	-0.16508	-0.036609	-0.044158	-0.061649	0.09088	-0.041024	-0.075487	0.12795	-0.099437	0.23182	0.16166	0.078084	0.1342	0.087066	0.15353	-0.039338	0.053414	0.15673	0.18455	0.22638	-0.0033401	0.07569	-0.035621	-0.014182	0.078216	0.043486	0.11164	-0.048069	0.02353
Putrescine	87.0901	-0.33236	-0.39463	0.15924	-0.48392	-0.02791	-0.14172	0.26682	0.1114	0.041927	-0.19217	-0.28277	0.33544	0.096573	0.02387	-0.068922	0.10212	0.028736	-0.062717	0.07551	-0.43171	-0.1808	-0.21396	0.039574	0.29397	-0.06537	-0.03671	-0.43536	0.049764	0.045735	0.0096599	-0.16921	-0.052055	-0.014138	0.19524	0.021575	-0.16047	0.22648	-0.53579	-0.58443	-0.20514	-0.32773	-0.089593	-0.24323	-0.40447	0.1921	0.028351	0.030709	-0.21232
Pyridoxamine 5'-phosphate	247.046	-0.030809	-0.17258	-0.17931	-0.128	-0.035611	0.002311	0.031692	-0.024354	-0.094596	0.19086	-0.1553	-0.072069	-0.089322	-0.17744	-0.20632	-0.066181	-0.071695	-0.077622	-0.042544	0.026198	-0.16672	-0.12729	-0.1519	0.071942	0.032571	-0.26557	0.026008	-0.046121	0.18096	0.012204	-0.26005	0.022815	-0.010203	0.15893	-0.1074	0.0077791	-0.051016	-0.010917	0.046451	-0.086853	-0.10847	-0.082152	0.0086047	-0.029844	-0.18898	-0.21541	-0.23509	-0.14149
Quinate	191.056	0.14507	0.075753	-0.67213	-0.46882	-0.49898	-0.61201	-0.51328	0.16681	-0.0069096	0.10746	-0.49335	-0.53073	-0.21284	-0.51758	-0.64751	0.2058	0.24449	-0.43689	-0.49109	-0.3889	-0.40786	-0.43663	-0.81231	0.17351	0.16414	-0.42455	-0.3097	-0.24142	-0.13734	-0.21015	-0.38593	0.13053	0.083972	0.237	0.098116	0.12086	-0.023419	0.020165	-0.019103	0.084176	0.10803	0.16903	0.13166	0.67473	0.36084	0.28066	0.40022	0.14427
Reduced FMN	457.112	-0.017555	0.08166	0.010059	0.12184	0.17056	-0.0060112	-0.041453	0.084836	-0.080597	-0.11938	-0.020963	0.046137	0.029231	0.09106	-0.1328	0.043891	0.071786	-0.027853	-0.10902	0.02599	-0.022639	0.10611	-0.12419	0.099985	0.15126	0.064328	0.10898	0.11604	0.12122	0.029552	0.0099112	0.10391	0.14649	0.12612	-0.096494	0.2172	0.047865	0.13705	-0.092737	0.068039	0.24174	0.032657	-0.071242	0.04523	0.24003	-0.010157	0.089752	0.09314
Riboflavin	375.128	0.080847	0.015882	-0.0027048	-0.12177	-0.033143	-0.028993	0.057703	0.10431	0.063327	0.028477	-0.064584	-0.044053	0.042026	0.017839	-0.0054125	-0.017936	0.068086	-0.026357	0.030764	0.069363	0.048967	0.0063882	-0.11357	0.06741	-0.015592	-0.1729	0.068552	-0.17136	0.19665	0.055644	-0.029838	0.04301	0.04761	0.073741	-0.087771	0.032566	-0.0042755	0.032637	-0.040915	0.038315	0.00016994	0.023016	0.020786	0.052379	0.10194	0.0068105	-0.12231	-0.047195
S-Adenosyl-L-homocysteine	383.116	0.17918	0.13414	0.032919	0.0092436	-0.11983	-0.062855	-0.062397	0.16531	0.11455	0.11381	0.059439	0.089835	0.0077634	0.21169	0.022157	0.24819	0.14439	0.048332	0.091602	0.27203	-0.054622	0.041099	0.10461	0.22022	0.1871	0.13836	0.11387	0.11881	0.13028	0.21193	0.16708	0.21902	0.2095	0.14639	0.084429	0.2244	0.13748	0.14402	0.18313	0.20029	0.080628	0.17751	0.12227	0.17338	0.25483	0.24997	0.32469	0.21931
Acetyl-maltose	383.116	0.17918	0.13414	0.032919	0.0092436	-0.11983	-0.062855	-0.062397	0.16531	0.11455	0.11381	0.059439	0.089835	0.0077634	0.21169	0.022157	0.24819	0.14439	0.048332	0.091602	0.27203	-0.054622	0.041099	0.10461	0.22022	0.1871	0.13836	0.11387	0.11881	0.13028	0.21193	0.16708	0.21902	0.2095	0.14639	0.084429	0.2244	0.13748	0.14402	0.18313	0.20029	0.080628	0.17751	0.12227	0.17338	0.25483	0.24997	0.32469	0.21931
S-Methyl-L-methionine	162.056	0.12289	0.060544	-0.025369	0.0031917	-0.014288	0.18326	0.051577	0.0713	0.039525	0.031571	0.09918	0.0086457	-0.010066	0.051993	-0.088662	-0.039914	0.053206	-0.07376	-0.18078	0.09774	0.19443	0.048855	-0.024196	0.17099	0.13161	-0.0031765	-0.013326	0.12893	-0.057289	0.079679	0.28657	-0.011895	0.1036	0.18645	0.032858	0.20231	0.050469	0.19661	-0.0052289	0.21554	0.06061	0.091207	0.18237	0.049383	0.05969	0.15818	0.3444	0.06604
Tetradecanoyl-phosphate (n-C14:0)	307.172	-0.13988	0.01718	-0.091855	0.048874	-0.055392	-0.085846	-0.07188	0.15846	0.084772	0.094263	-0.045207	0.057748	-0.012584	0.087043	-0.010116	0.028425	0.11689	0.050871	0.057896	0.09401	-0.045719	-0.041599	-0.13532	0.12779	0.14645	-0.044233	0.010932	0.12031	0.26125	0.062725	0.039326	-0.11059	0.11267	0.15449	-0.069424	0.092036	0.0039717	0.035617	-0.034795	-0.0479	0.033376	0.1402	0.056544	0.21423	0.064757	0.14121	0.088871	0.034174
Tetrahydromonapterin	256.108	0.022637	-0.13697	-0.10576	-0.11399	-0.18754	0.077443	-0.32125	0.0478	0.030384	-0.081851	-0.016953	-0.059014	-0.13766	-0.036807	-0.091862	0.11157	-0.091931	-0.0078444	-0.24133	0.015569	0.17636	-0.14722	-0.081776	0.24395	0.16291	-0.25389	-0.12739	-0.24103	0.046346	0.074531	0.085513	-0.015487	0.1163	0.10268	0.018054	0.020218	0.079037	-0.19973	-0.030271	-0.077596	-0.076533	-0.011546	-0.08935	0.072072	0.10134	-0.03273	-0.06078	0.018479
Thiamin monophosphate	343.067	0.011651	0.039425	0.038862	-0.085992	-0.098394	-0.1409	0.088679	0.072642	-0.18615	-0.02282	-0.017213	0.020509	-0.039042	-0.049759	-0.1084	0.15684	0.062109	0.012717	0.094804	0.11493	-0.17701	-0.040422	-0.055428	0.20872	0.017986	-0.10316	0.055883	-0.017224	0.10568	-0.015517	-0.0084556	0.1084	-0.00029275	0.14098	0.035889	-0.039788	-0.00018466	0.001167	0.044009	0.013877	0.056651	0.067792	0.18079	0.095335	-0.035093	-0.033413	-0.067569	-0.0074391
Xanthosine 5'-phosphate	363.035	0.15018	-0.42139	0.17245	-0.48405	-0.68173	-0.96741	0.066364	0.26912	0.37912	0.24448	-0.049822	0.099029	-0.0091557	0.1006	-0.02651	0.35737	0.1976	0.24956	-0.32696	-0.52246	-0.33139	-0.17618	-0.62986	0.5531	-0.39321	-0.52581	-0.15352	-1.2252	-0.060822	-0.39766	-0.75174	0.44231	-0.39699	0.40334	0.094416	-1.0499	-0.89334	-0.86648	-0.8005	0.089201	-0.062105	-0.29988	0.50299	-0.90917	-0.85278	-0.85197	-1.5113	-0.13137
acyl phosphatidylglycerol (n-C14:1)	869.576	0.18832	-0.18409	0.046405	0.081343	0.30098	0.19371	-0.084918	-0.087628	-0.15471	0.12109	-0.01081	-0.13503	-0.17407	0.0092923	0.14918	-0.22233	-0.45254	-0.041648	0.11478	-0.24124	0.57717	-0.090345	-0.2498	-0.1848	-0.098204	0.25388	0.03614	-0.29686	0.05549	0.05177	-0.58308	0.036955	-0.016808	-0.17835	0.093803	-0.64178	-0.42243	-0.33392	-0.15225	0.040068	-0.023252	-0.48957	0.048065	-0.30213	-0.43196	-0.20144	-0.60185	-0.2287
crotonobetaine	142.083	0.092363	0.004066	0.10347	0.18332	0.038276	-0.25053	0.20093	0.074006	0.24503	0.14328	0.20659	-0.027527	0.085575	-0.16705	0.23871	0.14396	-0.1271	0.24038	0.13615	0.075772	-0.23185	0.36678	0.31836	0.046065	0.024719	-0.46409	-0.028674	0.25871	0.34219	0.11578	-0.12778	-0.026762	-0.05051	0.42308	0.11559	0.048035	0.27777	0.23343	0.2355	0.011209	0.13361	0.15911	0.015457	0.034226	0.16262	0.47276	-0.33193	0.21142
cyclopropane phosphatidylglycerol (dioctadec-11,12-cyclo-anoyl, n-C18:0 cyclo)	801.565	0.25969	0.12769	-0.12793	-0.12612	-0.2589	-0.35131	0.37668	0.4624	0.42817	0.013299	0.62026	0.50956	-0.10817	0.34565	0.63321	0.23654	0.53083	0.30495	0.47598	0.29443	-0.56676	-0.034798	0.30401	0.31403	0.55249	0.31132	0.426	0.47874	0.44156	0.30288	0.31697	-0.035828	0.084992	-0.015546	0.63416	-0.024408	0.10784	0.010132	-0.82963	-0.070941	0.195	0.51663	1.0425	-0.11227	-0.38857	-0.28646	-0.29072	0.10809
dCTP	465.981	0.077459	0.12928	-0.099891	-0.21918	0.039982	0.097459	-0.065394	0.081944	0.065559	0.076711	-0.12273	-0.11688	-0.13613	-0.17965	-0.44513	0.13114	0.27128	-0.20584	0.092722	0.15331	-0.096333	0.052999	-0.12611	0.23081	0.15887	-0.26739	-0.42572	-0.14867	-0.13614	-0.15111	-0.42477	-0.11887	0.42194	0.031201	0.16326	-0.067328	-0.031222	0.37414	0.16106	-0.081639	0.091547	0.3439	0.39951	0.23313	-0.11087	-0.041385	-0.11958	0.14259
dTDP-4-dehydro-6-deoxy-D-glucose	545.05	-0.19874	0.057858	-0.25958	-0.039529	0.060636	-0.15332	-0.033581	0.028937	-0.1788	-0.014818	-0.18998	0.10214	0.062745	0.019786	-0.092781	-0.080726	-0.050832	0.14369	-0.096001	0.059936	0.20465	0.15266	-0.025747	0.05374	-0.034832	-0.10546	-0.074033	-0.20546	-0.067486	-0.26027	0.090334	0.066378	0.04826	-0.028577	-0.032777	-0.057929	-0.061017	-0.072282	0.032596	0.12402	0.076533	-0.062183	-0.062129	0.10098	-0.078219	-0.057451	-0.15553	-0.043172
dTDP-4-dehydro-6-deoxy-L-mannose	545.05	-0.19874	0.057858	-0.25958	-0.039529	0.060636	-0.15332	-0.033581	0.028937	-0.1788	-0.014818	-0.18998	0.10214	0.062745	0.019786	-0.092781	-0.080726	-0.050832	0.14369	-0.096001	0.059936	0.20465	0.15266	-0.025747	0.05374	-0.034832	-0.10546	-0.074033	-0.20546	-0.067486	-0.26027	0.090334	0.066378	0.04826	-0.028577	-0.032777	-0.057929	-0.061017	-0.072282	0.032596	0.12402	0.076533	-0.062183	-0.062129	0.10098	-0.078219	-0.057451	-0.15553	-0.043172
dehydroglycine	72.0093	0.013186	0.1338	-0.18398	0.26971	0.1739	0.15834	0.067188	-0.15991	0.28057	-0.33337	-0.0066003	0.49061	0.21216	0.36615	-0.053317	0.15801	-0.19848	0.42746	0.27012	0.033956	0.21059	0.10502	0.099425	0.47482	-0.025103	-0.070629	0.49296	0.17565	-0.45731	-0.62808	0.22733	0.38092	-0.12399	0.076445	0.63365	-0.63327	0.043039	-0.46732	0.18471	-0.16429	0.26399	0.45636	-0.042501	0.15152	-0.0058937	-0.19025	-0.12488	-0.18568
diacetylchitobiose-6-phosphate	503.125	-0.00064594	0.077112	-0.01595	-0.050887	0.04645	0.036413	0.1132	0.12418	0.19989	-0.064972	-0.12661	0.069004	0.057327	0.25854	0.054464	-0.072132	0.088095	0.13176	0.085739	0.21964	0.28756	0.089203	-0.09953	0.1875	0.18434	-0.038783	0.24033	0.036302	0.21218	0.10928	0.10129	0.14021	0.08121	0.11717	0.17669	0.23868	0.060759	0.17264	0.16849	0.098177	0.094497	0.17195	0.20528	0.18204	0.010952	0.016944	-0.082238	0.14921
ethanesulfonate	108.996	-0.082407	-0.046916	-0.094198	-0.24048	0.0091526	-0.086258	-0.052268	-0.06778	-0.14665	-0.015437	-0.20695	-0.1075	-0.19399	-0.11358	-0.22294	-0.19125	-0.11594	-0.18402	-0.0055597	-0.08242	-0.05204	-0.076908	-0.32632	-0.0072637	-0.10894	-0.24852	-0.21138	-0.065024	0.13776	0.04956	-0.14094	-0.09475	0.0048084	-0.17195	-0.16141	-0.091797	0.0029351	-0.053378	-0.19616	-0.25543	-0.054651	-0.053093	-0.076578	-0.20733	-0.064026	-0.19786	-0.25419	-0.17679
fructoselysine	307.155	0.0042284	-0.011679	-0.06309	-0.13419	-0.053216	-0.018365	0.1046	0.078311	0.14431	0.092041	-0.0031107	-0.0014676	-0.060602	-0.0024654	-0.053237	0.03587	0.011262	0.024046	-0.026096	0.068756	-0.070901	-0.0030406	-0.11733	0.12913	0.017316	-0.19993	0.0072804	0.0085438	0.13419	0.13269	-0.019207	0.091835	-0.031039	0.12407	-0.037017	-0.0053625	-0.089539	0.14076	0.020233	-0.038352	-0.04971	0.075442	0.046384	0.084828	-0.038957	-0.12874	-0.0086164	-0.028852
psicoselysine	307.155	0.0042284	-0.011679	-0.06309	-0.13419	-0.053216	-0.018365	0.1046	0.078311	0.14431	0.092041	-0.0031107	-0.0014676	-0.060602	-0.0024654	-0.053237	0.03587	0.011262	0.024046	-0.026096	0.068756	-0.070901	-0.0030406	-0.11733	0.12913	0.017316	-0.19993	0.0072804	0.0085438	0.13419	0.13269	-0.019207	0.091835	-0.031039	0.12407	-0.037017	-0.0053625	-0.089539	0.14076	0.020233	-0.038352	-0.04971	0.075442	0.046384	0.084828	-0.038957	-0.12874	-0.0086164	-0.028852
fusidic acid	499.342	0.085418	0.18601	0.069651	-0.15384	0.12788	0.067029	0.041527	-0.11831	0.15353	0.20108	0.089533	0.086341	0.0038111	-0.050904	-0.029416	-0.10572	0.062063	0.11946	0.10768	0.025415	-0.062929	0.11798	-0.01979	0.13494	-0.065429	-0.028047	0.17292	0.07025	0.32863	0.021345	0.049225	-0.017718	-0.10236	0.20138	0.045287	0.13576	0.041928	-0.029464	0.21388	-0.13319	0.13666	0.22596	0.072412	0.090424	0.052468	0.10043	-0.0011522	-0.069421
gamma-L-Glutamyl-L-cysteine	249.055	-0.065791	-0.29343	-1.001	-0.49901	-0.53883	-0.95953	-0.9313	-0.083496	-0.082202	0.24387	-0.42874	-0.35932	-0.14207	-0.15881	-0.96756	-0.28596	-0.076755	-0.3199	-0.56437	-0.5563	-0.65861	-0.88957	-0.55312	0.027104	-0.31216	-0.29849	-0.53325	-0.43813	0.40865	-0.34939	-1.1378	-0.26732	-0.15642	-0.047437	0.15013	-1.015	-0.97276	-1.0846	-2.0348	-0.2672	-0.14155	-0.27261	0.12493	-0.0025727	-0.5478	-0.43616	-1.0226	-0.449
gamma-butyrobetaine	144.104	0.39668	0.20703	-1.3651	-1.7228	-1.6202	-1.8509	-2.0437	0.2853	0.091798	-0.25213	-1.4866	-2.0324	-2.0065	-2.256	-2.0875	0.21308	0.34312	-1.805	-1.5836	-1.7874	-1.8624	-1.6463	-2.1421	0.066427	-0.023898	-1.0503	-1.336	0.069745	-1.4622	-1.5486	-0.41456	0.031815	0.37188	0.42421	0.43255	-0.50903	-1.0699	-0.947	-0.58964	0.14601	0.4499	0.31973	-0.083179	0.63899	0.35193	0.20573	1.1013	0.38711
gamma-glutamyl-gamma-butyraldehyde	215.108	0.13172	-0.19213	-0.18564	-0.2475	-0.1415	-0.0077959	-0.1705	-0.071323	-0.25959	-0.021881	-0.19244	-0.12659	-0.10344	-0.10554	-0.151	0.080827	-0.1964	-0.093869	-0.19383	-0.023842	-0.22402	-0.17334	-0.21895	-0.14417	-0.22914	-0.37598	-0.16185	-0.14846	-0.0060772	0.0041562	0.10325	0.14105	-0.10733	-0.16664	0.0098731	-0.036135	-0.063695	-0.052182	0.024451	-0.040341	-0.10317	-0.069947	0.10923	0.17343	0.26726	0.081645	0.10607	0.014277
phosphatidylserine (dioctadecanoyl, n-C18:0)	790.562	0.14233	0.039007	0.22288	-0.30248	-0.28297	-0.63641	0.1864	0.22227	0.01696	0.16302	0.034533	-0.40818	0.058614	-0.0055414	-0.11847	0.060793	0.11434	0.20808	0.09322	0.16488	-0.56747	-0.30367	0.078507	0.28567	0.034131	-0.095809	0.14246	0.16768	-0.076355	-0.12058	0.28345	0.0070469	-0.15575	-0.012433	0.44695	-0.27337	-0.3275	-0.042013	-0.87685	-0.33645	-0.0031524	0.036829	0.25673	0.15213	0.11372	0.28977	0.26905	-0.3957
(R)-Propane-1,2-diol	75.0456	0	0	0	0	0	0	0	0	0	0	0	0	0	0	0	0	0	0	0	0	0	0	0	0	0	0	0	0	0	0	0	0	0	0	0	0	0	0	0	0	0	0	0	0	0	0	0	0
(S)-Propane-1,2-diol	75.0456	0	0	0	0	0	0	0	0	0	0	0	0	0	0	0	0	0	0	0	0	0	0	0	0	0	0	0	0	0	0	0	0	0	0	0	0	0	0	0	0	0	0	0	0	0	0	0	0
1,5-Diaminopentane	101.109	0	0	0	0	0	0	0	0	0	0	0	0	0	0	0	0	0	0	0	0	0	0	0	0	0	0	0	0	0	0	0	0	0	0	0	0	0	0	0	0	0	0	0	0	0	0	0	0
1,6-anhydrous-N-Acetylmuramate	274.095	0	0	0	0	0	0	0	0	0	0	0	0	0	0	0	0	0	0	0	0	0	0	0	0	0	0	0	0	0	0	0	0	0	0	0	0	0	0	0	0	0	0	0	0	0	0	0	0
1-dodecanoyl-sn-glycerol 3-phosphate	353.175	0	0	0	0	0	0	0	0	0	0	0	0	0	0	0	0	0	0	0	0	0	0	0	0	0	0	0	0	0	0	0	0	0	0	0	0	0	0	0	0	0	0	0	0	0	0	0	0
2-dodecanoyl-sn-glycerol 3-phosphate	353.175	0	0	0	0	0	0	0	0	0	0	0	0	0	0	0	0	0	0	0	0	0	0	0	0	0	0	0	0	0	0	0	0	0	0	0	0	0	0	0	0	0	0	0	0	0	0	0	0
1-hexadec-9-enoyl-sn-glycerol 3-phosphate	407.221	0	0	0	0	0	0	0	0	0	0	0	0	0	0	0	0	0	0	0	0	0	0	0	0	0	0	0	0	0	0	0	0	0	0	0	0	0	0	0	0	0	0	0	0	0	0	0	0
2-hexadec-9-enoyl-sn-glycerol 3-phosphate	407.221	0	0	0	0	0	0	0	0	0	0	0	0	0	0	0	0	0	0	0	0	0	0	0	0	0	0	0	0	0	0	0	0	0	0	0	0	0	0	0	0	0	0	0	0	0	0	0	0
10-Formyltetrahydrofolate	472.162	0	0	0	0	0	0	0	0	0	0	0	0	0	0	0	0	0	0	0	0	0	0	0	0	0	0	0	0	0	0	0	0	0	0	0	0	0	0	0	0	0	0	0	0	0	0	0	0
5-Formyltetrahydrofolate	472.162	0	0	0	0	0	0	0	0	0	0	0	0	0	0	0	0	0	0	0	0	0	0	0	0	0	0	0	0	0	0	0	0	0	0	0	0	0	0	0	0	0	0	0	0	0	0	0	0
2',3'-Cyclic CMP	304.034	0	0	0	0	0	0	0	0	0	0	0	0	0	0	0	0	0	0	0	0	0	0	0	0	0	0	0	0	0	0	0	0	0	0	0	0	0	0	0	0	0	0	0	0	0	0	0	0
2-Aminomalonate semialdehyde	102.018	0	0	0	0	0	0	0	0	0	0	0	0	0	0	0	0	0	0	0	0	0	0	0	0	0	0	0	0	0	0	0	0	0	0	0	0	0	0	0	0	0	0	0	0	0	0	0	0
Peroxyaminoacrylate	102.018	0	0	0	0	0	0	0	0	0	0	0	0	0	0	0	0	0	0	0	0	0	0	0	0	0	0	0	0	0	0	0	0	0	0	0	0	0	0	0	0	0	0	0	0	0	0	0	0
2-Demethylmenaquinol 8	703.543	0	0	0	0	0	0	0	0	0	0	0	0	0	0	0	0	0	0	0	0	0	0	0	0	0	0	0	0	0	0	0	0	0	0	0	0	0	0	0	0	0	0	0	0	0	0	0	0
2-Octaprenyl-3-methyl-6-methoxy- 1,4-benzoquinol	697.556	0	0	0	0	0	0	0	0	0	0	0	0	0	0	0	0	0	0	0	0	0	0	0	0	0	0	0	0	0	0	0	0	0	0	0	0	0	0	0	0	0	0	0	0	0	0	0	0
2-phospho-4-(cytidine 5'-diphospho)-2-C-methyl-D-erythritol	600.038	0	0	0	0	0	0	0	0	0	0	0	0	0	0	0	0	0	0	0	0	0	0	0	0	0	0	0	0	0	0	0	0	0	0	0	0	0	0	0	0	0	0	0	0	0	0	0	0
4-(1-D-Ribitylamino)-5-aminouracil	275.104	0	0	0	0	0	0	0	0	0	0	0	0	0	0	0	0	0	0	0	0	0	0	0	0	0	0	0	0	0	0	0	0	0	0	0	0	0	0	0	0	0	0	0	0	0	0	0	0
4-Methyl-5-(2-hydroxyethyl)-thiazole	142.038	0	0	0	0	0	0	0	0	0	0	0	0	0	0	0	0	0	0	0	0	0	0	0	0	0	0	0	0	0	0	0	0	0	0	0	0	0	0	0	0	0	0	0	0	0	0	0	0
Deoxyadenosine	250.094	0	0	0	0	0	0	0	0	0	0	0	0	0	0	0	0	0	0	0	0	0	0	0	0	0	0	0	0	0	0	0	0	0	0	0	0	0	0	0	0	0	0	0	0	0	0	0	0
5'-Deoxyadenosine	250.094	0	0	0	0	0	0	0	0	0	0	0	0	0	0	0	0	0	0	0	0	0	0	0	0	0	0	0	0	0	0	0	0	0	0	0	0	0	0	0	0	0	0	0	0	0	0	0	0
5,10-Methylenetetrahydrofolate	456.137	0	0	0	0	0	0	0	0	0	0	0	0	0	0	0	0	0	0	0	0	0	0	0	0	0	0	0	0	0	0	0	0	0	0	0	0	0	0	0	0	0	0	0	0	0	0	0	0
5,6-dihydrouracil	113.035	0	0	0	0	0	0	0	0	0	0	0	0	0	0	0	0	0	0	0	0	0	0	0	0	0	0	0	0	0	0	0	0	0	0	0	0	0	0	0	0	0	0	0	0	0	0	0	0
5-Phospho-alpha-D-ribose 1-diphosphate	388.937	0	0	0	0	0	0	0	0	0	0	0	0	0	0	0	0	0	0	0	0	0	0	0	0	0	0	0	0	0	0	0	0	0	0	0	0	0	0	0	0	0	0	0	0	0	0	0	0
8-Amino-7-oxononanoate	186.114	0	0	0	0	0	0	0	0	0	0	0	0	0	0	0	0	0	0	0	0	0	0	0	0	0	0	0	0	0	0	0	0	0	0	0	0	0	0	0	0	0	0	0	0	0	0	0	0
Allantoin	157.042	0	0	0	0	0	0	0	0	0	0	0	0	0	0	0	0	0	0	0	0	0	0	0	0	0	0	0	0	0	0	0	0	0	0	0	0	0	0	0	0	0	0	0	0	0	0	0	0
Biotin	243.085	0	0	0	0	0	0	0	0	0	0	0	0	0	0	0	0	0	0	0	0	0	0	0	0	0	0	0	0	0	0	0	0	0	0	0	0	0	0	0	0	0	0	0	0	0	0	0	0
C'-(3-Indolyl)-glycerol 3-phosphate	286.048	0	0	0	0	0	0	0	0	0	0	0	0	0	0	0	0	0	0	0	0	0	0	0	0	0	0	0	0	0	0	0	0	0	0	0	0	0	0	0	0	0	0	0	0	0	0	0	0
L-Cysteine	120.008	0	0	0	0	0	0	0	0	0	0	0	0	0	0	0	0	0	0	0	0	0	0	0	0	0	0	0	0	0	0	0	0	0	0	0	0	0	0	0	0	0	0	0	0	0	0	0	0
D-Cysteine	120.008	0	0	0	0	0	0	0	0	0	0	0	0	0	0	0	0	0	0	0	0	0	0	0	0	0	0	0	0	0	0	0	0	0	0	0	0	0	0	0	0	0	0	0	0	0	0	0	0
Ethanolamine	60.0418	0	0	0	0	0	0	0	0	0	0	0	0	0	0	0	0	0	0	0	0	0	0	0	0	0	0	0	0	0	0	0	0	0	0	0	0	0	0	0	0	0	0	0	0	0	0	0	0
Flavin adenine dinucleotide oxidized	784.149	0	0	0	0	0	0	0	0	0	0	0	0	0	0	0	0	0	0	0	0	0	0	0	0	0	0	0	0	0	0	0	0	0	0	0	0	0	0	0	0	0	0	0	0	0	0	0	0
Geranyl diphosphate	313.072	0	0	0	0	0	0	0	0	0	0	0	0	0	0	0	0	0	0	0	0	0	0	0	0	0	0	0	0	0	0	0	0	0	0	0	0	0	0	0	0	0	0	0	0	0	0	0	0
N2-Formyl-N1-(5-phospho-D-ribosyl)glycinamide	313.072	0	0	0	0	0	0	0	0	0	0	0	0	0	0	0	0	0	0	0	0	0	0	0	0	0	0	0	0	0	0	0	0	0	0	0	0	0	0	0	0	0	0	0	0	0	0	0	0
Glycerol 3-phosphate	171.007	0	0	0	0	0	0	0	0	0	0	0	0	0	0	0	0	0	0	0	0	0	0	0	0	0	0	0	0	0	0	0	0	0	0	0	0	0	0	0	0	0	0	0	0	0	0	0	0
Glycerol 2-phosphate	171.007	0	0	0	0	0	0	0	0	0	0	0	0	0	0	0	0	0	0	0	0	0	0	0	0	0	0	0	0	0	0	0	0	0	0	0	0	0	0	0	0	0	0	0	0	0	0	0	0
Heme O	837.34	0	0	0	0	0	0	0	0	0	0	0	0	0	0	0	0	0	0	0	0	0	0	0	0	0	0	0	0	0	0	0	0	0	0	0	0	0	0	0	0	0	0	0	0	0	0	0	0
Indole	116.051	0	0	0	0	0	0	0	0	0	0	0	0	0	0	0	0	0	0	0	0	0	0	0	0	0	0	0	0	0	0	0	0	0	0	0	0	0	0	0	0	0	0	0	0	0	0	0	0
L-Cystathionine	221.059	0	0	0	0	0	0	0	0	0	0	0	0	0	0	0	0	0	0	0	0	0	0	0	0	0	0	0	0	0	0	0	0	0	0	0	0	0	0	0	0	0	0	0	0	0	0	0	0
L-Tyrosine	180.067	0	0	0	0	0	0	0	0	0	0	0	0	0	0	0	0	0	0	0	0	0	0	0	0	0	0	0	0	0	0	0	0	0	0	0	0	0	0	0	0	0	0	0	0	0	0	0	0
N-Acetyl-D-glucosamine(anhydrous)N-Acetylmuramyl-tripeptide	849.325	0	0	0	0	0	0	0	0	0	0	0	0	0	0	0	0	0	0	0	0	0	0	0	0	0	0	0	0	0	0	0	0	0	0	0	0	0	0	0	0	0	0	0	0	0	0	0	0
N-Methyltryptophan	217.097	0	0	0	0	0	0	0	0	0	0	0	0	0	0	0	0	0	0	0	0	0	0	0	0	0	0	0	0	0	0	0	0	0	0	0	0	0	0	0	0	0	0	0	0	0	0	0	0
N-Succinyl-2-L-amino-6-oxoheptanedioate	288.06	0	0	0	0	0	0	0	0	0	0	0	0	0	0	0	0	0	0	0	0	0	0	0	0	0	0	0	0	0	0	0	0	0	0	0	0	0	0	0	0	0	0	0	0	0	0	0	0
N2-Succinyl-L-glutamate 5-semialdehyde	230.068	0	0	0	0	0	0	0	0	0	0	0	0	0	0	0	0	0	0	0	0	0	0	0	0	0	0	0	0	0	0	0	0	0	0	0	0	0	0	0	0	0	0	0	0	0	0	0	0
N6-(1,2-Dicarboxyethyl)-AMP	462.067	0	0	0	0	0	0	0	0	0	0	0	0	0	0	0	0	0	0	0	0	0	0	0	0	0	0	0	0	0	0	0	0	0	0	0	0	0	0	0	0	0	0	0	0	0	0	0	0
O-Succinyl-L-homoserine	218.067	0	0	0	0	0	0	0	0	0	0	0	0	0	0	0	0	0	0	0	0	0	0	0	0	0	0	0	0	0	0	0	0	0	0	0	0	0	0	0	0	0	0	0	0	0	0	0	0
Orotidine 5'-phosphate	367.017	0	0	0	0	0	0	0	0	0	0	0	0	0	0	0	0	0	0	0	0	0	0	0	0	0	0	0	0	0	0	0	0	0	0	0	0	0	0	0	0	0	0	0	0	0	0	0	0
Pantetheine 4'-phosphate	357.089	0	0	0	0	0	0	0	0	0	0	0	0	0	0	0	0	0	0	0	0	0	0	0	0	0	0	0	0	0	0	0	0	0	0	0	0	0	0	0	0	0	0	0	0	0	0	0	0
N1-(5-Phospho-alpha-D-ribosyl)-5,6-dimethylbenzimidazole	357.089	0	0	0	0	0	0	0	0	0	0	0	0	0	0	0	0	0	0	0	0	0	0	0	0	0	0	0	0	0	0	0	0	0	0	0	0	0	0	0	0	0	0	0	0	0	0	0	0
Phosphate	96.968	0	0	0	0	0	0	0	0	0	0	0	0	0	0	0	0	0	0	0	0	0	0	0	0	0	0	0	0	0	0	0	0	0	0	0	0	0	0	0	0	0	0	0	0	0	0	0	0
Pyridoxine	168.065	0	0	0	0	0	0	0	0	0	0	0	0	0	0	0	0	0	0	0	0	0	0	0	0	0	0	0	0	0	0	0	0	0	0	0	0	0	0	0	0	0	0	0	0	0	0	0	0
Thiamin	264.1	0	0	0	0	0	0	0	0	0	0	0	0	0	0	0	0	0	0	0	0	0	0	0	0	0	0	0	0	0	0	0	0	0	0	0	0	0	0	0	0	0	0	0	0	0	0	0	0
Thiocyanate	57.9735	0	0	0	0	0	0	0	0	0	0	0	0	0	0	0	0	0	0	0	0	0	0	0	0	0	0	0	0	0	0	0	0	0	0	0	0	0	0	0	0	0	0	0	0	0	0	0	0
UDP-N-acetyl-3-O-(1-carboxyvinyl)-D-glucosamine	676.09	0	0	0	0	0	0	0	0	0	0	0	0	0	0	0	0	0	0	0	0	0	0	0	0	0	0	0	0	0	0	0	0	0	0	0	0	0	0	0	0	0	0	0	0	0	0	0	0
XDP	443	0	0	0	0	0	0	0	0	0	0	0	0	0	0	0	0	0	0	0	0	0	0	0	0	0	0	0	0	0	0	0	0	0	0	0	0	0	0	0	0	0	0	0	0	0	0	0	0
all-trans-Octaprenyl diphosphate	721.438	0	0	0	0	0	0	0	0	0	0	0	0	0	0	0	0	0	0	0	0	0	0	0	0	0	0	0	0	0	0	0	0	0	0	0	0	0	0	0	0	0	0	0	0	0	0	0	0
cyclopropane phosphatidylethanolamine (dioctadec-11,12-cyclo-anoyl, n-C18:0 cyclo)	770.569	0	0	0	0	0	0	0	0	0	0	0	0	0	0	0	0	0	0	0	0	0	0	0	0	0	0	0	0	0	0	0	0	0	0	0	0	0	0	0	0	0	0	0	0	0	0	0	0
d-biotin d-sulfoxide	259.079	0	0	0	0	0	0	0	0	0	0	0	0	0	0	0	0	0	0	0	0	0	0	0	0	0	0	0	0	0	0	0	0	0	0	0	0	0	0	0	0	0	0	0	0	0	0	0	0
sn-Glycero-3-phospho-1-inositol	331.046	0	0	0	0	0	0	0	0	0	0	0	0	0	0	0	0	0	0	0	0	0	0	0	0	0	0	0	0	0	0	0	0	0	0	0	0	0	0	0	0	0	0	0	0	0	0	0	0
dIMP	331.046	0	0	0	0	0	0	0	0	0	0	0	0	0	0	0	0	0	0	0	0	0	0	0	0	0	0	0	0	0	0	0	0	0	0	0	0	0	0	0	0	0	0	0	0	0	0	0	0
dihydrosirohydrochlorin	863.301	0	0	0	0	0	0	0	0	0	0	0	0	0	0	0	0	0	0	0	0	0	0	0	0	0	0	0	0	0	0	0	0	0	0	0	0	0	0	0	0	0	0	0	0	0	0	0	0
ferric 2,3-dihydroxybenzoylserine	292.964	0	0	0	0	0	0	0	0	0	0	0	0	0	0	0	0	0	0	0	0	0	0	0	0	0	0	0	0	0	0	0	0	0	0	0	0	0	0	0	0	0	0	0	0	0	0	0	0
phosphatidylethanolamine (didodecanoyl, n-C12:0)	578.378	0	0	0	0	0	0	0	0	0	0	0	0	0	0	0	0	0	0	0	0	0	0	0	0	0	0	0	0	0	0	0	0	0	0	0	0	0	0	0	0	0	0	0	0	0	0	0	0
phosphatidylserine (didodecanoyl, n-C12:0)	622.371	0	0	0	0	0	0	0	0	0	0	0	0	0	0	0	0	0	0	0	0	0	0	0	0	0	0	0	0	0	0	0	0	0	0	0	0	0	0	0	0	0	0	0	0	0	0	0	0
phosphatidylserine (dioctadec-11-enoyl, n-C18:1)	786.528	0	0	0	0	0	0	0	0	0	0	0	0	0	0	0	0	0	0	0	0	0	0	0	0	0	0	0	0	0	0	0	0	0	0	0	0	0	0	0	0	0	0	0	0	0	0	0	0
trans-Cinnamate	147.043	0	0	0	0	0	0	0	0	0	0	0	0	0	0	0	0	0	0	0	0	0	0	0	0	0	0	0	0	0	0	0	0	0	0	0	0	0	0	0	0	0	0	0	0	0	0	0	0
uridine 5''-diphospho-{beta}-4-deoxy-4-amino-L-arabinose	534.057	0	0	0	0	0	0	0	0	0	0	0	0	0	0	0	0	0	0	0	0	0	0	0	0	0	0	0	0	0	0	0	0	0	0	0	0	0	0	0	0	0	0	0	0	0	0	0	0
[truncated: 148 more columns]

## Sheet: FC_std_intra
Metabolite name	m/z	AMP-5-1-glc	AMP-5-2-glc	AMP-5-4-glc	AMP-5-5-glc	AMP-5-6-glc	AMP-5-7-glc	AMP-5-8-glc	AMP-6-1-glc	AMP-6-2-glc	AMP-6-3-glc	AMP-6-4-glc	AMP-6-5-glc	AMP-6-6-glc	AMP-6-7-glc	AMP-6-8-glc	AMP-7-1-glc	AMP-7-2-glc	AMP-7-3-glc	AMP-7-4-glc	AMP-7-5-glc	AMP-7-6-glc	AMP-7-7-glc	AMP-7-8-glc	AMP-8-1-glc	AMP-8-2-glc	AMP-8-3-glc	AMP-8-4-glc	AMP-8-5-glc	AMP-8-6-glc	AMP-8-7-glc	AMP-8-8-glc	CHL-9-1-glc	CHL-9-2-glc	CHL-9-3-glc	CHL-9-4-glc	CHL-9-5-glc	CHL-9-6-glc	CHL-9-7-glc	CHL-9-8-glc	CHL-10-1-glc	CHL-10-2-glc	CHL-10-3-glc	CHL-10-4-glc	CHL-10-5-glc	CHL-10-6-glc	CHL-10-7-glc	CHL-10-8-glc	CHL-11-1-glc
(2R,4S)-2-methyl-2,3,3,4-tetrahydroxytetrahydrofuran	149.046	0.04006	0.029302	0.19426	0.069032	0.096933	0.13389	0.097307	0.11445	0.1047	0.17823	0.085935	0.10695	0.082395	0.17093	0.083519	0.12512	0.088824	0.10916	0.029205	0.10578	0.069116	0.079055	0.16359	0.059337	0.080256	0.059828	0.11842	0.062434	0.091344	0.054014	0.15453	0.14531	0.21097	0.070151	0.090369	0.091737	0.14516	0.085635	0.14852	0.042597	0.16412	0.14595	0.092794	0.10654	0.076036	0.14765	0.084205	0.050951
D-Ribose	149.046	0.04006	0.029302	0.19426	0.069032	0.096933	0.13389	0.097307	0.11445	0.1047	0.17823	0.085935	0.10695	0.082395	0.17093	0.083519	0.12512	0.088824	0.10916	0.029205	0.10578	0.069116	0.079055	0.16359	0.059337	0.080256	0.059828	0.11842	0.062434	0.091344	0.054014	0.15453	0.14531	0.21097	0.070151	0.090369	0.091737	0.14516	0.085635	0.14852	0.042597	0.16412	0.14595	0.092794	0.10654	0.076036	0.14765	0.084205	0.050951
D-Xylose	149.046	0.04006	0.029302	0.19426	0.069032	0.096933	0.13389	0.097307	0.11445	0.1047	0.17823	0.085935	0.10695	0.082395	0.17093	0.083519	0.12512	0.088824	0.10916	0.029205	0.10578	0.069116	0.079055	0.16359	0.059337	0.080256	0.059828	0.11842	0.062434	0.091344	0.054014	0.15453	0.14531	0.21097	0.070151	0.090369	0.091737	0.14516	0.085635	0.14852	0.042597	0.16412	0.14595	0.092794	0.10654	0.076036	0.14765	0.084205	0.050951
L-Arabinose	149.046	0.04006	0.029302	0.19426	0.069032	0.096933	0.13389	0.097307	0.11445	0.1047	0.17823	0.085935	0.10695	0.082395	0.17093	0.083519	0.12512	0.088824	0.10916	0.029205	0.10578	0.069116	0.079055	0.16359	0.059337	0.080256	0.059828	0.11842	0.062434	0.091344	0.054014	0.15453	0.14531	0.21097	0.070151	0.090369	0.091737	0.14516	0.085635	0.14852	0.042597	0.16412	0.14595	0.092794	0.10654	0.076036	0.14765	0.084205	0.050951
D-Xylulose	149.046	0.04006	0.029302	0.19426	0.069032	0.096933	0.13389	0.097307	0.11445	0.1047	0.17823	0.085935	0.10695	0.082395	0.17093	0.083519	0.12512	0.088824	0.10916	0.029205	0.10578	0.069116	0.079055	0.16359	0.059337	0.080256	0.059828	0.11842	0.062434	0.091344	0.054014	0.15453	0.14531	0.21097	0.070151	0.090369	0.091737	0.14516	0.085635	0.14852	0.042597	0.16412	0.14595	0.092794	0.10654	0.076036	0.14765	0.084205	0.050951
L-Xylulose	149.046	0.04006	0.029302	0.19426	0.069032	0.096933	0.13389	0.097307	0.11445	0.1047	0.17823	0.085935	0.10695	0.082395	0.17093	0.083519	0.12512	0.088824	0.10916	0.029205	0.10578	0.069116	0.079055	0.16359	0.059337	0.080256	0.059828	0.11842	0.062434	0.091344	0.054014	0.15453	0.14531	0.21097	0.070151	0.090369	0.091737	0.14516	0.085635	0.14852	0.042597	0.16412	0.14595	0.092794	0.10654	0.076036	0.14765	0.084205	0.050951
L-Ribulose	149.046	0.04006	0.029302	0.19426	0.069032	0.096933	0.13389	0.097307	0.11445	0.1047	0.17823	0.085935	0.10695	0.082395	0.17093	0.083519	0.12512	0.088824	0.10916	0.029205	0.10578	0.069116	0.079055	0.16359	0.059337	0.080256	0.059828	0.11842	0.062434	0.091344	0.054014	0.15453	0.14531	0.21097	0.070151	0.090369	0.091737	0.14516	0.085635	0.14852	0.042597	0.16412	0.14595	0.092794	0.10654	0.076036	0.14765	0.084205	0.050951
L-Lyxose	149.046	0.04006	0.029302	0.19426	0.069032	0.096933	0.13389	0.097307	0.11445	0.1047	0.17823	0.085935	0.10695	0.082395	0.17093	0.083519	0.12512	0.088824	0.10916	0.029205	0.10578	0.069116	0.079055	0.16359	0.059337	0.080256	0.059828	0.11842	0.062434	0.091344	0.054014	0.15453	0.14531	0.21097	0.070151	0.090369	0.091737	0.14516	0.085635	0.14852	0.042597	0.16412	0.14595	0.092794	0.10654	0.076036	0.14765	0.084205	0.050951
(2R,4S)-2-methyl-2,4-dihydroxydihydrofuran-3-one	131.035	0.1047	0.077557	0.10503	0.081138	0.028945	0.14139	0.12795	0.14401	0.14223	0.11517	0.09881	0.096295	0.07838	0.086928	0.042449	0.082314	0.060633	0.085816	0.036057	0.15128	0.046069	0.043155	0.082203	0.077466	0.080299	0.10255	0.065629	0.059841	0.13938	0.071489	0.099432	0.07523	0.060495	0.058558	0.048593	0.10439	0.069983	0.097021	0.090205	0.046588	0.051055	0.083487	0.092248	0.12627	0.099259	0.12806	0.10475	0.18164
4-Hydroxy-2-oxopentanoate	131.035	0.1047	0.077557	0.10503	0.081138	0.028945	0.14139	0.12795	0.14401	0.14223	0.11517	0.09881	0.096295	0.07838	0.086928	0.042449	0.082314	0.060633	0.085816	0.036057	0.15128	0.046069	0.043155	0.082203	0.077466	0.080299	0.10255	0.065629	0.059841	0.13938	0.071489	0.099432	0.07523	0.060495	0.058558	0.048593	0.10439	0.069983	0.097021	0.090205	0.046588	0.051055	0.083487	0.092248	0.12627	0.099259	0.12806	0.10475	0.18164
(S)-2-Acetolactate	131.035	0.1047	0.077557	0.10503	0.081138	0.028945	0.14139	0.12795	0.14401	0.14223	0.11517	0.09881	0.096295	0.07838	0.086928	0.042449	0.082314	0.060633	0.085816	0.036057	0.15128	0.046069	0.043155	0.082203	0.077466	0.080299	0.10255	0.065629	0.059841	0.13938	0.071489	0.099432	0.07523	0.060495	0.058558	0.048593	0.10439	0.069983	0.097021	0.090205	0.046588	0.051055	0.083487	0.092248	0.12627	0.099259	0.12806	0.10475	0.18164
4,5-dihydroxy-2,3-pentanedione	131.035	0.1047	0.077557	0.10503	0.081138	0.028945	0.14139	0.12795	0.14401	0.14223	0.11517	0.09881	0.096295	0.07838	0.086928	0.042449	0.082314	0.060633	0.085816	0.036057	0.15128	0.046069	0.043155	0.082203	0.077466	0.080299	0.10255	0.065629	0.059841	0.13938	0.071489	0.099432	0.07523	0.060495	0.058558	0.048593	0.10439	0.069983	0.097021	0.090205	0.046588	0.051055	0.083487	0.092248	0.12627	0.099259	0.12806	0.10475	0.18164
5'-deoxyribose	133.051	0.17824	0.15733	0.20705	0.15967	0.10824	0.17566	0.08789	0.18426	0.12171	0.20891	0.25067	0.23974	0.12161	0.18918	0.13248	0.24516	0.18919	0.1377	0.35281	0.25592	0.031386	0.14723	0.15573	0.087773	0.16818	0.2333	0.11943	0.08687	0.16192	0.16762	0.21177	0.13987	0.13276	0.10288	0.072821	0.1342	0.13996	0.21337	0.27199	0.11906	0.088507	0.094855	0.24592	0.31056	0.17243	0.17836	0.37951	0.1803
(R)-2,3-Dihydroxy-3-methylbutanoate	133.051	0.17824	0.15733	0.20705	0.15967	0.10824	0.17566	0.08789	0.18426	0.12171	0.20891	0.25067	0.23974	0.12161	0.18918	0.13248	0.24516	0.18919	0.1377	0.35281	0.25592	0.031386	0.14723	0.15573	0.087773	0.16818	0.2333	0.11943	0.08687	0.16192	0.16762	0.21177	0.13987	0.13276	0.10288	0.072821	0.1342	0.13996	0.21337	0.27199	0.11906	0.088507	0.094855	0.24592	0.31056	0.17243	0.17836	0.37951	0.1803
6,7-Dihydropteridine	133.051	0.17824	0.15733	0.20705	0.15967	0.10824	0.17566	0.08789	0.18426	0.12171	0.20891	0.25067	0.23974	0.12161	0.18918	0.13248	0.24516	0.18919	0.1377	0.35281	0.25592	0.031386	0.14723	0.15573	0.087773	0.16818	0.2333	0.11943	0.08687	0.16192	0.16762	0.21177	0.13987	0.13276	0.10288	0.072821	0.1342	0.13996	0.21337	0.27199	0.11906	0.088507	0.094855	0.24592	0.31056	0.17243	0.17836	0.37951	0.1803
1-deoxy-D-xylulose	133.051	0.17824	0.15733	0.20705	0.15967	0.10824	0.17566	0.08789	0.18426	0.12171	0.20891	0.25067	0.23974	0.12161	0.18918	0.13248	0.24516	0.18919	0.1377	0.35281	0.25592	0.031386	0.14723	0.15573	0.087773	0.16818	0.2333	0.11943	0.08687	0.16192	0.16762	0.21177	0.13987	0.13276	0.10288	0.072821	0.1342	0.13996	0.21337	0.27199	0.11906	0.088507	0.094855	0.24592	0.31056	0.17243	0.17836	0.37951	0.1803
(R)-Pantoate	147.066	0.26403	0.10395	0.21856	0.25985	0.18228	0.094969	0.14312	0.29898	0.12699	0.045171	0.2167	0.16867	0.11508	0.22978	0.19552	0.17306	0.14303	0.21563	0.24088	0.15475	0.061577	0.13226	0.24246	0.17491	0.092229	0.2954	0.12441	0.033691	0.19634	0.23443	0.13939	0.17032	0.173	0.11702	0.24622	0.14172	0.1681	0.11446	0.21053	0.095086	0.23835	0.2553	0.28737	0.20656	0.26591	0.12047	0.36003	0.12712
(R)-2,3-Dihydroxy-3-methylpentanoate	147.066	0.26403	0.10395	0.21856	0.25985	0.18228	0.094969	0.14312	0.29898	0.12699	0.045171	0.2167	0.16867	0.11508	0.22978	0.19552	0.17306	0.14303	0.21563	0.24088	0.15475	0.061577	0.13226	0.24246	0.17491	0.092229	0.2954	0.12441	0.033691	0.19634	0.23443	0.13939	0.17032	0.173	0.11702	0.24622	0.14172	0.1681	0.11446	0.21053	0.095086	0.23835	0.2553	0.28737	0.20656	0.26591	0.12047	0.36003	0.12712
(R)-Glycerate	105.019	0.075878	0.091084	0.10194	0.15212	0.12382	0.090747	0.12796	0.1145	0.15735	0.11002	0.12816	0.053924	0.10794	0.14118	0.12697	0.078217	0.075978	0.08573	0.13811	0.13768	0.11139	0.084883	0.11425	0.1238	0.1409	0.13292	0.06594	0.069153	0.089544	0.12878	0.13033	0.059565	0.16476	0.09504	0.11985	0.17713	0.095677	0.23387	0.15031	0.071304	0.099495	0.11132	0.069306	0.063038	0.077728	0.1108	0.087667	0.032778
(R)-Pantothenate	218.104	0.15565	0.059592	0.18513	0.065249	0.15141	0.15131	0.19587	0.27582	0.16721	0.30779	0.28084	0.24796	0.29143	0.27361	0.25282	0.14164	0.078268	0.15799	0.27809	0.16767	0.11661	0.090279	0.18734	0.094037	0.12753	0.42396	0.16564	0.54082	0.32659	0.13049	0.32766	0.10764	0.12613	0.15648	0.21385	0.4134	0.65194	0.2105	0.32173	0.21514	0.16112	0.09566	0.48095	0.24282	0.43417	0.29946	1.0894	0.34261
2-Dehydropantoate	145.051	0.12834	0.07218	0.10964	0.054988	0.012568	0.066253	0.099735	0.2274	0.11066	0.087894	0.068802	0.15893	0.10811	0.11676	0.13553	0.082739	0.14282	0.078085	0.12918	0.060885	0.083059	0.10122	0.097211	0.12804	0.135	0.10378	0.073434	0.18742	0.12447	0.063061	0.12115	0.045838	0.10567	0.044771	0.12201	0.034789	0.062251	0.069584	0.24479	0.055043	0.094802	0.1045	0.097444	0.16191	0.12629	0.15388	0.16384	0.14035
(S)-2-Aceto-2-hydroxybutanoate	145.051	0.12834	0.07218	0.10964	0.054988	0.012568	0.066253	0.099735	0.2274	0.11066	0.087894	0.068802	0.15893	0.10811	0.11676	0.13553	0.082739	0.14282	0.078085	0.12918	0.060885	0.083059	0.10122	0.097211	0.12804	0.135	0.10378	0.073434	0.18742	0.12447	0.063061	0.12115	0.045838	0.10567	0.044771	0.12201	0.034789	0.062251	0.069584	0.24479	0.055043	0.094802	0.1045	0.097444	0.16191	0.12629	0.15388	0.16384	0.14035
4-Methyl-2-oxopentanoate	129.056	0.15413	0.12152	0.11567	0.076466	0.092407	0.10154	0.11646	0.27385	0.19643	0.099233	0.12387	0.12802	0.14416	0.12803	0.12769	0.13296	0.15663	0.11895	0.085218	0.099522	0.11844	0.14893	0.1524	0.15958	0.090651	0.20825	0.11729	0.13205	0.16637	0.0817	0.11276	0.066457	0.069116	0.049268	0.1182	0.12095	0.11117	0.12067	0.11367	0.052954	0.08901	0.11787	0.081416	0.15375	0.086025	0.13179	0.14063	0.26008
(S)-3-Methyl-2-oxopentanoate	129.056	0.15413	0.12152	0.11567	0.076466	0.092407	0.10154	0.11646	0.27385	0.19643	0.099233	0.12387	0.12802	0.14416	0.12803	0.12769	0.13296	0.15663	0.11895	0.085218	0.099522	0.11844	0.14893	0.1524	0.15958	0.090651	0.20825	0.11729	0.13205	0.16637	0.0817	0.11276	0.066457	0.069116	0.049268	0.1182	0.12095	0.11117	0.12067	0.11367	0.052954	0.08901	0.11787	0.081416	0.15375	0.086025	0.13179	0.14063	0.26008
(S)-Dihydroorotate	157.026	0.21053	0.21736	0.085164	0.17618	0.19951	0.15207	0.14645	0.40086	0.31116	0.057654	0.15861	0.29493	0.22585	0.37561	0.27378	0.12656	0.13851	0.2033	0.29981	0.1794	0.034618	0.13749	0.26633	0.13102	0.11783	0.19722	0.23802	0.20325	0.33075	0.42834	0.21431	0.20266	0.20803	0.20085	0.25889	0.069719	0.24833	0.48295	0.10773	0.15927	0.18436	0.12825	0.20988	0.12532	0.18293	0.2871	0.51295	0.10649
1,2-Diacyl-sn-glycerol (didodecanoyl, n-C12:0)	455.373	0.1388	0.1767	0.14485	0.24087	0.17012	0.25503	0.073598	0.17664	0.15536	0.22104	0.093529	0.23589	0.13993	0.19271	0.19623	0.23279	0.12051	0.2141	0.15048	0.26817	0.27428	0.1307	0.14232	0.32645	0.13353	0.042744	0.35429	0.20596	0.10334	0.078691	0.28422	0.10923	0.13062	0.17079	0.14607	0.09062	0.16469	0.20163	0.10336	0.18849	0.20645	0.24495	0.30421	0.23485	0.38102	0.21604	0.33593	0.078541
1,2-Diacyl-sn-glycerol (dihexadec-9-enoyl, n-C16:1)	563.474	0.20246	0.25978	0.2014	0.17951	0.46052	0.29704	0.19099	0.28483	0.16519	0.18638	0.2506	0.28577	0.28893	0.16805	0.19218	0.15647	0.22918	0.27407	0.098791	0.42713	0.26151	0.10088	0.27812	0.14499	0.12176	0.24559	0.21277	0.5193	0.21088	0.22028	0.58297	0.21168	0.20935	0.1392	0.030489	0.12135	0.22712	0.38666	0.14068	0.15375	0.2035	0.18017	0.15863	0.33967	0.17244	0.22682	0.28489	0.63362
1,2-Diacyl-sn-glycerol (dioctadec-11-enoyl, n-C18:1)	619.53	0.17126	0.13396	0.13388	0.12645	0.18191	0.15074	0.14482	0.31999	0.10225	0.072504	0.098737	0.11411	0.20726	0.14645	0.17533	0.061632	0.11347	0.10881	0.085518	0.11063	0.089199	0.10458	0.096679	0.24852	0.13817	0.24385	0.16289	0.20066	0.088869	0.20246	0.4163	0.17972	0.15389	0.11421	0.11201	0.1154	0.055201	0.09498	0.1346	0.055849	0.11425	0.20679	0.13044	0.16967	0.20775	0.19227	0.42714	0.28407
1,2-Diacyl-sn-glycerol (dioctadecanoyl, n-C18:0)	623.561	0.12877	0.18244	0.15569	0.20363	0.14208	0.14723	0.18594	0.24021	0.1979	0.12569	0.16066	0.18986	0.1572	0.26599	0.24964	0.13462	0.22816	0.067892	0.099813	0.12729	0.058945	0.10393	0.12869	0.11648	0.063657	0.22533	0.15334	0.0097705	0.067917	0.10411	0.43227	0.20392	0.13402	0.11738	0.15659	0.1511	0.13883	0.11995	0.1625	0.1342	0.18794	0.18051	0.17324	0.26955	0.11108	0.27369	0.37852	0.36464
1,2-Diacyl-sn-glycerol (ditetradecanoyl, n-C14:0)	511.436	0.38762	0.24466	0.11149	0.31655	0.42896	0.28152	0.25221	0.40676	0.40571	0.082965	0.13946	0.14612	0.17009	0.2527	0.28104	0.45592	0.35695	0.14714	0.13228	0.36027	0.10122	0.25895	0.35734	0.54779	0.23546	0.41897	0.19946	0.48866	0.10876	0.34411	0.55735	0.19716	0.23021	0.19259	0.17417	0.41059	0.25997	0.26255	0.13045	0.21871	0.17229	0.34584	0.68835	0.36485	0.31017	0.25796	0.4594	0.2072
1,2-dihexadec-9-enoyl-sn-glycerol 3-phosphate	645.45	0.13608	0.21155	0.17471	0.19449	0.075637	0.27964	0.18662	0.26944	0.23164	0.11393	0.12727	0.21757	0.17944	0.20388	0.354	0.13079	0.17825	0.20552	0.25128	0.15374	0.065802	0.18495	0.39698	0.23059	0.10781	0.2727	0.14358	0.26422	0.16591	0.19064	0.37548	0.13677	0.12249	0.13506	0.35058	0.23084	0.17068	0.19515	0.2334	0.114	0.099897	0.19446	0.25892	0.29888	0.18538	0.16187	0.30069	0.63645
1,2-dioctadec-11-enoyl-sn-glycerol 3-phosphate	699.498	0.16818	0.28043	0.32665	0.15873	0.15564	0.2376	0.13076	0.30565	0.21586	0.26887	0.24814	0.21593	0.2679	0.24377	0.22975	0.11344	0.25154	0.17417	0.27853	0.14257	0.041014	0.18031	0.29821	0.24652	0.10661	0.2278	0.2215	0.15331	0.16471	0.25733	0.27941	0.18066	0.16627	0.15627	0.31861	0.16906	0.15728	0.071113	0.17167	0.19313	0.14331	0.21922	0.23762	0.18656	0.14166	0.1387	0.22305	0.25155
1-(5-Phosphoribosyl)-5-[(5-phosphoribosylamino)methylideneamino]imidazole-4-carboxamide	576.074	0.34955	0.72529	0.2263	0.43596	0.71421	0.17227	0.45335	0.889	0.33662	0.29091	0.7811	0.8413	0.64609	0.83007	0.84894	0.29635	0.35299	0.27853	0.43221	0.19172	0.0021784	0.70125	0.67377	0.36139	0.60486	1.5858	0.9298	0.92104	0.36113	0.40783	1.2786	0.77548	0.50854	0.32424	0.65737	0.41211	0.34584	0.31496	0.64911	0.45279	0.66981	0.46741	1.0698	0.76039	1.0351	0.53975	0.66295	1.5099
5-[(5-phospho-1-deoxyribulos-1-ylamino)methylideneamino]-1-(5-phosphoribosyl)imidazole-4-carboxamide	576.074	0.34955	0.72529	0.2263	0.43596	0.71421	0.17227	0.45335	0.889	0.33662	0.29091	0.7811	0.8413	0.64609	0.83007	0.84894	0.29635	0.35299	0.27853	0.43221	0.19172	0.0021784	0.70125	0.67377	0.36139	0.60486	1.5858	0.9298	0.92104	0.36113	0.40783	1.2786	0.77548	0.50854	0.32424	0.65737	0.41211	0.34584	0.31496	0.64911	0.45279	0.66981	0.46741	1.0698	0.76039	1.0351	0.53975	0.66295	1.5099
ADPribose	558.06	0.3017	0.26721	0.14343	0.21926	0.23026	0.28458	0.14458	0.389	0.19315	0.11459	0.21047	0.15174	0.2345	0.37987	0.37717	0.20549	0.20953	0.13754	0.12999	0.21462	0.18157	0.21518	0.094443	0.11315	0.087652	0.3521	0.24597	0.21719	0.12373	0.24127	0.18534	0.17679	0.19415	0.15218	0.27089	0.14691	0.21347	0.31914	0.14963	0.13517	0.46444	0.11896	0.44227	0.17252	0.20631	0.24963	0.29579	0.33624
1-(5-Phosphoribosyl)-AMP	558.06	0.3017	0.26721	0.14343	0.21926	0.23026	0.28458	0.14458	0.389	0.19315	0.11459	0.21047	0.15174	0.2345	0.37987	0.37717	0.20549	0.20953	0.13754	0.12999	0.21462	0.18157	0.21518	0.094443	0.11315	0.087652	0.3521	0.24597	0.21719	0.12373	0.24127	0.18534	0.17679	0.19415	0.15218	0.27089	0.14691	0.21347	0.31914	0.14963	0.13517	0.46444	0.11896	0.44227	0.17252	0.20631	0.24963	0.29579	0.33624
1-Acyl-sn-glycero-3-phosphoethanolamine (n-C14:0)	424.247	0.13899	0.2573	0.20436	0.2185	0.1878	0.27512	0.18515	0.32867	0.23267	0.13626	0.11575	0.1277	0.14523	0.10303	0.1207	0.13551	0.20619	0.12472	0.05028	0.29574	0.058897	0.096149	0.11868	0.20714	0.13244	0.23501	0.1113	0.43195	0.21441	0.13312	0.52914	0.085168	0.16587	0.12454	0.13424	0.083918	0.12743	0.1431	0.19231	0.041238	0.089913	0.15833	0.16301	0.28098	0.18643	0.12524	0.24103	0.20548
2-Acyl-sn-glycero-3-phosphoethanolamine (n-C14:0)	424.247	0.13899	0.2573	0.20436	0.2185	0.1878	0.27512	0.18515	0.32867	0.23267	0.13626	0.11575	0.1277	0.14523	0.10303	0.1207	0.13551	0.20619	0.12472	0.05028	0.29574	0.058897	0.096149	0.11868	0.20714	0.13244	0.23501	0.1113	0.43195	0.21441	0.13312	0.52914	0.085168	0.16587	0.12454	0.13424	0.083918	0.12743	0.1431	0.19231	0.041238	0.089913	0.15833	0.16301	0.28098	0.18643	0.12524	0.24103	0.20548
1-Acyl-sn-glycero-3-phosphoethanolamine (n-C14:1)	422.23	0.15513	0.85673	0.086868	0.095827	0.089771	0.20825	0.18487	0.21805	0.053912	0.076656	0.13649	0.083146	0.1517	0.1153	0.09503	0.080775	0.15839	0.10142	0.046965	0.12125	0.083814	0.12656	0.10372	0.14492	0.10658	0.056847	0.12359	0.14662	0.057445	0.095887	0.097436	0.22928	0.12759	0.13893	0.10129	0.092318	0.051663	0.097163	0.077048	0.12154	0.10707	0.138	0.11263	0.098612	0.064435	0.10154	0.093426	0.13494
2-Acyl-sn-glycero-3-phosphoethanolamine (n-C14:1)	422.23	0.15513	0.85673	0.086868	0.095827	0.089771	0.20825	0.18487	0.21805	0.053912	0.076656	0.13649	0.083146	0.1517	0.1153	0.09503	0.080775	0.15839	0.10142	0.046965	0.12125	0.083814	0.12656	0.10372	0.14492	0.10658	0.056847	0.12359	0.14662	0.057445	0.095887	0.097436	0.22928	0.12759	0.13893	0.10129	0.092318	0.051663	0.097163	0.077048	0.12154	0.10707	0.138	0.11263	0.098612	0.064435	0.10154	0.093426	0.13494
1-Acyl-sn-glycero-3-phosphoethanolamine (n-C16:0)	452.277	0.56728	0.20437	0.27672	0.28759	0.21537	0.24891	0.443	0.33436	1.1749	0.018023	0.11908	0.49578	0.31871	0.36446	0.5693	0.90967	2.8585	0.31932	0.38245	0.36639	0.050728	0.21253	0.59853	0.51195	2.9542	0.25548	0.53575	0.53165	0.20085	0.2232	0.10755	0.38396	0.12772	0.52362	0.89278	0.37789	2.7811	0.72677	0.25943	0.35615	0.50015	0.41849	0.16976	0.18826	0.34699	0.30734	2.9728	0.11125
2-Acyl-sn-glycero-3-phosphoethanolamine (n-C16:0)	452.277	0.56728	0.20437	0.27672	0.28759	0.21537	0.24891	0.443	0.33436	1.1749	0.018023	0.11908	0.49578	0.31871	0.36446	0.5693	0.90967	2.8585	0.31932	0.38245	0.36639	0.050728	0.21253	0.59853	0.51195	2.9542	0.25548	0.53575	0.53165	0.20085	0.2232	0.10755	0.38396	0.12772	0.52362	0.89278	0.37789	2.7811	0.72677	0.25943	0.35615	0.50015	0.41849	0.16976	0.18826	0.34699	0.30734	2.9728	0.11125
1-Acyl-sn-glycero-3-phosphoethanolamine (n-C16:1)	450.263	0.42797	0.12709	0.55981	0.32804	0.32378	0.24967	0.4915	0.45418	2.068	0.06304	0.35774	0.64915	0.672	0.59968	0.95411	1.5309	3.9761	0.58395	0.76085	0.14966	0.12231	0.6321	0.19815	0.16966	4.4414	0.25669	0.55993	1.7931	0.34165	0.66142	0.22673	0.72787	0.14075	0.62279	0.29152	0.27305	2.7765	2.5501	0.18445	0.81804	0.11646	0.31316	0.54823	0.23839	0.45001	0.30797	2.8778	0.44494
2-Acyl-sn-glycero-3-phosphoethanolamine (n-C16:1)	450.263	0.42797	0.12709	0.55981	0.32804	0.32378	0.24967	0.4915	0.45418	2.068	0.06304	0.35774	0.64915	0.672	0.59968	0.95411	1.5309	3.9761	0.58395	0.76085	0.14966	0.12231	0.6321	0.19815	0.16966	4.4414	0.25669	0.55993	1.7931	0.34165	0.66142	0.22673	0.72787	0.14075	0.62279	0.29152	0.27305	2.7765	2.5501	0.18445	0.81804	0.11646	0.31316	0.54823	0.23839	0.45001	0.30797	2.8778	0.44494
1-Acyl-sn-glycero-3-phosphoethanolamine (n-C18:1)	478.294	0.20621	0.19662	0.61035	0.11181	0.23736	0.18258	0.44271	0.38047	1.7551	0.13168	0.46185	0.71728	0.71818	0.7703	0.83728	1.5116	2.0046	0.66066	0.28455	0.13041	0.070884	0.11893	0.57965	0.1082	2.288	0.2068	0.088279	0.82254	0.16917	0.28884	0.072131	0.18284	0.18029	0.28877	0.19393	0.33675	1.8861	1.672	0.37718	0.1192	0.1163	0.30256	0.32268	0.2887	0.27155	0.24153	2.0372	0.48595
2-Acyl-sn-glycero-3-phosphoethanolamine (n-C18:1)	478.294	0.20621	0.19662	0.61035	0.11181	0.23736	0.18258	0.44271	0.38047	1.7551	0.13168	0.46185	0.71728	0.71818	0.7703	0.83728	1.5116	2.0046	0.66066	0.28455	0.13041	0.070884	0.11893	0.57965	0.1082	2.288	0.2068	0.088279	0.82254	0.16917	0.28884	0.072131	0.18284	0.18029	0.28877	0.19393	0.33675	1.8861	1.672	0.37718	0.1192	0.1163	0.30256	0.32268	0.2887	0.27155	0.24153	2.0372	0.48595
2-Acyl-sn-glycero-3-phosphoglycerol (n-C12:0)	427.214	0.051665	0.11113	0.095922	0.071254	0.037749	0.12973	0.19134	0.13103	0.09408	0.16323	0.080747	0.11532	0.099486	0.098076	0.069778	0.093466	0.059739	0.057523	0.078349	0.11395	0.07451	0.095682	0.065812	0.094071	0.075348	0.13324	0.12371	0.049688	0.069201	0.089169	0.14675	0.050701	0.10271	0.066135	0.059273	0.087522	0.071547	0.090268	0.11059	0.081604	0.11126	0.10551	0.06458	0.06542	0.088302	0.062606	0.13101	0.096197
1-Acyl-sn-glycero-3-phosphoglycerol (n-C12:0)	427.214	0.051665	0.11113	0.095922	0.071254	0.037749	0.12973	0.19134	0.13103	0.09408	0.16323	0.080747	0.11532	0.099486	0.098076	0.069778	0.093466	0.059739	0.057523	0.078349	0.11395	0.07451	0.095682	0.065812	0.094071	0.075348	0.13324	0.12371	0.049688	0.069201	0.089169	0.14675	0.050701	0.10271	0.066135	0.059273	0.087522	0.071547	0.090268	0.11059	0.081604	0.11126	0.10551	0.06458	0.06542	0.088302	0.062606	0.13101	0.096197
2-Acyl-sn-glycero-3-phosphoglycerol (n-C16:0)	483.272	0.13611	0.42192	0.13919	0.74037	0.86585	0.34667	0.12484	0.292	0.18825	0.13703	0.14489	0.25197	0.1073	0.080809	0.15529	0.13203	0.50547	0.13349	0.16389	0.2305	0.096918	0.098081	0.11915	0.21716	0.40415	0.58375	0.35937	0.13971	0.15562	0.1363	0.073512	0.17146	0.3236	0.23352	0.14814	0.48429	0.507	0.72024	0.35594	0.15278	0.12059	0.15557	0.30544	0.63833	0.40581	0.43601	0.39189	0.4262
1-Acyl-sn-glycero-3-phosphoglycerol (n-C16:0)	483.272	0.13611	0.42192	0.13919	0.74037	0.86585	0.34667	0.12484	0.292	0.18825	0.13703	0.14489	0.25197	0.1073	0.080809	0.15529	0.13203	0.50547	0.13349	0.16389	0.2305	0.096918	0.098081	0.11915	0.21716	0.40415	0.58375	0.35937	0.13971	0.15562	0.1363	0.073512	0.17146	0.3236	0.23352	0.14814	0.48429	0.507	0.72024	0.35594	0.15278	0.12059	0.15557	0.30544	0.63833	0.40581	0.43601	0.39189	0.4262
2-Acyl-sn-glycero-3-phosphoglycerol (n-C16:1)	481.257	0.2637	0.79055	0.25338	0.2819	1.159	1.3998	0.17434	0.29952	0.33386	0.20348	0.082513	0.33428	0.21983	0.24419	0.24025	0.3163	0.44852	0.12146	0.15751	0.27296	0.15602	0.22578	0.37816	0.27453	0.84974	0.52527	0.88775	0.17504	0.11913	0.17424	0.048264	0.15691	0.36708	0.16632	0.25876	1.2696	0.92652	1.107	0.5497	0.2281	0.12149	0.26335	0.067115	1.347	1.113	0.78586	1.0247	0.51391
1-Acyl-sn-glycero-3-phosphoglycerol (n-C16:1)	481.257	0.2637	0.79055	0.25338	0.2819	1.159	1.3998	0.17434	0.29952	0.33386	0.20348	0.082513	0.33428	0.21983	0.24419	0.24025	0.3163	0.44852	0.12146	0.15751	0.27296	0.15602	0.22578	0.37816	0.27453	0.84974	0.52527	0.88775	0.17504	0.11913	0.17424	0.048264	0.15691	0.36708	0.16632	0.25876	1.2696	0.92652	1.107	0.5497	0.2281	0.12149	0.26335	0.067115	1.347	1.113	0.78586	1.0247	0.51391
2-Acyl-sn-glycero-3-phosphoglycerol (n-C18:1)	509.289	0.30537	0.14885	0.34591	0.11115	0.11646	0.12903	0.1165	0.15953	0.8384	0.099629	0.23568	0.43431	0.27168	0.33604	0.37665	0.65102	1.9591	0.35697	0.30031	0.2911	0.035371	0.20082	0.17037	0.40982	3.4926	0.09791	0.45774	0.25363	0.7069	0.6668	0.35504	0.20437	0.15919	0.52717	0.33197	0.097811	3.3975	1.5237	0.14738	0.84994	0.41682	0.59682	0.52681	0.16445	0.20045	0.19906	3.2661	0.42137
1-Acyl-sn-glycero-3-phosphoglycerol (n-C18:1)	509.289	0.30537	0.14885	0.34591	0.11115	0.11646	0.12903	0.1165	0.15953	0.8384	0.099629	0.23568	0.43431	0.27168	0.33604	0.37665	0.65102	1.9591	0.35697	0.30031	0.2911	0.035371	0.20082	0.17037	0.40982	3.4926	0.09791	0.45774	0.25363	0.7069	0.6668	0.35504	0.20437	0.15919	0.52717	0.33197	0.097811	3.3975	1.5237	0.14738	0.84994	0.41682	0.59682	0.52681	0.16445	0.20045	0.19906	3.2661	0.42137
1-Pyrroline-5-carboxylate	112.04	0.10867	0.17284	0.12597	0.071544	0.10093	0.13352	0.054191	0.081779	0.1653	0.073461	0.090646	0.22659	0.24912	0.24317	0.16137	0.074664	0.15415	0.25156	0.17479	0.23157	0.071457	0.14259	0.26768	0.038243	0.0535	0.17219	0.1453	0.10835	0.39248	0.47543	0.13222	0.056234	0.12146	0.12179	0.18634	0.18987	0.21044	0.19638	0.20769	0.098095	0.089818	0.12713	0.1395	0.13654	0.053755	0.11895	0.13326	0.063276
1-tetradecanoyl-sn-glycerol 3-phosphate	381.209	0.072032	0.071021	0.082048	0.086935	0.056392	0.12857	0.1409	0.1433	0.12847	0.10426	0.12968	0.11589	0.069701	0.043596	0.11545	0.047179	0.061037	0.064505	0.095752	0.079629	0.06547	0.075929	0.070185	0.12435	0.086036	0.090112	0.074952	0.053724	0.10974	0.066572	0.069732	0.045201	0.10836	0.091058	0.068315	0.078955	0.058436	0.13076	0.086755	0.12283	0.10531	0.069117	0.10913	0.10878	0.072188	0.14131	0.12723	0.066225
2-tetradecanoyl-sn-glycerol 3-phosphate	381.209	0.072032	0.071021	0.082048	0.086935	0.056392	0.12857	0.1409	0.1433	0.12847	0.10426	0.12968	0.11589	0.069701	0.043596	0.11545	0.047179	0.061037	0.064505	0.095752	0.079629	0.06547	0.075929	0.070185	0.12435	0.086036	0.090112	0.074952	0.053724	0.10974	0.066572	0.069732	0.045201	0.10836	0.091058	0.068315	0.078955	0.058436	0.13076	0.086755	0.12283	0.10531	0.069117	0.10913	0.10878	0.072188	0.14131	0.12723	0.066225
D-Fructose 6-phosphate	259.023	0.1385	0.093384	0.10226	0.15084	0.17814	0.15795	0.079256	0.23679	0.15133	0.11092	0.12465	0.11818	0.17207	0.15522	0.096938	0.14201	0.099328	0.17315	0.17109	0.10252	0.16719	0.075394	0.095741	0.073061	0.092113	0.19522	0.18897	0.15161	0.17264	0.15332	0.096847	0.1631	0.13986	0.073368	0.15084	0.18026	0.11567	0.098751	0.17147	0.078707	0.057838	0.086398	0.33694	0.10834	0.094668	0.11337	0.099318	0.36307
D-Glucose 6-phosphate	259.023	0.1385	0.093384	0.10226	0.15084	0.17814	0.15795	0.079256	0.23679	0.15133	0.11092	0.12465	0.11818	0.17207	0.15522	0.096938	0.14201	0.099328	0.17315	0.17109	0.10252	0.16719	0.075394	0.095741	0.073061	0.092113	0.19522	0.18897	0.15161	0.17264	0.15332	0.096847	0.1631	0.13986	0.073368	0.15084	0.18026	0.11567	0.098751	0.17147	0.078707	0.057838	0.086398	0.33694	0.10834	0.094668	0.11337	0.099318	0.36307
D-Glucose 1-phosphate	259.023	0.1385	0.093384	0.10226	0.15084	0.17814	0.15795	0.079256	0.23679	0.15133	0.11092	0.12465	0.11818	0.17207	0.15522	0.096938	0.14201	0.099328	0.17315	0.17109	0.10252	0.16719	0.075394	0.095741	0.073061	0.092113	0.19522	0.18897	0.15161	0.17264	0.15332	0.096847	0.1631	0.13986	0.073368	0.15084	0.18026	0.11567	0.098751	0.17147	0.078707	0.057838	0.086398	0.33694	0.10834	0.094668	0.11337	0.099318	0.36307
D-Mannose 6-phosphate	259.023	0.1385	0.093384	0.10226	0.15084	0.17814	0.15795	0.079256	0.23679	0.15133	0.11092	0.12465	0.11818	0.17207	0.15522	0.096938	0.14201	0.099328	0.17315	0.17109	0.10252	0.16719	0.075394	0.095741	0.073061	0.092113	0.19522	0.18897	0.15161	0.17264	0.15332	0.096847	0.1631	0.13986	0.073368	0.15084	0.18026	0.11567	0.098751	0.17147	0.078707	0.057838	0.086398	0.33694	0.10834	0.094668	0.11337	0.099318	0.36307
alpha-D-Galactose 1-phosphate	259.023	0.1385	0.093384	0.10226	0.15084	0.17814	0.15795	0.079256	0.23679	0.15133	0.11092	0.12465	0.11818	0.17207	0.15522	0.096938	0.14201	0.099328	0.17315	0.17109	0.10252	0.16719	0.075394	0.095741	0.073061	0.092113	0.19522	0.18897	0.15161	0.17264	0.15332	0.096847	0.1631	0.13986	0.073368	0.15084	0.18026	0.11567	0.098751	0.17147	0.078707	0.057838	0.086398	0.33694	0.10834	0.094668	0.11337	0.099318	0.36307
D-Mannose 1-phosphate	259.023	0.1385	0.093384	0.10226	0.15084	0.17814	0.15795	0.079256	0.23679	0.15133	0.11092	0.12465	0.11818	0.17207	0.15522	0.096938	0.14201	0.099328	0.17315	0.17109	0.10252	0.16719	0.075394	0.095741	0.073061	0.092113	0.19522	0.18897	0.15161	0.17264	0.15332	0.096847	0.1631	0.13986	0.073368	0.15084	0.18026	0.11567	0.098751	0.17147	0.078707	0.057838	0.086398	0.33694	0.10834	0.094668	0.11337	0.099318	0.36307
D-Tagatose 6-phosphate	259.023	0.1385	0.093384	0.10226	0.15084	0.17814	0.15795	0.079256	0.23679	0.15133	0.11092	0.12465	0.11818	0.17207	0.15522	0.096938	0.14201	0.099328	0.17315	0.17109	0.10252	0.16719	0.075394	0.095741	0.073061	0.092113	0.19522	0.18897	0.15161	0.17264	0.15332	0.096847	0.1631	0.13986	0.073368	0.15084	0.18026	0.11567	0.098751	0.17147	0.078707	0.057838	0.086398	0.33694	0.10834	0.094668	0.11337	0.099318	0.36307
1D-myo-Inositol 1-phosphate	259.023	0.1385	0.093384	0.10226	0.15084	0.17814	0.15795	0.079256	0.23679	0.15133	0.11092	0.12465	0.11818	0.17207	0.15522	0.096938	0.14201	0.099328	0.17315	0.17109	0.10252	0.16719	0.075394	0.095741	0.073061	0.092113	0.19522	0.18897	0.15161	0.17264	0.15332	0.096847	0.1631	0.13986	0.073368	0.15084	0.18026	0.11567	0.098751	0.17147	0.078707	0.057838	0.086398	0.33694	0.10834	0.094668	0.11337	0.099318	0.36307
D-Allose 6-phosphate	259.023	0.1385	0.093384	0.10226	0.15084	0.17814	0.15795	0.079256	0.23679	0.15133	0.11092	0.12465	0.11818	0.17207	0.15522	0.096938	0.14201	0.099328	0.17315	0.17109	0.10252	0.16719	0.075394	0.095741	0.073061	0.092113	0.19522	0.18897	0.15161	0.17264	0.15332	0.096847	0.1631	0.13986	0.073368	0.15084	0.18026	0.11567	0.098751	0.17147	0.078707	0.057838	0.086398	0.33694	0.10834	0.094668	0.11337	0.099318	0.36307
D-Fructose 1-phosphate	259.023	0.1385	0.093384	0.10226	0.15084	0.17814	0.15795	0.079256	0.23679	0.15133	0.11092	0.12465	0.11818	0.17207	0.15522	0.096938	0.14201	0.099328	0.17315	0.17109	0.10252	0.16719	0.075394	0.095741	0.073061	0.092113	0.19522	0.18897	0.15161	0.17264	0.15332	0.096847	0.1631	0.13986	0.073368	0.15084	0.18026	0.11567	0.098751	0.17147	0.078707	0.057838	0.086398	0.33694	0.10834	0.094668	0.11337	0.099318	0.36307
Allulose 6-phosphate	259.023	0.1385	0.093384	0.10226	0.15084	0.17814	0.15795	0.079256	0.23679	0.15133	0.11092	0.12465	0.11818	0.17207	0.15522	0.096938	0.14201	0.099328	0.17315	0.17109	0.10252	0.16719	0.075394	0.095741	0.073061	0.092113	0.19522	0.18897	0.15161	0.17264	0.15332	0.096847	0.1631	0.13986	0.073368	0.15084	0.18026	0.11567	0.098751	0.17147	0.078707	0.057838	0.086398	0.33694	0.10834	0.094668	0.11337	0.099318	0.36307
2',3'-Cyclic UMP	305.021	0.036547	0.091279	0.093981	0.053812	0.11558	0.074928	0.046691	0.13622	0.1067	0.11636	0.10144	0.072961	0.12865	0.079421	0.097716	0.074364	0.073127	0.065707	0.05831	0.11901	0.20232	0.078449	0.081798	0.056558	0.10289	0.095697	0.088705	0.086398	0.14178	0.073659	0.074095	0.12064	0.072583	0.063236	0.10089	0.066962	0.11031	0.075534	0.070349	0.051812	0.097502	0.082985	0.077113	0.10953	0.10028	0.077061	0.063544	0.072732
Inosine	267.072	0.12522	0.14896	0.23288	0.22291	0.27148	0.2792	0.17824	0.20832	0.16617	0.17379	0.27388	0.08666	0.15064	0.14328	0.21947	0.26328	0.086065	0.1716	0.19867	0.21857	0.23298	0.12507	0.1745	0.16809	0.038874	0.20519	0.31974	0.091992	0.28054	0.26805	0.49745	0.19427	0.22901	0.17884	0.20884	0.28635	0.58067	0.32986	0.38339	0.26862	0.20145	0.20362	0.19415	0.12203	0.26485	0.19188	0.14957	0.20347
2(alpha-D-Mannosyl)-D-glycerate	267.072	0.12522	0.14896	0.23288	0.22291	0.27148	0.2792	0.17824	0.20832	0.16617	0.17379	0.27388	0.08666	0.15064	0.14328	0.21947	0.26328	0.086065	0.1716	0.19867	0.21857	0.23298	0.12507	0.1745	0.16809	0.038874	0.20519	0.31974	0.091992	0.28054	0.26805	0.49745	0.19427	0.22901	0.17884	0.20884	0.28635	0.58067	0.32986	0.38339	0.26862	0.20145	0.20362	0.19415	0.12203	0.26485	0.19188	0.14957	0.20347
2,3,4,5-Tetrahydrodipicolinate	170.046	0.090669	0.076868	0.10003	0.043532	0.078789	0.06199	0.1321	0.084531	0.088692	0.079502	0.1557	0.082365	0.11445	0.062843	0.13789	0.1114	0.093855	0.11623	0.12392	0.12014	0.18804	0.1006	0.12557	0.080001	0.15315	0.10565	0.062489	0.1016	0.054186	0.11387	0.11032	0.08198	0.047359	0.078018	0.18758	0.1475	0.027158	0.070526	0.070488	0.078156	0.13434	0.09116	0.12493	0.085863	0.076617	0.10031	0.084702	0.16888
2,3-Dihydroxybenzoate	153.019	0.1035	0.085162	0.076174	0.14212	0.13943	0.16081	0.06903	0.21759	0.12816	0.16264	0.037813	0.12437	0.081991	0.10068	0.15367	0.049245	0.074026	0.17646	0.096082	0.1399	0.16516	0.094495	0.085378	0.091836	0.068665	0.12943	0.16407	0.077541	0.12534	0.16957	0.040655	0.074159	0.072307	0.059147	0.061392	0.038195	0.16685	0.094303	0.12691	0.10962	0.047779	0.094379	0.10781	0.15844	0.13927	0.088196	0.19369	0.13164
Citrate	191.021	0.1642	0.14983	0.17677	0.15826	0.055782	0.16748	0.086029	0.28599	0.15208	0.19675	0.16016	0.20086	0.20276	0.20202	0.11645	0.052112	0.17927	0.17643	0.15444	0.17988	0.053169	0.11114	0.11786	0.15448	0.1217	0.24934	0.18715	0.19512	0.13707	0.19914	0.1653	0.23485	0.088376	0.092291	0.068221	0.13814	0.37678	0.21679	0.11813	0.07616	0.10795	0.16402	0.15036	0.21885	0.18901	0.10156	0.11297	0.22212
Isocitrate	191.021	0.1642	0.14983	0.17677	0.15826	0.055782	0.16748	0.086029	0.28599	0.15208	0.19675	0.16016	0.20086	0.20276	0.20202	0.11645	0.052112	0.17927	0.17643	0.15444	0.17988	0.053169	0.11114	0.11786	0.15448	0.1217	0.24934	0.18715	0.19512	0.13707	0.19914	0.1653	0.23485	0.088376	0.092291	0.068221	0.13814	0.37678	0.21679	0.11813	0.07616	0.10795	0.16402	0.15036	0.21885	0.18901	0.10156	0.11297	0.22212
5-Dehydro-4-deoxy-D-glucarate	191.021	0.1642	0.14983	0.17677	0.15826	0.055782	0.16748	0.086029	0.28599	0.15208	0.19675	0.16016	0.20086	0.20276	0.20202	0.11645	0.052112	0.17927	0.17643	0.15444	0.17988	0.053169	0.11114	0.11786	0.15448	0.1217	0.24934	0.18715	0.19512	0.13707	0.19914	0.1653	0.23485	0.088376	0.092291	0.068221	0.13814	0.37678	0.21679	0.11813	0.07616	0.10795	0.16402	0.15036	0.21885	0.18901	0.10156	0.11297	0.22212
2,5-diketo-D-gluconate	191.021	0.1642	0.14983	0.17677	0.15826	0.055782	0.16748	0.086029	0.28599	0.15208	0.19675	0.16016	0.20086	0.20276	0.20202	0.11645	0.052112	0.17927	0.17643	0.15444	0.17988	0.053169	0.11114	0.11786	0.15448	0.1217	0.24934	0.18715	0.19512	0.13707	0.19914	0.1653	0.23485	0.088376	0.092291	0.068221	0.13814	0.37678	0.21679	0.11813	0.07616	0.10795	0.16402	0.15036	0.21885	0.18901	0.10156	0.11297	0.22212
2,3-Dioxo-L-gulonate	191.021	0.1642	0.14983	0.17677	0.15826	0.055782	0.16748	0.086029	0.28599	0.15208	0.19675	0.16016	0.20086	0.20276	0.20202	0.11645	0.052112	0.17927	0.17643	0.15444	0.17988	0.053169	0.11114	0.11786	0.15448	0.1217	0.24934	0.18715	0.19512	0.13707	0.19914	0.1653	0.23485	0.088376	0.092291	0.068221	0.13814	0.37678	0.21679	0.11813	0.07616	0.10795	0.16402	0.15036	0.21885	0.18901	0.10156	0.11297	0.22212
3-(4-Hydroxyphenyl)pyruvate	179.036	0.063309	0.049257	0.16222	0.13581	0.073434	0.11055	0.25839	0.095187	0.095056	0.010508	0.16837	0.11876	0.15948	0.17128	0.090285	0.069875	0.1386	0.17978	0.12698	0.15349	0.081055	0.21007	0.26011	0.08838	0.077946	0.11785	0.12026	0.071879	0.16557	0.061652	0.10027	0.047542	0.074587	0.10621	0.10287	0.20005	0.19226	0.074969	0.10821	0.052143	0.095814	0.12119	0.046142	0.11614	0.088963	0.070252	0.19146	0.055562
5-Methylthio-D-ribose	179.036	0.063309	0.049257	0.16222	0.13581	0.073434	0.11055	0.25839	0.095187	0.095056	0.010508	0.16837	0.11876	0.15948	0.17128	0.090285	0.069875	0.1386	0.17978	0.12698	0.15349	0.081055	0.21007	0.26011	0.08838	0.077946	0.11785	0.12026	0.071879	0.16557	0.061652	0.10027	0.047542	0.074587	0.10621	0.10287	0.20005	0.19226	0.074969	0.10821	0.052143	0.095814	0.12119	0.046142	0.11614	0.088963	0.070252	0.19146	0.055562
2,3-dihydroxicinnamic acid	179.036	0.063309	0.049257	0.16222	0.13581	0.073434	0.11055	0.25839	0.095187	0.095056	0.010508	0.16837	0.11876	0.15948	0.17128	0.090285	0.069875	0.1386	0.17978	0.12698	0.15349	0.081055	0.21007	0.26011	0.08838	0.077946	0.11785	0.12026	0.071879	0.16557	0.061652	0.10027	0.047542	0.074587	0.10621	0.10287	0.20005	0.19226	0.074969	0.10821	0.052143	0.095814	0.12119	0.046142	0.11614	0.088963	0.070252	0.19146	0.055562
2,3-dihydroxybenzoylserine	240.052	0.31824	0.21313	0.24095	0.33969	0.12445	0.22163	0.16786	0.35829	0.10735	0.34737	0.18479	0.31733	0.16828	0.14408	0.29514	0.10052	0.20724	0.32167	0.16099	0.26006	0.12945	0.28887	0.18523	0.43701	0.19695	0.34102	0.15462	0.56399	0.18569	0.11774	0.27821	0.22718	0.15868	0.12817	0.17108	0.22419	0.16051	0.23116	0.15118	0.18041	0.21335	0.29808	0.2962	0.2217	0.18324	0.30805	0.72163	0.34269
2-Amino-4-hydroxy-6-(erythro-1,2,3-trihydroxypropyl)dihydropteridine triphosphate	493.986	0.11327	0.1516	0.16616	0.17969	0.1355	0.14456	0.057321	0.094813	0.047489	0.032457	0.061304	0.13085	0.17051	0.12773	0.1542	0.10826	0.090005	0.1424	0.1586	0.10203	0.03604	0.15062	0.14842	0.10388	0.13174	0.12266	0.10733	0.14393	0.14061	0.081799	0.13044	0.097435	0.096044	0.081531	0.16635	0.062108	0.069505	0.075284	0.065829	0.098079	0.16147	0.075782	0.13012	0.14902	0.1611	0.072538	0.11528	0.079844
dihydromonapterin-triphosphate	493.986	0.11327	0.1516	0.16616	0.17969	0.1355	0.14456	0.057321	0.094813	0.047489	0.032457	0.061304	0.13085	0.17051	0.12773	0.1542	0.10826	0.090005	0.1424	0.1586	0.10203	0.03604	0.15062	0.14842	0.10388	0.13174	0.12266	0.10733	0.14393	0.14061	0.081799	0.13044	0.097435	0.096044	0.081531	0.16635	0.062108	0.069505	0.075284	0.065829	0.098079	0.16147	0.075782	0.13012	0.14902	0.1611	0.072538	0.11528	0.079844
2-C-methyl-D-erythritol 2,4-cyclodiphosphate	276.988	0.094839	0.11083	0.12321	0.031722	0.1572	0.10239	0.073468	0.24189	0.10718	0.072063	0.13421	0.16264	0.11885	0.20537	0.14049	0.067886	0.077796	0.18306	0.10449	0.15384	0.1005	0.19442	0.15515	0.1308	0.1525	0.08482	0.13066	0.10963	0.2873	0.23601	0.13538	0.069783	0.086928	0.12739	0.12988	0.12798	0.10206	0.17952	0.29336	0.06787	0.094078	0.083808	0.082483	0.16125	0.17584	0.16699	0.11313	0.26124
2-C-methyl-D-erythritol 4-phosphate	215.033	0.32979	0.30892	0.21285	0.45108	0.14165	0.56568	0.36742	0.45345	0.44041	0.34713	0.31742	0.24716	0.3498	0.22348	0.10428	0.17131	0.29861	0.20109	0.19763	0.30961	0.56758	0.083316	0.12341	0.20045	0.25981	0.33803	0.16931	0.14567	0.28233	0.22564	0.247	0.29574	0.13198	0.15396	0.24622	0.35709	0.21858	0.19537	0.37712	0.089159	0.53917	0.35784	0.21127	0.274	0.1759	0.25488	0.42753	0.20716
Hydroxypyruvate	103.004	0.081593	0.10313	0.06324	0.067381	0.10693	0.12786	0.094268	0.088198	0.074887	0.032675	0.079926	0.033385	0.077692	0.068828	0.068357	0.07484	0.039443	0.041226	0.095893	0.051726	0.12561	0.11414	0.1341	0.073498	0.10913	0.10141	0.11899	0.070761	0.14007	0.11999	0.078996	0.08874	0.068998	0.073081	0.042964	0.081986	0.11806	0.081145	0.11625	0.081272	0.078529	0.091851	0.10058	0.18163	0.087161	0.14571	0.085254	0.017004
2-Hydroxy-3-oxopropanoate	103.004	0.081593	0.10313	0.06324	0.067381	0.10693	0.12786	0.094268	0.088198	0.074887	0.032675	0.079926	0.033385	0.077692	0.068828	0.068357	0.07484	0.039443	0.041226	0.095893	0.051726	0.12561	0.11414	0.1341	0.073498	0.10913	0.10141	0.11899	0.070761	0.14007	0.11999	0.078996	0.08874	0.068998	0.073081	0.042964	0.081986	0.11806	0.081145	0.11625	0.081272	0.078529	0.091851	0.10058	0.18163	0.087161	0.14571	0.085254	0.017004
2-Hydroxy-6-oxonona-2,4-diene-1,9-dioate	213.04	0.099835	0.12017	0.143	0.058927	0.042084	0.1365	0.096761	0.11303	0.095045	0.017681	0.080737	0.14395	0.04164	0.049301	0.062465	0.042477	0.17969	0.081195	0.063234	0.11031	0.10574	0.10056	0.07209	0.15733	0.065327	0.097798	0.14123	0.026595	0.13383	0.073925	0.059452	0.037793	0.10228	0.056044	0.080925	0.032125	0.063368	0.14272	0.13389	0.043654	0.05195	0.10476	0.10563	0.11016	0.10299	0.08175	0.12782	0.14626
2-Isopropylmaleate	157.051	0.096849	0.061613	0.088554	0.051983	0.021944	0.060342	0.16629	0.23128	0.17454	0.03518	0.078423	0.062252	0.099167	0.15387	0.042155	0.09937	0.075928	0.082656	0.081828	0.15457	0.083548	0.1293	0.21426	0.08299	0.10895	0.048305	0.049086	0.11408	0.088889	0.096858	0.17158	0.060741	0.06905	0.037089	0.074712	0.083735	0.075271	0.10471	0.069031	0.040603	0.043139	0.073778	0.03701	0.13325	0.10383	0.056371	0.12159	0.11122
Lipoate	205.035	0.35083	0.53167	0.20589	0.37211	0.4826	0.45442	0.47193	0.7104	0.53438	0.42138	0.22636	0.17253	0.35746	0.26375	0.40687	0.19402	0.25561	0.44891	0.30016	0.3454	0.12957	0.32108	0.54652	0.41759	0.58073	0.20535	0.34037	0.64417	0.25077	0.48349	0.69617	0.19148	0.23383	0.70179	0.36806	0.75146	0.72176	0.6649	0.67283	0.29697	0.21447	0.21768	0.49978	0.54348	0.5612	0.63081	0.43513	0.17857
2-Methylcitrate	205.035	0.35083	0.53167	0.20589	0.37211	0.4826	0.45442	0.47193	0.7104	0.53438	0.42138	0.22636	0.17253	0.35746	0.26375	0.40687	0.19402	0.25561	0.44891	0.30016	0.3454	0.12957	0.32108	0.54652	0.41759	0.58073	0.20535	0.34037	0.64417	0.25077	0.48349	0.69617	0.19148	0.23383	0.70179	0.36806	0.75146	0.72176	0.6649	0.67283	0.29697	0.21447	0.21768	0.49978	0.54348	0.5612	0.63081	0.43513	0.17857
methylisocitrate	205.035	0.35083	0.53167	0.20589	0.37211	0.4826	0.45442	0.47193	0.7104	0.53438	0.42138	0.22636	0.17253	0.35746	0.26375	0.40687	0.19402	0.25561	0.44891	0.30016	0.3454	0.12957	0.32108	0.54652	0.41759	0.58073	0.20535	0.34037	0.64417	0.25077	0.48349	0.69617	0.19148	0.23383	0.70179	0.36806	0.75146	0.72176	0.6649	0.67283	0.29697	0.21447	0.21768	0.49978	0.54348	0.5612	0.63081	0.43513	0.17857
2-Octaprenylphenol	637.538	0.11415	0.12438	0.24438	0.18205	0.27016	0.10205	0.2225	0.21165	0.19789	0.0023668	0.13094	0.12985	0.23314	0.1361	0.18875	0.069918	0.11308	0.066307	0.17883	0.18911	0.069412	0.13044	0.23814	0.15645	0.20215	0.18041	0.32126	0.073583	0.21236	0.27885	0.27417	0.17329	0.14935	0.10535	0.12245	0.16019	0.11625	0.14382	0.3261	0.16574	0.18249	0.15679	0.071811	0.18312	0.17062	0.29068	0.22943	0.6076
2-Oxo-3-hydroxy-4-phosphobutanoate	212.984	0.078714	0.10157	0.036153	0.07301	0.078599	0.048037	0.058102	0.084591	0.098181	0.067376	0.075068	0.065849	0.051504	0.06853	0.070842	0.022685	0.039201	0.065221	0.052853	0.063767	0.014043	0.060613	0.043707	0.061796	0.018298	0.1144	0.049803	0.029065	0.053963	0.0289	0.071466	0.064133	0.032141	0.060344	0.059279	0.032914	0.0461	0.056682	0.024227	0.054684	0.03408	0.036426	0.062351	0.049326	0.028361	0.037296	0.051353	0.10748
2-Oxobutanoate	101.027	0.052343	0.054284	0.048118	0.035168	0.031811	0.082454	0.041564	0.0598	0.050785	0.01345	0.039263	0.040664	0.029823	0.034688	0.042717	0.038886	0.060855	0.048023	0.035758	0.02793	0.045425	0.041129	0.04021	0.07249	0.062773	0.053622	0.03501	0.060817	0.031449	0.045694	0.052896	0.049869	0.027452	0.04476	0.026678	0.031996	0.035141	0.031385	0.081091	0.038253	0.048676	0.04592	0.056813	0.083011	0.064542	0.036443	0.050145	0.098604
Acetoacetate	101.027	0.052343	0.054284	0.048118	0.035168	0.031811	0.082454	0.041564	0.0598	0.050785	0.01345	0.039263	0.040664	0.029823	0.034688	0.042717	0.038886	0.060855	0.048023	0.035758	0.02793	0.045425	0.041129	0.04021	0.07249	0.062773	0.053622	0.03501	0.060817	0.031449	0.045694	0.052896	0.049869	0.027452	0.04476	0.026678	0.031996	0.035141	0.031385	0.081091	0.038253	0.048676	0.04592	0.056813	0.083011	0.064542	0.036443	0.050145	0.098604
Succinic semialdehyde	101.027	0.052343	0.054284	0.048118	0.035168	0.031811	0.082454	0.041564	0.0598	0.050785	0.01345	0.039263	0.040664	0.029823	0.034688	0.042717	0.038886	0.060855	0.048023	0.035758	0.02793	0.045425	0.041129	0.04021	0.07249	0.062773	0.053622	0.03501	0.060817	0.031449	0.045694	0.052896	0.049869	0.027452	0.04476	0.026678	0.031996	0.035141	0.031385	0.081091	0.038253	0.048676	0.04592	0.056813	0.083011	0.064542	0.036443	0.050145	0.098604
2-Oxoglutarate	145.015	0.080585	0.17868	0.15835	0.074452	0.021297	0.13011	0.12149	0.20389	0.14026	0.12545	0.081383	0.16435	0.13452	0.15043	0.17759	0.084977	0.053399	0.1451	0.096026	0.16749	0.015531	0.1684	0.079639	0.15859	0.071403	0.18615	0.21031	0.23731	0.12354	0.075515	0.17324	0.12411	0.070197	0.11826	0.13476	0.1203	0.10383	0.16303	0.12332	0.12012	0.070121	0.12971	0.094336	0.17188	0.12985	0.074142	0.14779	0.21051
2-Oxopent-4-enoate	113.024	0.14628	0.14021	0.087572	0.13594	0.068738	0.095836	0.042631	0.081711	0.1681	0.19478	0.099123	0.064268	0.19424	0.099264	0.095632	0.057495	0.059848	0.026843	0.079675	0.035936	0.078707	0.059946	0.078301	0.072513	0.11609	0.090929	0.077576	0.1135	0.19542	0.13863	0.047089	0.1567	0.079865	0.043477	0.097358	0.191	0.12919	0.1265	0.078383	0.1012	0.13553	0.1276	0.12106	0.1669	0.087116	0.14291	0.11204	0.18454
2-Phosphoglycolate	154.976	0.18577	0.41477	0.15586	0.42047	0.3836	0.49821	0.13976	0.10866	0.31287	0.23393	0.16859	0.19586	0.18396	0.22138	0.24298	0.15892	0.21797	0.16259	0.17242	0.34271	0.11426	0.082315	0.15854	0.27794	0.21824	0.33695	0.20736	0.72759	0.12686	0.18721	1.2423	0.094409	0.21717	0.18076	0.24008	0.40564	0.033772	0.12562	0.29795	0.13785	0.15869	0.16075	0.19361	0.35102	0.25413	0.25126	0.63245	0.19878
2-Succinyl-6-hydroxy-2,4-cyclohexadiene-1-carboxylate	239.056	0.099221	0.053084	0.098657	0.021863	0.10082	0.13465	0.14369	0.094237	0.080185	0.033222	0.097776	0.063281	0.067265	0.093958	0.07343	0.046504	0.15184	0.10196	0.054987	0.052773	0.043183	0.05845	0.12847	0.077796	0.086864	0.16502	0.092843	0.086067	0.097287	0.086817	0.086317	0.062265	0.090862	0.05263	0.065717	0.088687	0.14404	0.085458	0.076478	0.059914	0.041035	0.09028	0.030672	0.076041	0.10652	0.080589	0.07987	0.12535
2-hydroxy-6-ketononatrienedioate	211.028	0.19398	0.12244	0.14648	0.18105	0.10452	0.14064	0.13423	0.14775	0.17843	0.11247	0.085372	0.15423	0.075504	0.11683	0.14188	0.042422	0.18032	0.10504	0.027359	0.12647	0.0766	0.057091	0.18601	0.2593	0.086562	0.26462	0.22304	0.18098	0.1183	0.12859	0.10097	0.094449	0.091014	0.10263	0.082693	0.20457	0.16635	0.11639	0.15712	0.11593	0.080471	0.11324	0.15197	0.21738	0.1282	0.17628	0.11842	0.2159
AMP	346.055	0.30677	0.73931	0.31516	0.6572	0.31075	0.70153	0.30351	0.47572	0.25928	0.12481	0.14489	0.30782	0.35713	0.32399	0.52083	0.23461	0.72456	0.39035	0.32112	0.087039	0.14627	0.25862	0.44104	0.4129	0.23834	0.56421	0.34365	0.61514	0.26154	0.23267	0.47525	0.18343	0.14109	0.16376	0.2997	1.2518	0.76254	0.41663	1.1366	0.11907	0.26799	0.29687	0.32597	1.1114	1.2456	0.79908	0.4866	1.0818
dGMP	346.055	0.30677	0.73931	0.31516	0.6572	0.31075	0.70153	0.30351	0.47572	0.25928	0.12481	0.14489	0.30782	0.35713	0.32399	0.52083	0.23461	0.72456	0.39035	0.32112	0.087039	0.14627	0.25862	0.44104	0.4129	0.23834	0.56421	0.34365	0.61514	0.26154	0.23267	0.47525	0.18343	0.14109	0.16376	0.2997	1.2518	0.76254	0.41663	1.1366	0.11907	0.26799	0.29687	0.32597	1.1114	1.2456	0.79908	0.4866	1.0818
3'-AMP	346.055	0.30677	0.73931	0.31516	0.6572	0.31075	0.70153	0.30351	0.47572	0.25928	0.12481	0.14489	0.30782	0.35713	0.32399	0.52083	0.23461	0.72456	0.39035	0.32112	0.087039	0.14627	0.25862	0.44104	0.4129	0.23834	0.56421	0.34365	0.61514	0.26154	0.23267	0.47525	0.18343	0.14109	0.16376	0.2997	1.2518	0.76254	0.41663	1.1366	0.11907	0.26799	0.29687	0.32597	1.1114	1.2456	0.79908	0.4866	1.0818
UMP	323.028	0.35301	0.44175	0.28167	0.46857	0.15392	1.5852	0.20663	0.26008	0.4017	0.16166	0.25283	0.40816	0.39817	0.23279	0.3091	0.20424	0.81149	0.25221	0.44809	0.40513	0.17666	0.23228	0.3464	0.63797	1.0062	0.94216	0.42407	1.7802	0.30822	0.27142	0.78589	0.20981	0.73708	0.12205	0.25587	0.95598	0.78224	0.28236	0.4077	0.30326	0.20797	0.57787	0.26387	0.30662	0.96913	0.71528	1.4273	0.89986
3'-UMP	323.028	0.35301	0.44175	0.28167	0.46857	0.15392	1.5852	0.20663	0.26008	0.4017	0.16166	0.25283	0.40816	0.39817	0.23279	0.3091	0.20424	0.81149	0.25221	0.44809	0.40513	0.17666	0.23228	0.3464	0.63797	1.0062	0.94216	0.42407	1.7802	0.30822	0.27142	0.78589	0.20981	0.73708	0.12205	0.25587	0.95598	0.78224	0.28236	0.4077	0.30326	0.20797	0.57787	0.26387	0.30662	0.96913	0.71528	1.4273	0.89986
CMP	322.044	0.22284	0.31418	0.2127	0.37566	0.21047	0.44759	0.10005	0.25283	0.18755	0.095015	0.097948	0.24176	0.24863	0.19988	0.26693	0.1092	0.38748	0.27591	0.12645	0.31514	0.12304	0.058252	0.20221	0.19242	0.22203	0.33637	0.10851	0.87134	0.32907	0.15957	1.2637	0.17401	0.17972	0.13682	0.032165	0.16206	0.28205	0.37501	0.27044	0.076668	0.1938	0.12148	0.31234	0.4379	0.24055	0.22487	0.35161	0.78986
3'-cmp	322.044	0.22284	0.31418	0.2127	0.37566	0.21047	0.44759	0.10005	0.25283	0.18755	0.095015	0.097948	0.24176	0.24863	0.19988	0.26693	0.1092	0.38748	0.27591	0.12645	0.31514	0.12304	0.058252	0.20221	0.19242	0.22203	0.33637	0.10851	0.87134	0.32907	0.15957	1.2637	0.17401	0.17972	0.13682	0.032165	0.16206	0.28205	0.37501	0.27044	0.076668	0.1938	0.12148	0.31234	0.4379	0.24055	0.22487	0.35161	0.78986
3,4-Dihydroxyphenylacetaldehyde	151.04	0.1564	0.091852	0.12822	0.1023	0.12894	0.10456	0.10654	0.2655	0.17512	0.055401	0.096603	0.07901	0.14393	0.18358	0.12909	0.072623	0.11983	0.13468	0.057381	0.12807	0.1142	0.10779	0.096987	0.16049	0.1551	0.14158	0.097977	0.074349	0.13258	0.04922	0.18324	0.14904	0.10728	0.087768	0.080584	0.103	0.10919	0.14967	0.10568	0.07006	0.11385	0.13161	0.13286	0.14539	0.15374	0.12668	0.16562	0.21214
3,4-dihydroxy-2-butanone 4-phosphate	183.008	0.028096	0.047942	0.032891	0.043186	0.042858	0.073101	0.049617	0.063412	0.057454	0.10773	0.043804	0.018505	0.049904	0.057615	0.025586	0.010782	0.061948	0.038918	0.044284	0.035227	0.026538	0.026317	0.019189	0.027072	0.051836	0.033553	0.034194	0.025263	0.033796	0.064657	0.07929	0.027247	0.022121	0.053077	0.051498	0.014518	0.05186	0.061707	0.023028	0.043455	0.045905	0.031466	0.025826	0.035111	0.047025	0.045162	0.015685	0.028117
3-(2,3-Dihydroxyphenyl)propanoate	181.054	0.052591	0.046087	0.033504	0.019816	0.027479	0.080204	0.035168	0.069573	0.039801	0.066562	0.028402	0.023239	0.046764	0.02487	0.03321	0.025238	0.04916	0.019645	0.031984	0.041257	0.020473	0.036314	0.045628	0.064372	0.054208	0.048031	0.050703	0.047866	0.044759	0.059829	0.072218	0.028799	0.030468	0.037466	0.029727	0.045275	0.039135	0.033252	0.032302	0.036107	0.043959	0.046058	0.031406	0.044454	0.057835	0.045317	0.060893	0.021632
cis-3-(3-carboxyethenyl)-3,5-cyclohexadiene-1,2-diol	181.054	0.052591	0.046087	0.033504	0.019816	0.027479	0.080204	0.035168	0.069573	0.039801	0.066562	0.028402	0.023239	0.046764	0.02487	0.03321	0.025238	0.04916	0.019645	0.031984	0.041257	0.020473	0.036314	0.045628	0.064372	0.054208	0.048031	0.050703	0.047866	0.044759	0.059829	0.072218	0.028799	0.030468	0.037466	0.029727	0.045275	0.039135	0.033252	0.032302	0.036107	0.043959	0.046058	0.031406	0.044454	0.057835	0.045317	0.060893	0.021632
3-(3-hydroxy-phenyl)propionate	165.056	0.10394	0.098411	0.11129	0.053517	0.076162	0.15281	0.1145	0.1776	0.05944	0.039897	0.15857	0.07316	0.10835	0.072323	0.056656	0.069246	0.089367	0.15135	0.044759	0.081951	0.10319	0.044724	0.16495	0.11217	0.073363	0.10053	0.086787	0.072573	0.1197	0.08704	0.063003	0.065243	0.078314	0.070288	0.033707	0.10628	0.081606	0.098854	0.082531	0.090306	0.12718	0.14233	0.045671	0.068634	0.08929	0.15227	0.095714	0.038888
3-(Imidazol-4-yl)-2-oxopropyl phosphate	219.014	0.076696	0.081169	0.099458	0.088722	0.10322	0.15848	0.093003	0.097937	0.084101	0.037554	0.095231	0.046458	0.08192	0.043027	0.059152	0.10227	0.090805	0.085116	0.03251	0.091822	0.042302	0.067505	0.047632	0.069189	0.058284	0.084879	0.10097	0.07753	0.069608	0.066569	0.14818	0.066879	0.083896	0.064114	0.063287	0.059068	0.098025	0.045281	0.059126	0.091489	0.079214	0.053817	0.10293	0.06245	0.021374	0.074765	0.08669	0.093197
3-Carboxy-3-hydroxy-4-methylpentanoate	175.062	0.10733	0.077419	0.052206	0.21092	0.16441	0.056568	0.24745	0.21175	0.1928	0.12401	0.089561	0.15428	0.20001	0.21136	0.15415	0.13099	0.12184	0.11307	0.098101	0.3068	0.11758	0.073086	0.15142	0.14965	0.077028	0.22182	0.061348	0.23279	0.14898	0.10294	0.25637	0.059031	0.19285	0.096301	0.081623	0.12229	0.12956	0.14906	0.1759	0.11621	0.11582	0.050608	0.071732	0.15194	0.13759	0.19583	0.29046	0.33566
3-Carboxy-2-hydroxy-4-methylpentanoate	175.062	0.10733	0.077419	0.052206	0.21092	0.16441	0.056568	0.24745	0.21175	0.1928	0.12401	0.089561	0.15428	0.20001	0.21136	0.15415	0.13099	0.12184	0.11307	0.098101	0.3068	0.11758	0.073086	0.15142	0.14965	0.077028	0.22182	0.061348	0.23279	0.14898	0.10294	0.25637	0.059031	0.19285	0.096301	0.081623	0.12229	0.12956	0.14906	0.1759	0.11621	0.11582	0.050608	0.071732	0.15194	0.13759	0.19583	0.29046	0.33566
Shikimate	173.046	0.16274	0.10821	0.11959	0.084992	0.083781	0.10345	0.076623	0.27732	0.14647	0.10433	0.098983	0.077512	0.11917	0.10301	0.14842	0.074474	0.10586	0.14576	0.10775	0.15795	0.19636	0.10613	0.18063	0.12671	0.13906	0.1348	0.094237	0.098142	0.12667	0.088471	0.18706	0.09786	0.018722	0.074534	0.10224	0.040695	0.097845	0.10181	0.076086	0.052385	0.086991	0.099766	0.10625	0.12082	0.14644	0.099531	0.1467	0.20638
3-Carboxy-4-methyl-2-oxopentanoate	173.046	0.16274	0.10821	0.11959	0.084992	0.083781	0.10345	0.076623	0.27732	0.14647	0.10433	0.098983	0.077512	0.11917	0.10301	0.14842	0.074474	0.10586	0.14576	0.10775	0.15795	0.19636	0.10613	0.18063	0.12671	0.13906	0.1348	0.094237	0.098142	0.12667	0.088471	0.18706	0.09786	0.018722	0.074534	0.10224	0.040695	0.097845	0.10181	0.076086	0.052385	0.086991	0.099766	0.10625	0.12082	0.14644	0.099531	0.1467	0.20638
3-Dehydroquinate	189.04	0.11382	0.085296	0.090096	0.092441	0.068897	0.056407	0.096058	0.1163	0.11597	0.12119	0.091514	0.072536	0.067434	0.08857	0.09136	0.095266	0.16683	0.070529	0.053144	0.06024	0.021619	0.068682	0.15657	0.13993	0.053771	0.096278	0.065459	0.093946	0.12176	0.077635	0.081514	0.036513	0.080402	0.084315	0.10361	0.088088	0.11924	0.051012	0.15586	0.057696	0.092096	0.087779	0.065487	0.10231	0.1539	0.11318	0.12673	0.12704
3-Dehydroshikimate	171.03	0.1451	0.10139	0.1232	0.088606	0.12187	0.095182	0.069357	0.17703	0.22239	0.2005	0.075094	0.063116	0.085292	0.090018	0.071113	0.21086	0.075309	0.10735	0.14008	0.056453	0.066233	0.041855	0.14956	0.12323	0.055987	0.063873	0.13107	0.096408	0.096726	0.081086	0.27029	0.10774	0.091519	0.10618	0.16524	0.086424	0.11497	0.10855	0.19872	0.16466	0.10273	0.10583	0.099219	0.10301	0.11163	0.096388	0.19023	0.066183
3-Deoxy-D-manno-2-octulosonate	237.062	0.039822	0.088251	0.047663	0.072693	0.057371	0.035366	0.088352	0.15399	0.080438	0.10602	0.052128	0.12001	0.086468	0.11912	0.12991	0.10876	0.15856	0.090235	0.061769	0.094153	0.0053115	0.052238	0.14791	0.05934	0.09082	0.10588	0.13375	0.13169	0.074013	0.048267	0.043575	0.054297	0.040215	0.11567	0.057888	0.12396	0.089882	0.11326	0.053067	0.076655	0.10555	0.10448	0.17428	0.064853	0.084364	0.086038	0.30765	0.07278
Dihydroxyacetone	89.024	0.17459	0.1181	0.21259	0.26436	0.16641	0.18306	0.07264	0.13863	0.11046	0.0098906	0.062531	0.1122	0.13395	0.13801	0.21409	0.099687	0.13993	0.098451	0.17806	0.11172	0.10406	0.14217	0.10157	0.1177	0.13208	0.1392	0.14143	0.25629	0.06285	0.16063	0.1324	0.090349	0.11695	0.10706	0.1453	0.1947	0.078762	0.13994	0.033898	0.10673	0.11105	0.18811	0.076567	0.1493	0.18807	0.22156	0.16293	0.30704
L-Lactate	89.024	0.17459	0.1181	0.21259	0.26436	0.16641	0.18306	0.07264	0.13863	0.11046	0.0098906	0.062531	0.1122	0.13395	0.13801	0.21409	0.099687	0.13993	0.098451	0.17806	0.11172	0.10406	0.14217	0.10157	0.1177	0.13208	0.1392	0.14143	0.25629	0.06285	0.16063	0.1324	0.090349	0.11695	0.10706	0.1453	0.1947	0.078762	0.13994	0.033898	0.10673	0.11105	0.18811	0.076567	0.1493	0.18807	0.22156	0.16293	0.30704
D-Lactate	89.024	0.17459	0.1181	0.21259	0.26436	0.16641	0.18306	0.07264	0.13863	0.11046	0.0098906	0.062531	0.1122	0.13395	0.13801	0.21409	0.099687	0.13993	0.098451	0.17806	0.11172	0.10406	0.14217	0.10157	0.1177	0.13208	0.1392	0.14143	0.25629	0.06285	0.16063	0.1324	0.090349	0.11695	0.10706	0.1453	0.1947	0.078762	0.13994	0.033898	0.10673	0.11105	0.18811	0.076567	0.1493	0.18807	0.22156	0.16293	0.30704
D-Glyceraldehyde	89.024	0.17459	0.1181	0.21259	0.26436	0.16641	0.18306	0.07264	0.13863	0.11046	0.0098906	0.062531	0.1122	0.13395	0.13801	0.21409	0.099687	0.13993	0.098451	0.17806	0.11172	0.10406	0.14217	0.10157	0.1177	0.13208	0.1392	0.14143	0.25629	0.06285	0.16063	0.1324	0.090349	0.11695	0.10706	0.1453	0.1947	0.078762	0.13994	0.033898	0.10673	0.11105	0.18811	0.076567	0.1493	0.18807	0.22156	0.16293	0.30704
3-Hydroxypropanoate	89.024	0.17459	0.1181	0.21259	0.26436	0.16641	0.18306	0.07264	0.13863	0.11046	0.0098906	0.062531	0.1122	0.13395	0.13801	0.21409	0.099687	0.13993	0.098451	0.17806	0.11172	0.10406	0.14217	0.10157	0.1177	0.13208	0.1392	0.14143	0.25629	0.06285	0.16063	0.1324	0.090349	0.11695	0.10706	0.1453	0.1947	0.078762	0.13994	0.033898	0.10673	0.11105	0.18811	0.076567	0.1493	0.18807	0.22156	0.16293	0.30704
3-Methyl-2-oxobutanoate	115.04	0.1449	0.086512	0.096278	0.12229	0.064779	0.08984	0.11823	0.20455	0.14394	0.1271	0.062818	0.16728	0.10043	0.18922	0.13399	0.075821	0.12001	0.087369	0.07386	0.13815	0.026734	0.10193	0.12175	0.086288	0.17381	0.10895	0.054385	0.16885	0.22878	0.064569	0.16042	0.10235	0.090749	0.11087	0.084407	0.093961	0.099587	0.081317	0.11786	0.11317	0.056644	0.12927	0.12004	0.13529	0.10304	0.17137	0.1079	0.2216
3-Phospho-D-glycerate	184.986	0.11948	0.079728	0.14848	0.16751	0.15793	0.15352	0.1181	0.20774	0.16243	0.078251	0.18197	0.089571	0.13116	0.14622	0.059779	0.083835	0.1204	0.12729	0.1632	0.23523	0.035868	0.16289	0.23034	0.13588	0.17742	0.14691	0.20645	0.15497	0.15979	0.12218	0.098252	0.18141	0.064305	0.16406	0.11215	0.14044	0.12389	0.17398	0.11246	0.10315	0.08455	0.081944	0.11209	0.11247	0.12694	0.1341	0.1166	0.28671
D-Glycerate 2-phosphate	184.986	0.11948	0.079728	0.14848	0.16751	0.15793	0.15352	0.1181	0.20774	0.16243	0.078251	0.18197	0.089571	0.13116	0.14622	0.059779	0.083835	0.1204	0.12729	0.1632	0.23523	0.035868	0.16289	0.23034	0.13588	0.17742	0.14691	0.20645	0.15497	0.15979	0.12218	0.098252	0.18141	0.064305	0.16406	0.11215	0.14044	0.12389	0.17398	0.11246	0.10315	0.08455	0.081944	0.11209	0.11247	0.12694	0.1341	0.1166	0.28671
3-Phospho-D-glyceroyl phosphate	264.947	0.12649	0.067547	0.041463	0.085364	0.069632	0.020521	0.043964	0.035005	0.095065	0.052381	0.049057	0.045341	0.060258	0.030398	0.055652	0.070957	0.02762	0.040666	0.043098	0.078495	0.12599	0.048533	0.05198	0.065488	0.02802	0.069127	0.037503	0.040036	0.065183	0.025924	0.06216	0.067897	0.086979	0.028332	0.071542	0.038979	0.057485	0.040882	0.071078	0.034115	0.05755	0.05606	0.091817	0.1191	0.044277	0.10157	0.059294	0.10895
Phenylpyruvate	163.036	0.10086	0.12969	0.055679	0.09178	0.10291	0.092754	0.078366	0.083546	0.087603	0.018117	0.11118	0.078387	0.072863	0.10767	0.096618	0.040162	0.074453	0.14358	0.081188	0.10537	0.067081	0.099695	0.13484	0.11945	0.11654	0.18945	0.026562	0.097277	0.11435	0.13988	0.083264	0.10456	0.040338	0.085049	0.052637	0.13261	0.058097	0.094508	0.084027	0.048831	0.12623	0.092751	0.1098	0.12736	0.12368	0.051631	0.10684	0.063705
3-hydroxycinnamic acid	163.036	0.10086	0.12969	0.055679	0.09178	0.10291	0.092754	0.078366	0.083546	0.087603	0.018117	0.11118	0.078387	0.072863	0.10767	0.096618	0.040162	0.074453	0.14358	0.081188	0.10537	0.067081	0.099695	0.13484	0.11945	0.11654	0.18945	0.026562	0.097277	0.11435	0.13988	0.083264	0.10456	0.040338	0.085049	0.052637	0.13261	0.058097	0.094508	0.084027	0.048831	0.12623	0.092751	0.1098	0.12736	0.12368	0.051631	0.10684	0.063705
D-Glucuronate 1-phosphate	273.005	0.16005	0.20579	0.088872	0.054088	0.15339	0.12213	0.075562	0.22508	0.11895	0.31436	0.095122	0.16145	0.088488	0.1035	0.17467	0.16283	0.10422	0.067405	0.11346	0.16366	0.10904	0.18214	0.14529	0.093468	0.065559	0.16838	0.11275	0.15521	0.21122	0.20418	0.16514	0.063971	0.098569	0.13601	0.096327	0.098372	0.1021	0.057254	0.14839	0.089219	0.083933	0.10659	0.074621	0.15587	0.15019	0.16606	0.069401	0.11444
3-keto-L-gulonate-6-phosphate	273.005	0.16005	0.20579	0.088872	0.054088	0.15339	0.12213	0.075562	0.22508	0.11895	0.31436	0.095122	0.16145	0.088488	0.1035	0.17467	0.16283	0.10422	0.067405	0.11346	0.16366	0.10904	0.18214	0.14529	0.093468	0.065559	0.16838	0.11275	0.15521	0.21122	0.20418	0.16514	0.063971	0.098569	0.13601	0.096327	0.098372	0.1021	0.057254	0.14839	0.089219	0.083933	0.10659	0.074621	0.15587	0.15019	0.16606	0.069401	0.11444
4-Amino-5-hydroxymethyl-2-methylpyrimidine	138.064	0.10218	0.13326	0.065786	0.11304	0.061457	0.06602	0.11678	0.17533	0.059883	0.078363	0.058825	0.04131	0.099082	0.06217	0.080185	0.073943	0.13713	0.12252	0.0979	0.074342	0.12965	0.13502	0.084173	0.17645	0.054247	0.10406	0.070389	0.084847	0.052735	0.075901	0.044731	0.12594	0.096186	0.070037	0.086757	0.06979	0.092314	0.048276	0.081602	0.059493	0.10731	0.16799	0.0892	0.15302	0.1237	0.13411	0.082033	0.15984
Anthranilate	136.041	0.040159	0.10973	0.061159	0.024605	0.053681	0.03712	0.05377	0.027182	0.11815	0.086512	0.088059	0.04972	0.056102	0.073961	0.1024	0.033104	0.10279	0.12009	0.071685	0.084286	0.046208	0.088433	0.09098	0.062896	0.038752	0.070963	0.10807	0.13302	0.089854	0.06488	0.032583	0.067436	0.082046	0.070505	0.063908	0.13215	0.026405	0.085396	0.010055	0.081043	0.1096	0.061343	0.073537	0.06054	0.056978	0.030831	0.055696	0.058736
4-Aminobenzoate	136.041	0.040159	0.10973	0.061159	0.024605	0.053681	0.03712	0.05377	0.027182	0.11815	0.086512	0.088059	0.04972	0.056102	0.073961	0.1024	0.033104	0.10279	0.12009	0.071685	0.084286	0.046208	0.088433	0.09098	0.062896	0.038752	0.070963	0.10807	0.13302	0.089854	0.06488	0.032583	0.067436	0.082046	0.070505	0.063908	0.13215	0.026405	0.085396	0.010055	0.081043	0.1096	0.061343	0.073537	0.06054	0.056978	0.030831	0.055696	0.058736
4-Aminobutanal	86.0602	0.21358	0.071717	0.20899	0.39938	0.13787	0.25958	0.13572	0.41159	0.26407	0.082704	0.1794	0.2972	0.34533	0.29328	0.34502	0.33373	0.21676	0.21111	0.20498	0.16258	0.3724	0.14482	0.25924	0.19142	0.27567	0.20447	0.18951	0.27368	0.20574	0.33429	0.23293	0.36503	0.20426	0.21078	0.28806	0.43299	0.37662	0.29457	0.19318	0.27338	0.40977	0.19852	0.21475	0.22708	0.1658	0.040097	0.23013	0.1213
4-Aminobutanoate	102.056	0.27834	0.12555	0.25725	0.16722	0.12317	0.2848	0.19639	0.43756	0.34092	0.09015	0.1401	0.20279	0.22172	0.25881	0.13274	0.10074	0.14016	0.21543	0.32993	0.19829	0.19428	0.15404	0.22957	0.13703	0.18391	0.26013	0.14445	0.36822	0.34412	0.1627	0.17422	0.065528	0.15412	0.14402	0.14299	0.35269	0.32455	0.36236	0.10583	0.15765	0.13055	0.17063	0.34277	0.31541	0.35354	0.2114	0.25338	0.34128
Adenine	134.047	0.15781	0.17386	0.15798	0.15514	0.10122	0.094848	0.10328	0.11916	0.15272	0.065279	0.16648	0.14698	0.17865	0.19248	0.1974	0.12636	0.16909	0.12943	0.18037	0.17146	0.066831	0.18721	0.10993	0.13041	0.15108	0.089775	0.1929	0.18927	0.05285	0.094672	0.16122	0.078124	0.15437	0.092754	0.12091	0.15293	0.23998	0.19811	0.10205	0.13385	0.043859	0.13842	0.078389	0.17208	0.12684	0.1366	0.2486	0.29596
4-Hydroxy-L-threonine	134.047	0.15781	0.17386	0.15798	0.15514	0.10122	0.094848	0.10328	0.11916	0.15272	0.065279	0.16648	0.14698	0.17865	0.19248	0.1974	0.12636	0.16909	0.12943	0.18037	0.17146	0.066831	0.18721	0.10993	0.13041	0.15108	0.089775	0.1929	0.18927	0.05285	0.094672	0.16122	0.078124	0.15437	0.092754	0.12091	0.15293	0.23998	0.19811	0.10205	0.13385	0.043859	0.13842	0.078389	0.17208	0.12684	0.1366	0.2486	0.29596
4-Hydroxyphenylacetaldehyde	135.045	0.18697	0.091861	0.12647	0.13231	0.039719	0.13995	0.15929	0.24739	0.1665	0.14296	0.084654	0.10538	0.18286	0.1598	0.15945	0.14571	0.20157	0.136	0.067871	0.10459	0.11801	0.0996	0.18119	0.16199	0.13172	0.1716	0.17062	0.15922	0.11879	0.09757	0.17526	0.13103	0.14756	0.092669	0.13666	0.10663	0.10401	0.18212	0.20674	0.085123	0.084286	0.16774	0.071674	0.18782	0.14286	0.18023	0.18933	0.23405
Phenylacetic acid	135.045	0.18697	0.091861	0.12647	0.13231	0.039719	0.13995	0.15929	0.24739	0.1665	0.14296	0.084654	0.10538	0.18286	0.1598	0.15945	0.14571	0.20157	0.136	0.067871	0.10459	0.11801	0.0996	0.18119	0.16199	0.13172	0.1716	0.17062	0.15922	0.11879	0.09757	0.17526	0.13103	0.14756	0.092669	0.13666	0.10663	0.10401	0.18212	0.20674	0.085123	0.084286	0.16774	0.071674	0.18782	0.14286	0.18023	0.18933	0.23405
4-Phospho-L-aspartate	211.997	0.12265	0.17236	0.27684	0.22485	0.06431	0.12276	0.13353	0.09185	0.25144	0.047806	0.26773	0.30848	0.28472	0.34648	0.17966	0.11766	0.24969	0.30308	0.24822	0.29451	0.083871	0.070709	0.28371	0.12285	0.1265	0.1813	0.2255	0.3641	0.42593	0.84925	0.29051	0.10607	0.16955	0.13629	0.1573	0.33563	0.48762	0.21871	0.9203	0.22375	0.23835	0.11445	0.15501	0.34132	0.16602	0.2	0.32588	0.32685
5,6,7,8-tetrahydropteridine	135.067	0.18803	0.10666	0.10861	0.086884	0.054414	0.22195	0.084817	0.21717	0.16147	0.084275	0.11973	0.12801	0.12091	0.11346	0.11319	0.12401	0.14667	0.12216	0.078522	0.07144	0.044921	0.16933	0.11033	0.15676	0.082803	0.18822	0.098908	0.044265	0.10618	0.138	0.10408	0.074938	0.14055	0.031039	0.094683	0.11297	0.10238	0.15378	0.10695	0.068726	0.10273	0.066085	0.070477	0.21694	0.16839	0.16793	0.12318	0.20274
5,6-Dimethylbenzimidazole	145.075	0.14344	0.070126	0.1339	0.059966	0.042559	0.076773	0.057732	0.17059	0.093605	0.056686	0.13109	0.11289	0.14951	0.09395	0.073912	0.036527	0.12298	0.10284	0.035911	0.10369	0.095507	0.11128	0.063523	0.1224	0.13051	0.11027	0.096734	0.10471	0.12085	0.057429	0.052181	0.11527	0.10565	0.066748	0.083651	0.14011	0.098958	0.13044	0.15891	0.038245	0.095295	0.093426	0.065885	0.12538	0.11476	0.1111	0.13517	0.16495
5-Amino-4-oxopentanoate	130.051	0.17011	0.32945	0.14102	0.19817	0.26044	0.086396	0.16743	0.37394	0.28991	0.17487	0.2353	0.25639	0.36156	0.4341	0.19063	0.15359	0.25547	0.26715	0.20662	0.32272	0.096408	0.10856	0.33182	0.072528	0.13859	0.27171	0.23714	0.28266	0.41319	0.41697	0.20766	0.11879	0.23746	0.20597	0.20493	0.12643	0.24462	0.25752	0.18498	0.17102	0.18249	0.12855	0.15474	0.22919	0.21499	0.17993	0.26831	0.15336
L-Glutamate 5-semialdehyde	130.051	0.17011	0.32945	0.14102	0.19817	0.26044	0.086396	0.16743	0.37394	0.28991	0.17487	0.2353	0.25639	0.36156	0.4341	0.19063	0.15359	0.25547	0.26715	0.20662	0.32272	0.096408	0.10856	0.33182	0.072528	0.13859	0.27171	0.23714	0.28266	0.41319	0.41697	0.20766	0.11879	0.23746	0.20597	0.20493	0.12643	0.24462	0.25752	0.18498	0.17102	0.18249	0.12855	0.15474	0.22919	0.21499	0.17993	0.26831	0.15336
L-Glutamate 1-semialdehyde	130.051	0.17011	0.32945	0.14102	0.19817	0.26044	0.086396	0.16743	0.37394	0.28991	0.17487	0.2353	0.25639	0.36156	0.4341	0.19063	0.15359	0.25547	0.26715	0.20662	0.32272	0.096408	0.10856	0.33182	0.072528	0.13859	0.27171	0.23714	0.28266	0.41319	0.41697	0.20766	0.11879	0.23746	0.20597	0.20493	0.12643	0.24462	0.25752	0.18498	0.17102	0.18249	0.12855	0.15474	0.22919	0.21499	0.17993	0.26831	0.15336
5-Methylthioadenosine	296.085	0.12906	0.12433	0.16132	0.074638	0.12705	0.16274	0.1525	0.19638	0.22168	0.18042	0.058662	0.047297	0.059481	0.11331	0.14002	0.092918	0.11882	0.074817	0.13031	0.11323	0.20963	0.079591	0.11978	0.11692	0.095292	0.18315	0.11168	0.14421	0.092292	0.11999	0.18653	0.085291	0.060979	0.10145	0.11265	0.10435	0.0657	0.10844	0.077499	0.065188	0.078549	0.16813	0.073665	0.20261	0.055114	0.12785	0.11784	0.15075
6-hydroxymethyl dihydropterin	194.069	0.18673	0.13637	0.13586	0.27873	0.059267	0.22792	0.11814	0.086095	0.27619	0.25688	0.12497	0.13177	0.13578	0.13266	0.11197	0.082173	0.059849	0.11708	0.11016	0.12338	0.0036236	0.078408	0.15994	0.126	0.15867	0.1231	0.11063	0.3419	0.16758	0.26638	0.22017	0.10262	0.051735	0.15207	0.096949	0.10299	0.21631	0.15164	0.24302	0.12903	0.114	0.10429	0.13337	0.23831	0.24809	0.18124	0.25019	0.34252
7-cyano-7-carbaguanine	174.042	0.17283	0.24246	0.22651	0.09474	0.25397	0.1159	0.28117	0.57032	0.26318	0.059962	0.18923	0.22832	0.30021	0.43227	0.22965	0.13752	0.27018	0.26651	0.48175	0.24228	0.11633	0.20648	0.32765	0.15646	0.097272	0.23668	0.19529	0.27576	0.33074	0.38053	0.14345	0.16067	0.31045	0.18369	0.16637	0.27467	0.37921	0.25445	0.26329	0.19472	0.20252	0.16769	0.18159	0.21559	0.17557	0.19828	0.30853	0.28672
ADP	426.022	0.23559	0.13721	0.28259	0.19033	0.14004	0.29346	0.15744	0.41508	0.29941	0.075472	0.12429	0.24044	0.28571	0.35321	0.2225	0.16509	0.23073	0.29209	0.1557	0.20471	0.14563	0.14167	0.30131	0.16538	0.18149	0.22492	0.18378	0.507	0.16155	0.2101	0.54311	0.17118	0.17747	0.18088	0.04292	0.16365	0.22381	0.19799	0.13289	0.12296	0.16251	0.21949	0.18491	0.078796	0.14321	0.10587	0.30501	0.49243
Adenosine 3',5'-bisphosphate	426.022	0.23559	0.13721	0.28259	0.19033	0.14004	0.29346	0.15744	0.41508	0.29941	0.075472	0.12429	0.24044	0.28571	0.35321	0.2225	0.16509	0.23073	0.29209	0.1557	0.20471	0.14563	0.14167	0.30131	0.16538	0.18149	0.22492	0.18378	0.507	0.16155	0.2101	0.54311	0.17118	0.17747	0.18088	0.04292	0.16365	0.22381	0.19799	0.13289	0.12296	0.16251	0.21949	0.18491	0.078796	0.14321	0.10587	0.30501	0.49243
dGDP	426.022	0.23559	0.13721	0.28259	0.19033	0.14004	0.29346	0.15744	0.41508	0.29941	0.075472	0.12429	0.24044	0.28571	0.35321	0.2225	0.16509	0.23073	0.29209	0.1557	0.20471	0.14563	0.14167	0.30131	0.16538	0.18149	0.22492	0.18378	0.507	0.16155	0.2101	0.54311	0.17118	0.17747	0.18088	0.04292	0.16365	0.22381	0.19799	0.13289	0.12296	0.16251	0.21949	0.18491	0.078796	0.14321	0.10587	0.30501	0.49243
ADP-L-glycero-D-manno-heptose	618.085	0.17358	0.21457	0.24472	0.23905	0.12349	0.20882	0.15559	0.41486	0.18924	0.094358	0.14178	0.26999	0.18873	0.25978	0.28338	0.24585	0.27468	0.27982	0.39595	0.077703	0.37706	0.16814	0.23352	0.15117	0.090434	0.50515	0.21858	0.46088	0.21972	0.17053	0.5046	0.25472	0.086767	0.28159	0.21372	0.23578	0.26154	0.36486	0.27251	0.11786	0.24245	0.20442	0.24555	0.2938	0.3467	0.55678	0.50077	0.61257
ATP	505.988	0.32451	0.1753	0.21867	0.099687	0.089796	0.14091	0.20916	0.38062	0.069761	0.11772	0.20812	0.20064	0.17991	0.28263	0.17237	0.25867	0.27251	0.14759	0.26559	0.17315	0.41282	0.40316	0.33394	0.24047	0.10466	0.2598	0.33328	0.21694	0.16512	0.18519	0.29574	0.18099	0.17006	0.21418	0.2622	0.22148	0.26306	0.18022	0.2077	0.16555	0.19731	0.27765	0.24799	0.17124	0.15865	0.14013	0.27096	0.46749
dGTP	505.988	0.32451	0.1753	0.21867	0.099687	0.089796	0.14091	0.20916	0.38062	0.069761	0.11772	0.20812	0.20064	0.17991	0.28263	0.17237	0.25867	0.27251	0.14759	0.26559	0.17315	0.41282	0.40316	0.33394	0.24047	0.10466	0.2598	0.33328	0.21694	0.16512	0.18519	0.29574	0.18099	0.17006	0.21418	0.2622	0.22148	0.26306	0.18022	0.2077	0.16555	0.19731	0.27765	0.24799	0.17124	0.15865	0.14013	0.27096	0.46749
Propionate (n-C3:0)	73.0289	0.094423	0.14762	0.11296	0.05487	0.15412	0.31095	0.1583	0.036395	0.23392	0.14331	0.097842	0.20523	0.15367	0.12364	0.24358	0.13637	0.085151	0.1456	0.18378	0.12378	0.075674	0.10158	0.13277	0.12749	0.20945	0.13321	0.17212	0.18274	0.11595	0.16509	0.085028	0.16371	0.18162	0.13358	0.19786	0.19415	0.14548	0.12231	0.15492	0.057707	0.11029	0.12006	0.24651	0.11632	0.12974	0.21959	0.15418	0.357
L-Lactaldehyde	73.0289	0.094423	0.14762	0.11296	0.05487	0.15412	0.31095	0.1583	0.036395	0.23392	0.14331	0.097842	0.20523	0.15367	0.12364	0.24358	0.13637	0.085151	0.1456	0.18378	0.12378	0.075674	0.10158	0.13277	0.12749	0.20945	0.13321	0.17212	0.18274	0.11595	0.16509	0.085028	0.16371	0.18162	0.13358	0.19786	0.19415	0.14548	0.12231	0.15492	0.057707	0.11029	0.12006	0.24651	0.11632	0.12974	0.21959	0.15418	0.357
D-Lactaldehyde	73.0289	0.094423	0.14762	0.11296	0.05487	0.15412	0.31095	0.1583	0.036395	0.23392	0.14331	0.097842	0.20523	0.15367	0.12364	0.24358	0.13637	0.085151	0.1456	0.18378	0.12378	0.075674	0.10158	0.13277	0.12749	0.20945	0.13321	0.17212	0.18274	0.11595	0.16509	0.085028	0.16371	0.18162	0.13358	0.19786	0.19415	0.14548	0.12231	0.15492	0.057707	0.11029	0.12006	0.24651	0.11632	0.12974	0.21959	0.15418	0.357
Acetol	73.0289	0.094423	0.14762	0.11296	0.05487	0.15412	0.31095	0.1583	0.036395	0.23392	0.14331	0.097842	0.20523	0.15367	0.12364	0.24358	0.13637	0.085151	0.1456	0.18378	0.12378	0.075674	0.10158	0.13277	0.12749	0.20945	0.13321	0.17212	0.18274	0.11595	0.16509	0.085028	0.16371	0.18162	0.13358	0.19786	0.19415	0.14548	0.12231	0.15492	0.057707	0.11029	0.12006	0.24651	0.11632	0.12974	0.21959	0.15418	0.357
Acetyl phosphate	138.978	0.047827	0.036889	0.035149	0.019706	0.036538	0.027968	0.023282	0.077237	0.05336	0.011015	0.032352	0.017049	0.028833	0.050337	0.025405	0.04237	0.031916	0.030971	0.027275	0.017824	0.022689	0.016518	0.018388	0.052052	0.016919	0.053571	0.043044	0.013468	0.028549	0.028034	0.041994	0.035212	0.022584	0.033769	0.046883	0.036144	0.022425	0.028305	0.014821	0.023742	0.032295	0.043022	0.031427	0.070049	0.020801	0.046612	0.010906	0.048185
Acetyl-CoA	808.119	0.24474	0.21918	0.40278	0.15408	0.27758	0.39561	0.17394	0.28297	0.34342	0.16873	0.20123	0.16865	0.37286	0.31322	0.13345	0.16654	0.22832	0.21951	0.42005	0.19612	0.064545	0.11972	0.2665	0.13103	0.23928	0.25902	0.25659	0.32034	0.2356	0.19284	0.60208	0.17828	0.15103	0.1251	0.13136	0.23971	0.44538	0.32075	0.24328	0.20938	0.18526	0.22699	0.26964	0.23466	0.51259	0.3617	0.48321	0.69396
Adenosine	266.09	0.10088	0.18127	0.15479	0.21073	0.14287	0.21697	0.17038	0.11693	0.18408	0.054909	0.11615	0.1535	0.15623	0.076404	0.053696	0.15414	0.20166	0.082383	0.071445	0.20667	0.089673	0.13699	0.153	0.1103	0.24615	0.15245	0.17067	0.46202	0.18707	0.044513	0.60932	0.051366	0.12511	0.088424	0.069357	0.18442	0.26991	0.14533	0.19968	0.14469	0.13731	0.10786	0.14293	0.2072	0.14422	0.1828	0.32142	0.12672
Deoxyguanosine	266.09	0.10088	0.18127	0.15479	0.21073	0.14287	0.21697	0.17038	0.11693	0.18408	0.054909	0.11615	0.1535	0.15623	0.076404	0.053696	0.15414	0.20166	0.082383	0.071445	0.20667	0.089673	0.13699	0.153	0.1103	0.24615	0.15245	0.17067	0.46202	0.18707	0.044513	0.60932	0.051366	0.12511	0.088424	0.069357	0.18442	0.26991	0.14533	0.19968	0.14469	0.13731	0.10786	0.14293	0.2072	0.14422	0.1828	0.32142	0.12672
Agmatine	129.113	0.15866	0.091703	0.085278	0.038381	0.071436	0.22104	0.12199	0.15544	0.17707	0.0043579	0.095024	0.14444	0.097525	0.077182	0.09556	0.09443	0.099433	0.11519	0.10062	0.23358	0.014054	0.07259	0.064297	0.10724	0.14528	0.12265	0.055357	0.057959	0.10452	0.075188	0.11866	0.044052	0.089405	0.065371	0.066554	0.030963	0.164	0.054941	0.1008	0.086871	0.14876	0.096404	0.17597	0.11747	0.14775	0.097931	0.14181	0.22488
Aminoacetaldehyde	58.029	0.22851	0.14421	0.24583	0.075767	0.26285	0.19241	0.15382	0.097003	0.10602	0.59929	0.20689	0.26292	0.28169	0.22032	0.07415	0.16392	0.1381	0.20626	0.26148	0.12648	0.14297	0.21904	0.20521	0.19827	0.30263	0.13051	0.20541	0.14306	0.42377	0.35939	0.24074	0.23118	0.28572	0.12994	0.20882	0.38679	0.33478	0.24905	0.082436	0.28466	0.22381	0.34231	0.25169	0.12017	0.3358	0.30821	0.25841	0.1022
Arbutin	271.082	0.13304	0.14451	0.11104	0.092793	0.11177	0.12699	0.07043	0.239	0.050605	0.11738	0.092723	0.13096	0.071627	0.085362	0.15833	0.12331	0.17729	0.091905	0.051462	0.15005	0.0012834	0.10495	0.11465	0.15155	0.070018	0.12632	0.12577	0.11189	0.11999	0.10628	0.17779	0.076601	0.065868	0.06147	0.089779	0.13287	0.11658	0.12677	0.11437	0.066649	0.092533	0.082884	0.045471	0.15021	0.069564	0.18986	0.14402	0.23302
Betaine aldehyde	100.076	0.32366	0.24561	0.29168	0.28765	0.13596	0.087332	0.2096	0.2683	0.16047	0.058672	0.31539	0.21544	0.28719	0.20487	0.14901	0.29616	0.1274	0.34746	0.14797	0.10598	0.10776	0.1232	0.15935	0.23974	0.19851	0.21611	0.21899	0.2979	0.32454	0.14889	0.088828	0.077388	0.35457	0.23036	0.29192	0.20955	0.45141	0.20967	0.34989	0.33377	0.34385	0.26413	0.2576	0.19861	0.19645	0.22699	0.36674	0.018152
Bicarbonate	60.9957	0.16067	0.16589	0.18578	0.21879	0.22377	0.30229	0.21164	0.11726	0.17183	0.14906	0.14122	0.16592	0.18213	0.24077	0.24097	0.16495	0.19401	0.29423	0.18195	0.19302	0.28407	0.23495	0.13711	0.17715	0.32283	0.33205	0.22666	0.23751	0.13357	0.10397	0.13367	0.27136	0.21686	0.18631	0.14864	0.21916	0.2942	0.18174	0.15073	0.33487	0.27698	0.11862	0.28787	0.2863	0.31401	0.36686	0.26831	0.21912
Butanal	71.0497	0.31761	0.19728	0.10788	0.29853	0.083847	0.31943	0.30127	0.09423	0.10912	0.39146	0.18645	0.12562	0.17173	0.19419	0.14549	0.16049	0.23642	0.16591	0.12531	0.073311	0.26277	0.32247	0.17171	0.2015	0.17865	0.11756	0.26331	0.10309	0.27852	0.22177	0.19001	0.29325	0.13948	0.16878	0.074651	0.12186	0.19953	0.19546	0.35251	0.28982	0.14832	0.23134	0.23321	0.27419	0.3237	0.35904	0.16312	0.11886
Butyrate (n-C4:0)	87.0447	0.21834	0.17659	0.18553	0.080274	0.052958	0.023768	0.24544	0.23778	0.13209	0.061625	0.077334	0.16547	0.23484	0.11435	0.1282	0.13913	0.10532	0.15462	0.082303	0.16926	0.18197	0.2285	0.17173	0.28202	0.27067	0.13574	0.075975	0.19759	0.20509	0.1755	0.10427	0.18602	0.17186	0.11005	0.13691	0.18959	0.12807	0.14437	0.14788	0.10894	0.12031	0.15393	0.13313	0.19697	0.17424	0.21251	0.13655	0.10289
CDP	402.01	0.29132	0.30306	0.26365	0.18206	0.12384	0.28477	0.10624	0.43004	0.26122	0.1998	0.13262	0.29271	0.17763	0.20338	0.13781	0.051567	0.21543	0.1384	0.09652	0.13776	0.19129	0.17892	0.27282	0.18566	0.18274	0.41206	0.36306	0.78835	0.2997	0.23143	0.71353	0.22898	0.11818	0.17731	0.18007	0.15797	0.43389	0.68993	0.11803	0.11092	0.23659	0.2214	0.29702	0.34491	0.41711	0.27239	0.23547	0.59077
CDP-1,2-didodecanoylglycerol	840.385	0.63366	0.66136	0.52291	0.82487	1.2097	0.67049	0.58482	0.46618	0.5292	1.3374	0.20805	0.27921	0.75759	0.44853	0.59031	0.39858	0.43896	0.21823	0.37685	0.72165	0.2423	1.3723	0.22203	0.58436	0.30281	0.51366	0.82486	0.79222	0.64448	0.58068	0.97104	0.32076	0.50067	0.6262	0.20334	0.78626	1.0817	0.75057	0.15541	0.48858	1.2161	0.53229	0.56649	0.48996	0.71962	0.15913	1.4346	0.39496
CDP-1,2-ditetradecanoylglycerol	896.448	0.47266	0.33992	0.12283	0.32401	0.28243	0.30381	0.22357	0.32904	0.33232	0.045494	0.26864	0.18338	0.41781	0.46808	0.25458	0.26629	0.40815	0.28476	0.19641	0.16838	0.0594	0.22243	0.33778	0.46731	0.13947	1.1328	0.29505	0.19733	0.48357	0.33796	0.51748	0.35179	0.28615	0.24033	0.41867	0.26201	0.60611	0.13836	0.29092	0.2988	0.21961	0.3554	0.37218	0.29194	0.26939	0.38129	0.43389	1.3218
CTP	481.976	0.13731	0.10278	0.15185	0.051722	0.060133	0.10339	0.078707	0.11849	0.11518	0.056789	0.074124	0.10371	0.072114	0.10104	0.10561	0.056296	0.08883	0.052672	0.11123	0.077191	0.02316	0.093436	0.076077	0.081231	0.070265	0.14723	0.12728	0.10663	0.15732	0.11714	0.052936	0.073703	0.090039	0.11057	0.062177	0.10844	0.22589	0.19465	0.077474	0.058314	0.050685	0.12255	0.11097	0.12032	0.12366	0.11497	0.13877	0.13469
Carbamoyl phosphate	139.976	0.045398	0.074407	0.092527	0.053647	0.058703	0.084664	0.038422	0.060844	0.088701	0.016186	0.050655	0.043964	0.063687	0.11664	0.038538	0.097801	0.085028	0.040486	0.038824	0.050695	0.098741	0.083142	0.04786	0.06618	0.078366	0.10301	0.042561	0.041229	0.059746	0.12166	0.067711	0.059885	0.052919	0.082421	0.070705	0.047936	0.050133	0.051945	0.049016	0.05237	0.063909	0.084879	0.087644	0.093441	0.076952	0.06955	0.060166	0.056474
Coenzyme A	766.108	0.24664	0.18987	0.43186	0.21752	0.57133	0.87556	0.19145	0.4475	0.35214	0.22342	0.37678	0.23552	0.43453	0.42155	0.30448	0.1625	0.33825	0.3324	0.38882	0.39193	0.46175	0.47333	0.28051	0.30964	0.35534	0.41915	0.25208	0.36429	0.26526	0.33838	0.71842	0.16544	0.29444	0.27337	0.2635	0.41305	0.4446	0.55595	0.35853	0.37026	0.23447	0.19161	0.45718	0.86523	0.58814	0.41563	0.35284	0.5903
Cytidine	242.077	0.16521	0.13108	0.048284	0.07178	0.058917	0.15795	0.093475	0.1779	0.15154	0.0082951	0.11941	0.1224	0.14711	0.14816	0.14332	0.094568	0.13258	0.13237	0.095279	0.1495	0.070689	0.104	0.1541	0.097395	0.080168	0.19466	0.14932	0.16056	0.08763	0.14737	0.13852	0.060796	0.15771	0.057066	0.069096	0.12479	0.10943	0.11436	0.095415	0.094126	0.10777	0.15192	0.14653	0.065596	0.14333	0.037497	0.25982	0.25366
D-4'-Phosphopantothenate	298.066	0.12639	0.17231	0.081733	0.072712	0.1076	0.10721	0.2102	0.18895	0.14126	0.02309	0.18107	0.11868	0.093244	0.17148	0.12538	0.041458	0.12945	0.12371	0.079181	0.13156	0.0077391	0.14047	0.10925	0.19332	0.075377	0.25183	0.11765	0.11779	0.11901	0.07683	0.19658	0.12419	0.1317	0.13931	0.15106	0.095081	0.066814	0.16774	0.17007	0.071908	0.15533	0.12229	0.14645	0.18129	0.088573	0.054937	0.15288	0.021945
L-Alanine	88.0399	0.2025	0.18959	0.23845	0.18411	0.15147	0.21912	0.21412	0.25051	0.31759	0.27566	0.191	0.24776	0.24331	0.28587	0.18415	0.16288	0.32376	0.27692	0.29869	0.13435	0.19406	0.22528	0.35054	0.33368	0.23863	0.28827	0.18684	0.26375	0.23676	0.24661	0.28196	0.15339	0.28274	0.1895	0.17643	0.26227	0.30943	0.24208	0.29227	0.25917	0.055387	0.22001	0.26589	0.11707	0.2527	0.19088	0.13008	0.35383
beta-Alanine	88.0399	0.2025	0.18959	0.23845	0.18411	0.15147	0.21912	0.21412	0.25051	0.31759	0.27566	0.191	0.24776	0.24331	0.28587	0.18415	0.16288	0.32376	0.27692	0.29869	0.13435	0.19406	0.22528	0.35054	0.33368	0.23863	0.28827	0.18684	0.26375	0.23676	0.24661	0.28196	0.15339	0.28274	0.1895	0.17643	0.26227	0.30943	0.24208	0.29227	0.25917	0.055387	0.22001	0.26589	0.11707	0.2527	0.19088	0.13008	0.35383
D-Alanine	88.0399	0.2025	0.18959	0.23845	0.18411	0.15147	0.21912	0.21412	0.25051	0.31759	0.27566	0.191	0.24776	0.24331	0.28587	0.18415	0.16288	0.32376	0.27692	0.29869	0.13435	0.19406	0.22528	0.35054	0.33368	0.23863	0.28827	0.18684	0.26375	0.23676	0.24661	0.28196	0.15339	0.28274	0.1895	0.17643	0.26227	0.30943	0.24208	0.29227	0.25917	0.055387	0.22001	0.26589	0.11707	0.2527	0.19088	0.13008	0.35383
Sarcosine	88.0399	0.2025	0.18959	0.23845	0.18411	0.15147	0.21912	0.21412	0.25051	0.31759	0.27566	0.191	0.24776	0.24331	0.28587	0.18415	0.16288	0.32376	0.27692	0.29869	0.13435	0.19406	0.22528	0.35054	0.33368	0.23863	0.28827	0.18684	0.26375	0.23676	0.24661	0.28196	0.15339	0.28274	0.1895	0.17643	0.26227	0.30943	0.24208	0.29227	0.25917	0.055387	0.22001	0.26589	0.11707	0.2527	0.19088	0.13008	0.35383
D-Alanyl-D-alanine	159.078	0.083751	0.06824	0.077783	0.17967	0.09298	0.13888	0.06848	0.13464	0.13442	0.32878	0.10894	0.10977	0.12753	0.12818	0.11837	0.039614	0.12488	0.11463	0.11369	0.15206	0.20472	0.13961	0.12085	0.058581	0.10462	0.11333	0.16357	0.14962	0.12004	0.090834	0.0914	0.05155	0.094783	0.15546	0.10253	0.15628	0.13211	0.088607	0.17588	0.089768	0.15611	0.073647	0.13338	0.13156	0.07404	0.14075	0.18361	0.55747
D-Glucose	179.056	0.21757	0.12004	0.12298	0.14842	0.055235	0.26711	0.10627	0.35763	0.36305	0.54198	0.20705	0.15399	0.21597	0.17425	0.12006	0.15733	0.23014	0.096354	0.11574	0.17766	0.27196	0.088243	0.21604	0.15248	0.14376	0.28085	0.16518	0.19623	0.22085	0.1045	0.19326	0.20837	0.18156	0.11783	0.17602	0.097491	0.13646	0.17585	0.25102	0.039695	0.26894	0.19263	0.079268	0.21391	0.095904	0.21747	0.24139	0.24372
D-Fructose	179.056	0.21757	0.12004	0.12298	0.14842	0.055235	0.26711	0.10627	0.35763	0.36305	0.54198	0.20705	0.15399	0.21597	0.17425	0.12006	0.15733	0.23014	0.096354	0.11574	0.17766	0.27196	0.088243	0.21604	0.15248	0.14376	0.28085	0.16518	0.19623	0.22085	0.1045	0.19326	0.20837	0.18156	0.11783	0.17602	0.097491	0.13646	0.17585	0.25102	0.039695	0.26894	0.19263	0.079268	0.21391	0.095904	0.21747	0.24139	0.24372
D-Galactose	179.056	0.21757	0.12004	0.12298	0.14842	0.055235	0.26711	0.10627	0.35763	0.36305	0.54198	0.20705	0.15399	0.21597	0.17425	0.12006	0.15733	0.23014	0.096354	0.11574	0.17766	0.27196	0.088243	0.21604	0.15248	0.14376	0.28085	0.16518	0.19623	0.22085	0.1045	0.19326	0.20837	0.18156	0.11783	0.17602	0.097491	0.13646	0.17585	0.25102	0.039695	0.26894	0.19263	0.079268	0.21391	0.095904	0.21747	0.24139	0.24372
myo-Inositol	179.056	0.21757	0.12004	0.12298	0.14842	0.055235	0.26711	0.10627	0.35763	0.36305	0.54198	0.20705	0.15399	0.21597	0.17425	0.12006	0.15733	0.23014	0.096354	0.11574	0.17766	0.27196	0.088243	0.21604	0.15248	0.14376	0.28085	0.16518	0.19623	0.22085	0.1045	0.19326	0.20837	0.18156	0.11783	0.17602	0.097491	0.13646	0.17585	0.25102	0.039695	0.26894	0.19263	0.079268	0.21391	0.095904	0.21747	0.24139	0.24372
D-Mannose	179.056	0.21757	0.12004	0.12298	0.14842	0.055235	0.26711	0.10627	0.35763	0.36305	0.54198	0.20705	0.15399	0.21597	0.17425	0.12006	0.15733	0.23014	0.096354	0.11574	0.17766	0.27196	0.088243	0.21604	0.15248	0.14376	0.28085	0.16518	0.19623	0.22085	0.1045	0.19326	0.20837	0.18156	0.11783	0.17602	0.097491	0.13646	0.17585	0.25102	0.039695	0.26894	0.19263	0.079268	0.21391	0.095904	0.21747	0.24139	0.24372
D-Allose	179.056	0.21757	0.12004	0.12298	0.14842	0.055235	0.26711	0.10627	0.35763	0.36305	0.54198	0.20705	0.15399	0.21597	0.17425	0.12006	0.15733	0.23014	0.096354	0.11574	0.17766	0.27196	0.088243	0.21604	0.15248	0.14376	0.28085	0.16518	0.19623	0.22085	0.1045	0.19326	0.20837	0.18156	0.11783	0.17602	0.097491	0.13646	0.17585	0.25102	0.039695	0.26894	0.19263	0.079268	0.21391	0.095904	0.21747	0.24139	0.24372
beta D-Galactose	179.056	0.21757	0.12004	0.12298	0.14842	0.055235	0.26711	0.10627	0.35763	0.36305	0.54198	0.20705	0.15399	0.21597	0.17425	0.12006	0.15733	0.23014	0.096354	0.11574	0.17766	0.27196	0.088243	0.21604	0.15248	0.14376	0.28085	0.16518	0.19623	0.22085	0.1045	0.19326	0.20837	0.18156	0.11783	0.17602	0.097491	0.13646	0.17585	0.25102	0.039695	0.26894	0.19263	0.079268	0.21391	0.095904	0.21747	0.24139	0.24372
D-Gluconate	195.052	0.16951	0.1585	0.30753	0.26293	0.37202	0.29983	0.17854	0.16677	0.12952	0.46081	0.10948	0.27687	0.29137	0.073633	0.26558	0.15918	0.26922	0.24436	0.28933	0.32591	0.058071	0.23612	0.38202	0.17517	0.14255	0.23	0.096724	0.1359	0.13299	0.11423	0.37675	0.27857	0.14725	0.18409	0.21657	0.16105	0.1071	0.11338	0.45056	0.075113	0.16689	0.14144	0.18204	0.15589	0.15634	0.20962	0.41472	0.19053
D-Mannonate	195.052	0.16951	0.1585	0.30753	0.26293	0.37202	0.29983	0.17854	0.16677	0.12952	0.46081	0.10948	0.27687	0.29137	0.073633	0.26558	0.15918	0.26922	0.24436	0.28933	0.32591	0.058071	0.23612	0.38202	0.17517	0.14255	0.23	0.096724	0.1359	0.13299	0.11423	0.37675	0.27857	0.14725	0.18409	0.21657	0.16105	0.1071	0.11338	0.45056	0.075113	0.16689	0.14144	0.18204	0.15589	0.15634	0.20962	0.41472	0.19053
L-Idonate	195.052	0.16951	0.1585	0.30753	0.26293	0.37202	0.29983	0.17854	0.16677	0.12952	0.46081	0.10948	0.27687	0.29137	0.073633	0.26558	0.15918	0.26922	0.24436	0.28933	0.32591	0.058071	0.23612	0.38202	0.17517	0.14255	0.23	0.096724	0.1359	0.13299	0.11423	0.37675	0.27857	0.14725	0.18409	0.21657	0.16105	0.1071	0.11338	0.45056	0.075113	0.16689	0.14144	0.18204	0.15589	0.15634	0.20962	0.41472	0.19053
D-Altronate	195.052	0.16951	0.1585	0.30753	0.26293	0.37202	0.29983	0.17854	0.16677	0.12952	0.46081	0.10948	0.27687	0.29137	0.073633	0.26558	0.15918	0.26922	0.24436	0.28933	0.32591	0.058071	0.23612	0.38202	0.17517	0.14255	0.23	0.096724	0.1359	0.13299	0.11423	0.37675	0.27857	0.14725	0.18409	0.21657	0.16105	0.1071	0.11338	0.45056	0.075113	0.16689	0.14144	0.18204	0.15589	0.15634	0.20962	0.41472	0.19053
D-Galactonate	195.052	0.16951	0.1585	0.30753	0.26293	0.37202	0.29983	0.17854	0.16677	0.12952	0.46081	0.10948	0.27687	0.29137	0.073633	0.26558	0.15918	0.26922	0.24436	0.28933	0.32591	0.058071	0.23612	0.38202	0.17517	0.14255	0.23	0.096724	0.1359	0.13299	0.11423	0.37675	0.27857	0.14725	0.18409	0.21657	0.16105	0.1071	0.11338	0.45056	0.075113	0.16689	0.14144	0.18204	0.15589	0.15634	0.20962	0.41472	0.19053
L-Galactonate	195.052	0.16951	0.1585	0.30753	0.26293	0.37202	0.29983	0.17854	0.16677	0.12952	0.46081	0.10948	0.27687	0.29137	0.073633	0.26558	0.15918	0.26922	0.24436	0.28933	0.32591	0.058071	0.23612	0.38202	0.17517	0.14255	0.23	0.096724	0.1359	0.13299	0.11423	0.37675	0.27857	0.14725	0.18409	0.21657	0.16105	0.1071	0.11338	0.45056	0.075113	0.16689	0.14144	0.18204	0.15589	0.15634	0.20962	0.41472	0.19053
alpha-D-Ribose 5-phosphate	229.012	0.17217	0.055232	0.15832	0.05853	0.21043	0.16619	0.12372	0.23856	0.20191	0.070597	0.085536	0.19206	0.17128	0.12442	0.18843	0.19319	0.25701	0.1708	0.091828	0.13675	0.015702	0.058073	0.17063	0.1433	0.067233	0.18845	0.17354	0.37815	0.12681	0.10313	0.45965	0.12731	0.17525	0.084837	0.1255	0.15989	0.2963	0.20066	0.18112	0.19817	0.20087	0.14742	0.08858	0.1689	0.21679	0.084264	0.2086	0.23131
D-Ribulose 5-phosphate	229.012	0.17217	0.055232	0.15832	0.05853	0.21043	0.16619	0.12372	0.23856	0.20191	0.070597	0.085536	0.19206	0.17128	0.12442	0.18843	0.19319	0.25701	0.1708	0.091828	0.13675	0.015702	0.058073	0.17063	0.1433	0.067233	0.18845	0.17354	0.37815	0.12681	0.10313	0.45965	0.12731	0.17525	0.084837	0.1255	0.15989	0.2963	0.20066	0.18112	0.19817	0.20087	0.14742	0.08858	0.1689	0.21679	0.084264	0.2086	0.23131
D-Xylulose 5-phosphate	229.012	0.17217	0.055232	0.15832	0.05853	0.21043	0.16619	0.12372	0.23856	0.20191	0.070597	0.085536	0.19206	0.17128	0.12442	0.18843	0.19319	0.25701	0.1708	0.091828	0.13675	0.015702	0.058073	0.17063	0.1433	0.067233	0.18845	0.17354	0.37815	0.12681	0.10313	0.45965	0.12731	0.17525	0.084837	0.1255	0.15989	0.2963	0.20066	0.18112	0.19817	0.20087	0.14742	0.08858	0.1689	0.21679	0.084264	0.2086	0.23131
alpha-D-Ribose 1-phosphate	229.012	0.17217	0.055232	0.15832	0.05853	0.21043	0.16619	0.12372	0.23856	0.20191	0.070597	0.085536	0.19206	0.17128	0.12442	0.18843	0.19319	0.25701	0.1708	0.091828	0.13675	0.015702	0.058073	0.17063	0.1433	0.067233	0.18845	0.17354	0.37815	0.12681	0.10313	0.45965	0.12731	0.17525	0.084837	0.1255	0.15989	0.2963	0.20066	0.18112	0.19817	0.20087	0.14742	0.08858	0.1689	0.21679	0.084264	0.2086	0.23131
L-Ribulose 5-phosphate	229.012	0.17217	0.055232	0.15832	0.05853	0.21043	0.16619	0.12372	0.23856	0.20191	0.070597	0.085536	0.19206	0.17128	0.12442	0.18843	0.19319	0.25701	0.1708	0.091828	0.13675	0.015702	0.058073	0.17063	0.1433	0.067233	0.18845	0.17354	0.37815	0.12681	0.10313	0.45965	0.12731	0.17525	0.084837	0.1255	0.15989	0.2963	0.20066	0.18112	0.19817	0.20087	0.14742	0.08858	0.1689	0.21679	0.084264	0.2086	0.23131
D-Arabinose 5-phosphate	229.012	0.17217	0.055232	0.15832	0.05853	0.21043	0.16619	0.12372	0.23856	0.20191	0.070597	0.085536	0.19206	0.17128	0.12442	0.18843	0.19319	0.25701	0.1708	0.091828	0.13675	0.015702	0.058073	0.17063	0.1433	0.067233	0.18845	0.17354	0.37815	0.12681	0.10313	0.45965	0.12731	0.17525	0.084837	0.1255	0.15989	0.2963	0.20066	0.18112	0.19817	0.20087	0.14742	0.08858	0.1689	0.21679	0.084264	0.2086	0.23131
L-Xylulose 5-phosphate	229.012	0.17217	0.055232	0.15832	0.05853	0.21043	0.16619	0.12372	0.23856	0.20191	0.070597	0.085536	0.19206	0.17128	0.12442	0.18843	0.19319	0.25701	0.1708	0.091828	0.13675	0.015702	0.058073	0.17063	0.1433	0.067233	0.18845	0.17354	0.37815	0.12681	0.10313	0.45965	0.12731	0.17525	0.084837	0.1255	0.15989	0.2963	0.20066	0.18112	0.19817	0.20087	0.14742	0.08858	0.1689	0.21679	0.084264	0.2086	0.23131
D-Glucarate	209.031	0.15747	0.079631	0.13988	0.11426	0.084477	0.091301	0.12658	0.19247	0.067227	0.15162	0.10396	0.15481	0.13773	0.10364	0.054374	0.078019	0.13651	0.06716	0.078169	0.070529	0.093606	0.10604	0.10791	0.087279	0.059969	0.071582	0.16771	0.075044	0.17009	0.12517	0.16772	0.086378	0.17373	0.07077	0.067279	0.12202	0.14549	0.10725	0.11187	0.096815	0.1046	0.14721	0.10115	0.14685	0.067625	0.10735	0.10367	0.16042
D-Galactarate	209.031	0.15747	0.079631	0.13988	0.11426	0.084477	0.091301	0.12658	0.19247	0.067227	0.15162	0.10396	0.15481	0.13773	0.10364	0.054374	0.078019	0.13651	0.06716	0.078169	0.070529	0.093606	0.10604	0.10791	0.087279	0.059969	0.071582	0.16771	0.075044	0.17009	0.12517	0.16772	0.086378	0.17373	0.07077	0.067279	0.12202	0.14549	0.10725	0.11187	0.096815	0.1046	0.14721	0.10115	0.14685	0.067625	0.10735	0.10367	0.16042
D-Glucosamine	178.073	0.15632	0.10587	0.11537	0.29677	0.18042	0.19692	0.23921	0.18311	0.12759	0.073865	0.070665	0.12104	0.11384	0.12597	0.19656	0.16075	0.14418	0.21204	0.22194	0.16987	0.10851	0.070053	0.12314	0.15109	0.079432	0.13255	0.18278	0.30534	0.15168	0.10724	0.34862	0.15015	0.16071	0.054726	0.077565	0.17772	0.19028	0.13121	0.19313	0.16324	0.17703	0.097838	0.062112	0.18819	0.23186	0.20794	0.60148	0.22239
7-aminomethyl-7-deazaguanine	178.073	0.15632	0.10587	0.11537	0.29677	0.18042	0.19692	0.23921	0.18311	0.12759	0.073865	0.070665	0.12104	0.11384	0.12597	0.19656	0.16075	0.14418	0.21204	0.22194	0.16987	0.10851	0.070053	0.12314	0.15109	0.079432	0.13255	0.18278	0.30534	0.15168	0.10724	0.34862	0.15015	0.16071	0.054726	0.077565	0.17772	0.19028	0.13121	0.19313	0.16324	0.17703	0.097838	0.062112	0.18819	0.23186	0.20794	0.60148	0.22239
D-Glucosamine 6-phosphate	258.038	0.078915	0.13598	0.19288	0.11377	0.21412	0.2759	0.16755	0.2494	0.050113	0.04224	0.090664	0.19186	0.18715	0.14517	0.18285	0.18585	0.18678	0.13088	0.16601	0.16669	0.23519	0.043093	0.12559	0.1729	0.10353	0.14312	0.16661	0.2903	0.2117	0.34845	0.23298	0.16232	0.13648	0.15075	0.12922	0.15723	0.22734	0.14905	0.16266	0.077673	0.1377	0.10766	0.37785	0.1445	0.2048	0.13068	0.24543	0.25318
D-Glucosamine 1-phosphate	258.038	0.078915	0.13598	0.19288	0.11377	0.21412	0.2759	0.16755	0.2494	0.050113	0.04224	0.090664	0.19186	0.18715	0.14517	0.18285	0.18585	0.18678	0.13088	0.16601	0.16669	0.23519	0.043093	0.12559	0.1729	0.10353	0.14312	0.16661	0.2903	0.2117	0.34845	0.23298	0.16232	0.13648	0.15075	0.12922	0.15723	0.22734	0.14905	0.16266	0.077673	0.1377	0.10766	0.37785	0.1445	0.2048	0.13068	0.24543	0.25318
Glycerophosphoserine	258.038	0.078915	0.13598	0.19288	0.11377	0.21412	0.2759	0.16755	0.2494	0.050113	0.04224	0.090664	0.19186	0.18715	0.14517	0.18285	0.18585	0.18678	0.13088	0.16601	0.16669	0.23519	0.043093	0.12559	0.1729	0.10353	0.14312	0.16661	0.2903	0.2117	0.34845	0.23298	0.16232	0.13648	0.15075	0.12922	0.15723	0.22734	0.14905	0.16266	0.077673	0.1377	0.10766	0.37785	0.1445	0.2048	0.13068	0.24543	0.25318
L-Glutamate	146.046	0.18351	0.11176	0.18155	0.090547	0.19034	0.19914	0.1238	0.41318	0.24526	0.18417	0.070582	0.15205	0.18799	0.16576	0.088751	0.13338	0.21006	0.12297	0.35887	0.14299	0.10309	0.20776	0.1369	0.19223	0.17149	0.11559	0.15683	0.32062	0.24945	0.14745	0.26871	0.18184	0.18757	0.071201	0.14889	0.12463	0.11722	0.28594	0.14538	0.11806	0.15244	0.074674	0.2891	0.20096	0.14983	0.1526	0.21914	0.30426
D-Glutamate	146.046	0.18351	0.11176	0.18155	0.090547	0.19034	0.19914	0.1238	0.41318	0.24526	0.18417	0.070582	0.15205	0.18799	0.16576	0.088751	0.13338	0.21006	0.12297	0.35887	0.14299	0.10309	0.20776	0.1369	0.19223	0.17149	0.11559	0.15683	0.32062	0.24945	0.14745	0.26871	0.18184	0.18757	0.071201	0.14889	0.12463	0.11722	0.28594	0.14538	0.11806	0.15244	0.074674	0.2891	0.20096	0.14983	0.1526	0.21914	0.30426
O-Acetyl-L-serine	146.046	0.18351	0.11176	0.18155	0.090547	0.19034	0.19914	0.1238	0.41318	0.24526	0.18417	0.070582	0.15205	0.18799	0.16576	0.088751	0.13338	0.21006	0.12297	0.35887	0.14299	0.10309	0.20776	0.1369	0.19223	0.17149	0.11559	0.15683	0.32062	0.24945	0.14745	0.26871	0.18184	0.18757	0.071201	0.14889	0.12463	0.11722	0.28594	0.14538	0.11806	0.15244	0.074674	0.2891	0.20096	0.14983	0.1526	0.21914	0.30426
Sedoheptulose 1,7-bisphosphate	368.999	0.13322	0.10594	0.12954	0.12008	0.032591	0.17974	0.06568	0.20651	0.14495	0.1269	0.096744	0.083432	0.12172	0.15253	0.14408	0.12	0.14756	0.10767	0.078984	0.12459	0.0083583	0.1524	0.16703	0.080414	0.052551	0.21612	0.14832	0.10516	0.10295	0.11481	0.12773	0.075904	0.11547	0.049028	0.1193	0.051623	0.15732	0.053924	0.12543	0.08878	0.15313	0.14588	0.18533	0.15012	0.1232	0.15602	0.25762	0.21577
D-Glycero-D-manno-heptose 1,7-bisphosphate	368.999	0.13322	0.10594	0.12954	0.12008	0.032591	0.17974	0.06568	0.20651	0.14495	0.1269	0.096744	0.083432	0.12172	0.15253	0.14408	0.12	0.14756	0.10767	0.078984	0.12459	0.0083583	0.1524	0.16703	0.080414	0.052551	0.21612	0.14832	0.10516	0.10295	0.11481	0.12773	0.075904	0.11547	0.049028	0.1193	0.051623	0.15732	0.053924	0.12543	0.08878	0.15313	0.14588	0.18533	0.15012	0.1232	0.15602	0.25762	0.21577
Sedoheptulose 7-phosphate	289.033	0.14484	0.080484	0.11896	0.14157	0.091143	0.088708	0.12276	0.2163	0.08111	0.0917	0.16091	0.052226	0.16833	0.021736	0.10397	0.054192	0.11748	0.095536	0.068824	0.11024	0.010175	0.04402	0.061404	0.11796	0.050609	0.11699	0.18245	0.19617	0.18029	0.17357	0.10479	0.081997	0.073178	0.081707	0.039129	0.084563	0.056305	0.11186	0.095717	0.063764	0.053517	0.14546	0.10709	0.17411	0.13472	0.064867	0.085295	0.30109
D-Glycero-D-manno-heptose 7-phosphate	289.033	0.14484	0.080484	0.11896	0.14157	0.091143	0.088708	0.12276	0.2163	0.08111	0.0917	0.16091	0.052226	0.16833	0.021736	0.10397	0.054192	0.11748	0.095536	0.068824	0.11024	0.010175	0.04402	0.061404	0.11796	0.050609	0.11699	0.18245	0.19617	0.18029	0.17357	0.10479	0.081997	0.073178	0.081707	0.039129	0.084563	0.056305	0.11186	0.095717	0.063764	0.053517	0.14546	0.10709	0.17411	0.13472	0.064867	0.085295	0.30109
D-Glycero-D-manno-heptose 1-phosphate	289.033	0.14484	0.080484	0.11896	0.14157	0.091143	0.088708	0.12276	0.2163	0.08111	0.0917	0.16091	0.052226	0.16833	0.021736	0.10397	0.054192	0.11748	0.095536	0.068824	0.11024	0.010175	0.04402	0.061404	0.11796	0.050609	0.11699	0.18245	0.19617	0.18029	0.17357	0.10479	0.081997	0.073178	0.081707	0.039129	0.084563	0.056305	0.11186	0.095717	0.063764	0.053517	0.14546	0.10709	0.17411	0.13472	0.064867	0.085295	0.30109
L-Malate	133.014	0.22798	0.1436	0.2336	0.25768	0.36236	0.27903	0.29555	0.33117	0.30218	0.14977	0.15659	0.23084	0.15368	0.18828	0.18209	0.21275	0.19759	0.19836	0.1996	0.20352	0.37058	0.24813	0.17118	0.25151	0.21415	0.19895	0.18405	0.27436	0.21723	0.27587	0.16543	0.10564	0.12635	0.17484	0.20196	0.11538	0.21617	0.19228	0.19276	0.18489	0.11823	0.17489	0.17918	0.1395	0.17562	0.13464	0.21563	0.4011
D-Malate	133.014	0.22798	0.1436	0.2336	0.25768	0.36236	0.27903	0.29555	0.33117	0.30218	0.14977	0.15659	0.23084	0.15368	0.18828	0.18209	0.21275	0.19759	0.19836	0.1996	0.20352	0.37058	0.24813	0.17118	0.25151	0.21415	0.19895	0.18405	0.27436	0.21723	0.27587	0.16543	0.10564	0.12635	0.17484	0.20196	0.11538	0.21617	0.19228	0.19276	0.18489	0.11823	0.17489	0.17918	0.1395	0.17562	0.13464	0.21563	0.4011
D-Mannitol	181.071	0.20756	0.067441	0.19107	0.19241	0.10466	0.11994	0.25667	0.053284	0.050527	0.09588	0.079968	0.12458	0.11511	0.21485	0.078339	0.091551	0.092697	0.11624	0.075451	0.10379	0.076612	0.12744	0.10043	0.2493	0.1482	0.095858	0.094151	0.2447	0.27281	0.30388	0.21582	0.12331	0.069372	0.21693	0.12077	0.12529	0.17961	0.12784	0.11212	0.19909	0.06894	0.16744	0.11503	0.075247	0.15443	0.038447	0.10752	0.086045
D-Sorbitol	181.071	0.20756	0.067441	0.19107	0.19241	0.10466	0.11994	0.25667	0.053284	0.050527	0.09588	0.079968	0.12458	0.11511	0.21485	0.078339	0.091551	0.092697	0.11624	0.075451	0.10379	0.076612	0.12744	0.10043	0.2493	0.1482	0.095858	0.094151	0.2447	0.27281	0.30388	0.21582	0.12331	0.069372	0.21693	0.12077	0.12529	0.17961	0.12784	0.11212	0.19909	0.06894	0.16744	0.11503	0.075247	0.15443	0.038447	0.10752	0.086045
Galactitol	181.071	0.20756	0.067441	0.19107	0.19241	0.10466	0.11994	0.25667	0.053284	0.050527	0.09588	0.079968	0.12458	0.11511	0.21485	0.078339	0.091551	0.092697	0.11624	0.075451	0.10379	0.076612	0.12744	0.10043	0.2493	0.1482	0.095858	0.094151	0.2447	0.27281	0.30388	0.21582	0.12331	0.069372	0.21693	0.12077	0.12529	0.17961	0.12784	0.11212	0.19909	0.06894	0.16744	0.11503	0.075247	0.15443	0.038447	0.10752	0.086045
D-Mannitol 1-phosphate	261.038	0.16251	0.067553	0.1799	0.21479	0.23006	0.075572	0.18646	0.12456	0.32061	0.13411	0.081786	0.13783	0.16597	0.21232	0.092906	0.076339	0.19308	0.20236	0.15008	0.31634	0.23743	0.064223	0.15283	0.11896	0.093001	0.067859	0.23775	0.41665	0.18608	0.3186	0.41642	0.16542	0.17006	0.16347	0.2365	0.20337	0.34175	0.14171	0.17312	0.11627	0.19054	0.22953	0.20541	0.15992	0.27248	0.15483	0.20083	0.076878
D-Sorbitol 6-phosphate	261.038	0.16251	0.067553	0.1799	0.21479	0.23006	0.075572	0.18646	0.12456	0.32061	0.13411	0.081786	0.13783	0.16597	0.21232	0.092906	0.076339	0.19308	0.20236	0.15008	0.31634	0.23743	0.064223	0.15283	0.11896	0.093001	0.067859	0.23775	0.41665	0.18608	0.3186	0.41642	0.16542	0.17006	0.16347	0.2365	0.20337	0.34175	0.14171	0.17312	0.11627	0.19054	0.22953	0.20541	0.15992	0.27248	0.15483	0.20083	0.076878
Galactitol 1-phosphate	261.038	0.16251	0.067553	0.1799	0.21479	0.23006	0.075572	0.18646	0.12456	0.32061	0.13411	0.081786	0.13783	0.16597	0.21232	0.092906	0.076339	0.19308	0.20236	0.15008	0.31634	0.23743	0.064223	0.15283	0.11896	0.093001	0.067859	0.23775	0.41665	0.18608	0.3186	0.41642	0.16542	0.17006	0.16347	0.2365	0.20337	0.34175	0.14171	0.17312	0.11627	0.19054	0.22953	0.20541	0.15992	0.27248	0.15483	0.20083	0.076878
D-Ribose 1,5-bisphosphate	308.981	0.09285	0.086478	0.067226	0.10904	0.055848	0.087197	0.047031	0.10384	0.071927	0.033703	0.067623	0.097011	0.11087	0.080475	0.064923	0.055156	0.12004	0.11702	0.038859	0.027838	0.082051	0.082809	0.070605	0.090836	0.089681	0.071898	0.13541	0.084433	0.13319	0.10535	0.09103	0.06161	0.077907	0.059588	0.045748	0.11461	0.069294	0.052044	0.098438	0.073997	0.11083	0.10256	0.03449	0.085925	0.067918	0.063272	0.051774	0.10425
L-Serine	104.035	0.15263	0.09	0.25679	0.14015	0.21392	0.10989	0.32778	0.1855	0.1044	0.17139	0.18402	0.09601	0.15373	0.19212	0.12923	0.10745	0.15827	0.22256	0.15494	0.21206	0.16324	0.16498	0.20539	0.060488	0.17565	0.14699	0.19688	0.15575	0.1268	0.1265	0.23891	0.10724	0.11608	0.093103	0.11375	0.3167	0.15627	0.08959	0.20044	0.12936	0.11562	0.2408	0.13147	0.11643	0.096617	0.13094	0.14359	0.16485
D-Serine	104.035	0.15263	0.09	0.25679	0.14015	0.21392	0.10989	0.32778	0.1855	0.1044	0.17139	0.18402	0.09601	0.15373	0.19212	0.12923	0.10745	0.15827	0.22256	0.15494	0.21206	0.16324	0.16498	0.20539	0.060488	0.17565	0.14699	0.19688	0.15575	0.1268	0.1265	0.23891	0.10724	0.11608	0.093103	0.11375	0.3167	0.15627	0.08959	0.20044	0.12936	0.11562	0.2408	0.13147	0.11643	0.096617	0.13094	0.14359	0.16485
Decanoate (n-C10:0)	171.138	0.10554	0.081838	0.078253	0.029554	0.065695	0.11705	0.10407	0.14806	0.086907	0.042162	0.055234	0.060284	0.07705	0.044034	0.07066	0.06484	0.17812	0.082318	0.049729	0.14901	0.16158	0.087889	0.076398	0.11146	0.10976	0.088936	0.10039	0.12165	0.10497	0.080342	0.1317	0.05982	0.055507	0.044634	0.072062	0.057054	0.072781	0.063164	0.099312	0.070845	0.048544	0.10012	0.080568	0.10318	0.094386	0.089556	0.061397	0.20836
Deoxycytidine	226.08	0.14532	0.12866	0.11207	0.086304	0.058192	0.046777	0.13464	0.12208	0.14011	0.11688	0.10233	0.072304	0.039022	0.1217	0.046528	0.063039	0.14753	0.11222	0.066096	0.1392	0.097828	0.078758	0.087569	0.17596	0.083676	0.025847	0.06903	0.098767	0.085559	0.072593	0.14588	0.027856	0.16324	0.080403	0.087063	0.073656	0.12943	0.10321	0.10189	0.078933	0.090812	0.13969	0.13223	0.17322	0.14302	0.1215	0.10304	0.19593
Deoxyuridine	227.071	0.12145	0.097364	0.076523	0.15596	0.059534	0.18394	0.21248	0.22068	0.091071	0.026083	0.13484	0.070199	0.081761	0.055434	0.12253	0.090674	0.14479	0.16296	0.11583	0.090443	0.021127	0.10312	0.11071	0.092197	0.13611	0.12857	0.1451	0.10878	0.055201	0.15667	0.089123	0.14013	0.10256	0.082241	0.12176	0.069514	0.089881	0.042715	0.027203	0.12217	0.077368	0.042576	0.060689	0.12103	0.12909	0.14335	0.08384	0.097715
Dephospho-CoA	686.144	0.32826	0.13901	0.24677	0.30318	0.14268	0.33762	0.39326	0.56859	0.34207	0.32776	0.40783	0.23541	0.4108	0.42478	0.40465	0.1927	0.11446	0.32619	0.49691	0.11731	0.16887	0.32235	0.41965	0.19175	0.17162	0.17609	0.22403	0.28422	0.29399	0.42541	0.31189	0.13332	0.26656	0.22918	0.13382	0.24255	0.17249	0.22396	0.16685	0.21413	0.17921	0.18905	0.34468	0.15726	0.18447	0.41986	0.20207	0.72243
Dihydroxyacetone phosphate	168.991	0.067316	0.061823	0.074363	0.1542	0.14846	0.12229	0.098596	0.157	0.10889	0.018417	0.059744	0.12144	0.12827	0.14265	0.11599	0.084663	0.13726	0.15616	0.066946	0.12581	0.086593	0.039969	0.11456	0.097478	0.13231	0.20397	0.14596	0.19255	0.14549	0.11155	0.083049	0.12051	0.1275	0.064035	0.072254	0.099337	0.10609	0.14089	0.084728	0.099596	0.093061	0.053188	0.084001	0.059099	0.10851	0.13311	0.16689	0.27485
Glyceraldehyde 3-phosphate	168.991	0.067316	0.061823	0.074363	0.1542	0.14846	0.12229	0.098596	0.157	0.10889	0.018417	0.059744	0.12144	0.12827	0.14265	0.11599	0.084663	0.13726	0.15616	0.066946	0.12581	0.086593	0.039969	0.11456	0.097478	0.13231	0.20397	0.14596	0.19255	0.14549	0.11155	0.083049	0.12051	0.1275	0.064035	0.072254	0.099337	0.10609	0.14089	0.084728	0.099596	0.093061	0.053188	0.084001	0.059099	0.10851	0.13311	0.16689	0.27485
Dimethyl sulfide	61.0078	0.33663	0.32516	0.21026	0.19448	0.20924	0.21544	0.18613	0.2101	0.11717	0.05432	0.22025	0.14702	0.27007	0.17622	0.17762	0.19394	0.11021	0.25059	0.25576	0.13734	0.29455	0.28328	0.1642	0.18031	0.13052	0.10451	0.29696	0.060821	0.09357	0.10433	0.33182	0.28627	0.25782	0.34529	0.19409	0.23754	0.24132	0.25068	0.15505	0.30514	0.19706	0.13978	0.15586	0.13728	0.21278	0.24751	0.25497	0.1312
Dimethyl sulfoxide	77.0083	0.071539	0.06111	0.089443	0.068268	0.094175	0.14476	0.077403	0.067826	0.090128	0.065001	0.073969	0.059524	0.12262	0.092285	0.13174	0.069354	0.097207	0.069717	0.092262	0.053493	0.14027	0.062838	0.086044	0.071886	0.11482	0.070029	0.1161	0.065008	0.040223	0.090409	0.17221	0.042077	0.073242	0.082828	0.088386	0.04455	0.10014	0.060194	0.062409	0.1114	0.059596	0.081948	0.079078	0.070031	0.082303	0.071224	0.042561	0.09439
Diphosphate	176.937	0.13544	0.11278	0.097047	0.073889	0.07206	0.1205	0.086383	0.074621	0.14238	0.20637	0.11477	0.078639	0.14618	0.11113	0.028796	0.043172	0.056196	0.12942	0.0732	0.10128	0.045598	0.057678	0.050107	0.10762	0.0889	0.1617	0.11339	0.082113	0.082395	0.076881	0.10696	0.08949	0.087315	0.094404	0.10896	0.065215	0.10317	0.12664	0.12142	0.11851	0.12694	0.12309	0.13465	0.13016	0.13357	0.13964	0.045152	0.08766
Dodecanoate (n-C12:0)	199.17	0.093261	0.098102	0.10849	0.1028	0.03904	0.049371	0.10382	0.15321	0.06215	0.11329	0.023442	0.048394	0.056935	0.10839	0.057606	0.08024	0.13933	0.097477	0.10895	0.11278	0.052196	0.11127	0.13269	0.08978	0.1008	0.068225	0.09455	0.073919	0.055831	0.10779	0.12973	0.036596	0.063693	0.091114	0.069582	0.057504	0.079597	0.1013	0.17002	0.066279	0.067419	0.082876	0.037994	0.08152	0.075708	0.087812	0.082043	0.13321
Dopamine	152.071	0.058347	0.025282	0.066062	0.039104	0.019543	0.068059	0.036075	0.027236	0.035681	0.016844	0.032647	0.035728	0.045491	0.030864	0.039412	0.039294	0.015674	0.026785	0.028726	0.03572	0.013064	0.034563	0.029432	0.048026	0.034122	0.066168	0.083702	0.02622	0.027875	0.023867	0.041867	0.043873	0.022311	0.041091	0.017374	0.021147	0.04126	0.037054	0.034612	0.035096	0.036875	0.029581	0.042837	0.067278	0.022549	0.049008	0.03739	0.039478
Enterochelin	668.137	0.32288	0.20113	0.27303	0.48784	0.099854	0.18541	0.27813	0.32208	0.77005	0.035698	0.13914	0.34123	0.45361	0.60897	0.37628	0.37169	0.28253	0.22846	0.37201	0.15867	0.12977	0.17158	0.32959	0.14769	0.077704	0.26189	0.14385	0.18786	0.10047	0.22069	0.16386	0.23018	0.1891	0.23987	0.19067	0.23318	0.11739	0.18642	0.3182	0.10786	0.31048	0.25309	0.15396	0.25384	0.24392	0.25688	0.24196	0.4829
FMN	455.097	0.22017	0.23992	0.1298	0.14245	0.15724	0.29146	0.17784	0.25544	0.13048	0.027493	0.09886	0.12726	0.22548	0.17061	0.19617	0.097337	0.13067	0.13077	0.079886	0.22763	0.059915	0.11709	0.090078	0.19775	0.14496	0.22868	0.15913	0.57427	0.13706	0.1192	0.65003	0.15161	0.14101	0.076993	0.19682	0.26461	0.065391	0.20254	0.26038	0.084151	0.14042	0.17676	0.25048	0.16438	0.14128	0.21903	0.22639	0.6049
Farnesyl diphosphate	381.119	0.11503	0.1201	0.063225	0.037072	0.047195	0.089323	0.10616	0.20931	0.066095	0.093879	0.055044	0.093828	0.046523	0.040575	0.1571	0.046296	0.066681	0.03968	0.04534	0.015525	0.031334	0.072057	0.0888	0.10265	0.038326	0.12102	0.06176	0.1371	0.074114	0.10148	0.14511	0.053425	0.039832	0.069889	0.067266	0.11007	0.054188	0.080998	0.10643	0.049238	0.097609	0.092704	0.060184	0.15817	0.097819	0.0802	0.14064	0.1754
Fe(III)hydoxamate, unloaded	266.131	0.10951	0.099904	0.16708	0.069996	0.10016	0.079601	0.15516	0.16863	0.1346	0.15787	0.079076	0.09197	0.073017	0.10535	0.11913	0.075393	0.055663	0.14534	0.041581	0.11831	0.0020838	0.10302	0.12413	0.13087	0.10651	0.10666	0.13399	0.073375	0.1266	0.085275	0.11119	0.10846	0.1764	0.13376	0.083702	0.14429	0.10671	0.14694	0.15546	0.11551	0.19737	0.077809	0.030678	0.13475	0.18276	0.075966	0.11683	0.053913
Fe-enterobactin	721.048	1.43	0.35267	1.0799	1.0855	0.58142	0.375	1.1424	1.3299	0.63291	1.2978	1.033	0.41381	0.5421	1.565	1.1288	1.5941	1.1579	1.3612	0.67984	0.47433	1.2426	1.8166	1.2607	1.2529	1.0535	1.1677	1.1583	0.76728	0.84034	0.98934	1.6681	1.7563	0.64478	1.0033	1.5109	1.0099	1.333	1.0765	2.7663	0.63431	1.6807	0.89948	0.87945	0.63662	0.54655	0.5982	0.47389	0.54347
Fumarate	115.004	0.17273	0.079915	0.16361	0.22896	0.2759	0.15575	0.24713	0.29478	0.1211	0.12492	0.11807	0.24894	0.25575	0.13718	0.16158	0.069706	0.17086	0.16224	0.17572	0.12281	0.18921	0.14125	0.12106	0.18291	0.025678	0.21387	0.067926	0.23448	0.18548	0.18301	0.16299	0.077557	0.1753	0.13644	0.16542	0.19167	0.25339	0.21725	0.091148	0.15439	0.1709	0.18353	0.12216	0.13087	0.10398	0.17502	0.14647	0.26145
GDP	442.016	0.19388	0.26392	0.2373	0.25837	0.10426	0.289	0.33785	0.50061	0.13316	0.15506	0.21381	0.078144	0.28235	0.35629	0.19193	0.040427	0.18134	0.17065	0.23125	0.22079	0.036683	0.20574	0.27552	0.20493	0.17169	0.45056	0.30543	0.544	0.23987	0.15627	0.97202	0.091277	0.11499	0.10934	0.082071	0.22108	0.13441	0.18072	0.19313	0.047325	0.2487	0.17395	0.30122	0.29076	0.23065	0.21132	0.31219	0.64846
GDP-D-mannose	604.064	0.16107	0.30376	0.2769	0.43186	0.27259	0.40369	0.31961	0.45284	0.15165	0.12354	0.17883	0.30991	0.19463	0.21074	0.38125	0.35861	0.33436	0.10586	0.32624	0.3983	0.17354	0.23928	0.29992	0.16122	0.42768	0.25836	0.24086	0.21041	0.25142	0.4315	0.31757	0.32166	0.52542	0.1362	0.2909	0.32054	0.22981	0.21482	0.12631	0.29708	0.38723	0.24742	0.29343	0.14191	0.21389	0.39427	0.31195	0.23832
GTP	521.983	0.26161	0.18018	0.24678	0.25307	0.14566	0.26817	0.11708	0.42422	0.13339	0.093338	0.15234	0.11761	0.26746	0.20312	0.18431	0.21368	0.17668	0.22697	0.29783	0.11279	0.20517	0.29556	0.24115	0.1615	0.11886	0.19031	0.20047	0.28516	0.23327	0.17408	0.17013	0.10555	0.20121	0.13264	0.31275	0.26506	0.22149	0.23091	0.26048	0.15399	0.16822	0.27129	0.18691	0.2033	0.19004	0.15493	0.16608	0.37862
Glutathionylspermidine	433.223	0.146	0.23404	0.19269	0.38419	0.2772	0.21574	0.15607	0.22904	0.47686	0.10218	0.14428	0.11353	0.099769	0.066879	0.17977	0.10654	0.13535	0.21289	0.11245	0.27173	0.079415	0.20473	0.21885	0.29601	0.09114	0.36541	0.25647	0.61958	0.18082	0.14154	0.56405	0.12842	0.19353	0.19283	0.098673	0.26453	0.28776	0.27545	0.22693	0.16681	0.10363	0.18595	0.14714	0.34488	0.2686	0.28705	0.51393	0.18345
Glycerol	91.0395	0.14476	0.073704	0.031416	0.1449	0.11225	0.11603	0.1933	0.086395	0.10736	0.028022	0.10492	0.2042	0.15141	0.14529	0.034517	0.18599	0.049701	0.16609	0.15919	0.20068	0.16269	0.072669	0.028346	0.18824	0.15592	0.25612	0.13136	0.12221	0.11023	0.057297	0.081494	0.094603	0.067682	0.030552	0.1244	0.21553	0.045306	0.12413	0.12424	0.14232	0.094983	0.16063	0.15674	0.084721	0.14579	0.090157	0.12783	0.1588
Glycerophosphoglycerol	245.042	0.13106	0.24945	0.23499	0.49906	0.44277	0.45365	0.16532	0.18786	0.23885	0.13021	0.18287	0.33391	0.20863	0.26929	0.2044	0.13485	0.1951	0.23237	0.21227	0.57803	0.18193	0.16002	0.235	0.15938	0.20595	0.20173	0.17801	0.45736	0.14712	0.097003	0.68044	0.13961	0.21791	0.064754	0.13121	0.42368	0.17175	0.048284	0.11782	0.14234	0.2037	0.16479	0.1282	0.27392	0.14455	0.28573	0.22565	0.45679
Glycine	74.0272	0.22908	0.19325	0.13736	0.15785	0.23507	0.39529	0.17656	0.17493	0.14861	0.14517	0.10216	0.28157	0.27649	0.25723	0.1782	0.24588	0.176	0.22951	0.10236	0.12691	0.16629	0.22639	0.1681	0.20529	0.21641	0.21766	0.22046	0.31485	0.17663	0.25556	0.37352	0.29587	0.26037	0.30257	0.21747	0.21684	0.2256	0.22567	0.30389	0.24082	0.24106	0.21648	0.20396	0.20739	0.058247	0.15932	0.21935	0.34243
L-Valine	116.072	0.10456	0.089298	0.18471	0.096835	0.18458	0.39859	0.2178	0.31793	0.19585	0.045926	0.31659	0.13864	0.32343	0.28883	0.16522	0.16448	0.28165	0.15198	0.15334	0.15478	0.47401	0.14269	0.16781	0.11284	0.22524	0.2101	0.17971	0.33712	0.39014	0.27178	0.25069	0.11548	0.11287	0.16836	0.12093	0.12438	0.21987	0.17278	0.30244	0.17016	0.14808	0.081541	0.22894	0.24946	0.1986	0.11609	0.39103	0.39659
Glycine betaine	116.072	0.10456	0.089298	0.18471	0.096835	0.18458	0.39859	0.2178	0.31793	0.19585	0.045926	0.31659	0.13864	0.32343	0.28883	0.16522	0.16448	0.28165	0.15198	0.15334	0.15478	0.47401	0.14269	0.16781	0.11284	0.22524	0.2101	0.17971	0.33712	0.39014	0.27178	0.25069	0.11548	0.11287	0.16836	0.12093	0.12438	0.21987	0.17278	0.30244	0.17016	0.14808	0.081541	0.22894	0.24946	0.1986	0.11609	0.39103	0.39659
Glycolate	75.0083	0.15065	0.16175	0.14454	0.22667	0.20069	0.25854	0.21667	0.15346	0.093345	0.035089	0.14247	0.081066	0.196	0.21536	0.12865	0.09185	0.10573	0.19095	0.13459	0.19847	0.026193	0.22561	0.16196	0.11314	0.16194	0.15306	0.26284	0.10592	0.20861	0.24061	0.10542	0.17156	0.12318	0.15321	0.11661	0.20708	0.11928	0.16471	0.05916	0.23998	0.10202	0.16377	0.14818	0.19977	0.16403	0.24235	0.082818	0.13987
Glyoxylate	72.9926	0.054724	0.13583	0.085667	0.098101	0.078663	0.075277	0.14835	0.13106	0.14567	0.31603	0.075323	0.069384	0.12722	0.18907	0.1012	0.061603	0.084274	0.14169	0.059136	0.0887	0.29507	0.1172	0.13804	0.058347	0.13625	0.13099	0.092172	0.14507	0.10199	0.12391	0.080419	0.18008	0.083252	0.14335	0.15382	0.10001	0.10083	0.077689	0.075399	0.17441	0.18577	0.11073	0.16819	0.12515	0.079859	0.1269	0.13161	0.063921
Guanine	150.043	0.19672	0.11371	0.060931	0.10257	0.10336	0.3542	0.22735	0.088855	0.15981	0.18461	0.10662	0.1178	0.18073	0.22211	0.11876	0.12778	0.24868	0.092222	0.12483	0.22767	0.1888	0.17454	0.16377	0.13036	0.16955	0.1024	0.16674	0.30637	0.12793	0.21905	0.25255	0.069728	0.20549	0.092463	0.1426	0.2321	0.21396	0.23083	0.23657	0.12242	0.12509	0.1356	0.12732	0.17292	0.17116	0.11257	0.17538	0.27051
Guanosine	282.085	0.22181	0.39086	0.21453	0.47083	0.13254	0.3935	0.21938	0.27269	0.23595	0.2466	0.18091	0.19048	0.20954	0.25706	0.19186	0.20243	0.405	0.15669	0.14734	0.31566	0.0716	0.17012	0.2104	0.1533	0.45625	0.27876	0.27266	0.86006	0.075243	0.23474	1.7453	0.13334	0.22678	0.19626	0.25598	0.97945	0.67596	1.0611	0.7946	0.18766	0.24219	0.28061	0.17432	0.9359	0.80378	0.64925	0.82877	0.50726
Hexadecanoate (n-C16:0)	255.231	0.09838	0.10423	0.09491	0.068537	0.079956	0.078765	0.15416	0.12431	0.16369	0.049996	0.10406	0.074612	0.10902	0.081198	0.10118	0.09864	0.13463	0.088051	0.040787	0.14538	0.008703	0.038573	0.1212	0.14566	0.070453	0.12404	0.067833	0.072509	0.13371	0.074755	0.082471	0.12071	0.089283	0.098753	0.095467	0.044754	0.055219	0.10243	0.11658	0.11814	0.10405	0.091066	0.11568	0.084683	0.065191	0.062691	0.096319	0.13687
Hexadecenoate (n-C16:1)	253.218	0.083408	0.089377	0.083871	0.16118	0.11441	0.16221	0.034843	0.048202	0.10504	0.012868	0.086575	0.11182	0.050856	0.10449	0.046491	0.09533	0.075044	0.13829	0.057474	0.14736	0.027217	0.072693	0.11998	0.12435	0.15986	0.1652	0.060551	0.18743	0.054321	0.053852	0.077107	0.060444	0.17192	0.082255	0.084894	0.13624	0.085451	0.16058	0.079111	0.066251	0.053195	0.1243	0.072661	0.1634	0.12162	0.13623	0.14494	0.05934
Hexanoate (n-C6:0)	115.076	0.097234	0.067094	0.17098	0.12732	0.11692	0.14263	0.095989	0.15463	0.11604	0.033342	0.11956	0.071422	0.16536	0.12762	0.10187	0.017635	0.044446	0.079391	0.082267	0.11758	0.056236	0.094322	0.17097	0.092298	0.20172	0.10837	0.14422	0.15929	0.15064	0.10382	0.13049	0.10832	0.12589	0.050235	0.11347	0.15999	0.13209	0.11004	0.10922	0.1043	0.092292	0.12087	0.15293	0.12029	0.11188	0.12779	0.13093	0.17324
Hydroquinone	109.029	0.11855	0.05313	0.10851	0.18453	0.090991	0.11952	0.071175	0.10294	0.1491	0.027158	0.096674	0.078203	0.12228	0.12114	0.13643	0.056195	0.046246	0.10318	0.073622	0.099295	0.036024	0.13105	0.083331	0.079334	0.093799	0.10298	0.12047	0.075863	0.20077	0.13266	0.055979	0.082238	0.10326	0.090606	0.10953	0.10093	0.021563	0.074632	0.099378	0.11248	0.082386	0.09702	0.12941	0.13379	0.10104	0.18153	0.16003	0.052474
Hypoxanthine	135.031	0.1283	0.24027	0.2381	0.057343	0.23203	0.15439	0.31416	0.3018	0.23654	0.49032	0.099311	0.1364	0.19812	0.31987	0.19485	0.080817	0.18774	0.15128	0.18461	0.20927	0.085389	0.1928	0.31505	0.15299	0.17348	0.18132	0.11018	0.20334	0.16608	0.23281	0.31815	0.27533	0.28998	0.14109	0.12726	0.33814	0.39513	0.31501	0.25563	0.1927	0.2059	0.17621	0.15668	0.1459	0.40367	0.23185	0.42631	0.346
ITP	506.969	0.034558	0.050166	0.09572	0.047741	0.022733	0.084113	0.043569	0.083919	0.06513	0.012235	0.0053007	0.083101	0.080809	0.046306	0.081665	0.061917	0.079034	0.073761	0.028247	0.025169	0.14955	0.052365	0.056912	0.061658	0.048935	0.074094	0.073914	0.065734	0.036397	0.060438	0.080896	0.02795	0.040558	0.054491	0.070432	0.023237	0.077939	0.089673	0.040658	0.062825	0.033935	0.072139	0.048741	0.027263	0.030125	0.050938	0.04517	0.10635
Isethionic acid	124.988	0.11489	0.099363	0.17345	0.15509	0.080685	0.1505	0.17142	0.079887	0.036937	0.034655	0.12074	0.16431	0.10794	0.085325	0.056683	0.11961	0.080662	0.1054	0.061808	0.12391	0.040773	0.11391	0.09796	0.11724	0.10686	0.19227	0.10559	0.089051	0.088365	0.080451	0.11015	0.09471	0.23459	0.095762	0.089967	0.061784	0.088456	0.057085	0.11701	0.09317	0.12023	0.13715	0.10337	0.24393	0.099275	0.15334	0.122	0.13612
chorismate	225.041	0.10706	0.071067	0.14618	0.040551	0.05484	0.15482	0.10203	0.094256	0.15263	0.060168	0.096351	0.10759	0.060322	0.093277	0.028922	0.045196	0.11149	0.12193	0.040212	0.080633	0.0086158	0.06229	0.08887	0.13245	0.084095	0.10275	0.11977	0.076762	0.027835	0.071079	0.10555	0.072704	0.12241	0.073914	0.035201	0.09901	0.070178	0.09994	0.10646	0.085373	0.087932	0.070747	0.032663	0.050386	0.081472	0.1062	0.10694	0.11852
Prephenate	225.041	0.10706	0.071067	0.14618	0.040551	0.05484	0.15482	0.10203	0.094256	0.15263	0.060168	0.096351	0.10759	0.060322	0.093277	0.028922	0.045196	0.11149	0.12193	0.040212	0.080633	0.0086158	0.06229	0.08887	0.13245	0.084095	0.10275	0.11977	0.076762	0.027835	0.071079	0.10555	0.072704	0.12241	0.073914	0.035201	0.09901	0.070178	0.09994	0.10646	0.085373	0.087932	0.070747	0.032663	0.050386	0.081472	0.1062	0.10694	0.11852
Isochorismate	225.041	0.10706	0.071067	0.14618	0.040551	0.05484	0.15482	0.10203	0.094256	0.15263	0.060168	0.096351	0.10759	0.060322	0.093277	0.028922	0.045196	0.11149	0.12193	0.040212	0.080633	0.0086158	0.06229	0.08887	0.13245	0.084095	0.10275	0.11977	0.076762	0.027835	0.071079	0.10555	0.072704	0.12241	0.073914	0.035201	0.09901	0.070178	0.09994	0.10646	0.085373	0.087932	0.070747	0.032663	0.050386	0.081472	0.1062	0.10694	0.11852
L-Aspartate 4-semialdehyde	116.035	0.098278	0.26667	0.16663	0.42546	0.32926	0.34321	0.079953	0.19957	0.30157	0.16839	0.18743	0.14059	0.18331	0.13037	0.16746	0.096607	0.13082	0.14261	0.11876	0.13833	0.075813	0.19159	0.065503	0.1273	0.14993	0.24398	0.34068	0.13632	0.15537	0.18931	0.40132	0.1131	0.088032	0.10861	0.11019	0.16116	0.27242	0.12126	0.20662	0.096662	0.17208	0.12133	0.16997	0.23881	0.13466	0.22262	0.11439	0.13414
L-2-Amino-3-oxobutanoate	116.035	0.098278	0.26667	0.16663	0.42546	0.32926	0.34321	0.079953	0.19957	0.30157	0.16839	0.18743	0.14059	0.18331	0.13037	0.16746	0.096607	0.13082	0.14261	0.11876	0.13833	0.075813	0.19159	0.065503	0.1273	0.14993	0.24398	0.34068	0.13632	0.15537	0.18931	0.40132	0.1131	0.088032	0.10861	0.11019	0.16116	0.27242	0.12126	0.20662	0.096662	0.17208	0.12133	0.16997	0.23881	0.13466	0.22262	0.11439	0.13414
L-Threonine	118.051	0.1227	0.1641	0.11101	0.091742	0.1327	0.11867	0.096218	0.11821	0.13292	0.17298	0.14808	0.10079	0.19061	0.16721	0.096378	0.1193	0.096368	0.13212	0.12402	0.097021	0.034195	0.12518	0.14438	0.09427	0.11444	0.12277	0.12147	0.13489	0.13152	0.065518	0.085883	0.057624	0.15612	0.16116	0.13842	0.095479	0.13866	0.1442	0.099754	0.045947	0.16682	0.059921	0.16325	0.077184	0.097418	0.15146	0.047446	0.1376
L-Homoserine	118.051	0.1227	0.1641	0.11101	0.091742	0.1327	0.11867	0.096218	0.11821	0.13292	0.17298	0.14808	0.10079	0.19061	0.16721	0.096378	0.1193	0.096368	0.13212	0.12402	0.097021	0.034195	0.12518	0.14438	0.09427	0.11444	0.12277	0.12147	0.13489	0.13152	0.065518	0.085883	0.057624	0.15612	0.16116	0.13842	0.095479	0.13866	0.1442	0.099754	0.045947	0.16682	0.059921	0.16325	0.077184	0.097418	0.15146	0.047446	0.1376
L-Allo-threonine	118.051	0.1227	0.1641	0.11101	0.091742	0.1327	0.11867	0.096218	0.11821	0.13292	0.17298	0.14808	0.10079	0.19061	0.16721	0.096378	0.1193	0.096368	0.13212	0.12402	0.097021	0.034195	0.12518	0.14438	0.09427	0.11444	0.12277	0.12147	0.13489	0.13152	0.065518	0.085883	0.057624	0.15612	0.16116	0.13842	0.095479	0.13866	0.1442	0.099754	0.045947	0.16682	0.059921	0.16325	0.077184	0.097418	0.15146	0.047446	0.1376
L-Arginine	173.104	0.1657	0.15483	0.081417	0.20371	0.15914	0.23105	0.097866	0.19884	0.18953	0.14967	0.12839	0.08844	0.19416	0.13673	0.062201	0.092469	0.082753	0.092825	0.17548	0.14593	0.056753	0.073284	0.13671	0.15717	0.12184	0.21568	0.21896	0.31386	0.17584	0.11063	0.27684	0.04557	0.11335	0.10441	0.13195	0.1482	0.028986	0.1479	0.11251	0.077994	0.10183	0.06116	0.068152	0.12548	0.093748	0.1067	0.16446	0.19174
L-Ascorbate	175.025	0.11117	0.075026	0.06045	0.052321	0.058455	0.068024	0.13974	0.21124	0.21399	0.17178	0.10026	0.10408	0.04356	0.097194	0.063115	0.045993	0.13688	0.040261	0.061186	0.094666	0.00092237	0.036237	0.13012	0.10701	0.072496	0.11269	0.075972	0.099857	0.10265	0.088215	0.11809	0.043745	0.051442	0.075995	0.047011	0.044426	0.14267	0.06839	0.076984	0.054038	0.032893	0.060092	0.040695	0.14751	0.088651	0.074466	0.081113	0.17816
L-Asparagine	131.046	0.12992	0.083192	0.046714	0.099746	0.046953	0.079051	0.108	0.19852	0.090645	0.055581	0.073893	0.099349	0.10531	0.16189	0.092263	0.039248	0.081389	0.094244	0.10633	0.091214	0.14926	0.046519	0.16392	0.12889	0.059475	0.091323	0.12807	0.14488	0.13189	0.081974	0.10059	0.069846	0.079859	0.069976	0.066897	0.097974	0.12581	0.11429	0.11144	0.07752	0.07784	0.032361	0.12884	0.12354	0.1233	0.082147	0.080612	0.18675
L-Aspartate	132.031	0.22287	0.23016	0.20425	0.12546	0.14381	0.10365	0.11369	0.47096	0.34855	0.33588	0.15404	0.16211	0.3223	0.30133	0.25726	0.18406	0.2294	0.15084	0.28152	0.15367	0.011571	0.18004	0.20639	0.14505	0.10565	0.20325	0.30658	0.27944	0.37254	0.33921	0.23237	0.18709	0.22524	0.17876	0.27175	0.25471	0.15806	0.24896	0.17515	0.10605	0.12449	0.11563	0.10813	0.04619	0.1459	0.29782	0.34435	0.16981
L-Rhamnose	163.061	0.13913	0.096921	0.1785	0.12278	0.10009	0.096005	0.16468	0.15654	0.073394	0.089969	0.13275	0.11075	0.078428	0.082557	0.11929	0.18778	0.051197	0.085954	0.086519	0.097017	0.054976	0.042744	0.14146	0.12813	0.092686	0.07518	0.12563	0.12808	0.12375	0.16508	0.056526	0.13703	0.097824	0.089345	0.055322	0.11885	0.093913	0.17574	0.12866	0.056031	0.080175	0.1049	0.082867	0.077236	0.079614	0.081	0.12051	0.26271
L-Rhamnulose	163.061	0.13913	0.096921	0.1785	0.12278	0.10009	0.096005	0.16468	0.15654	0.073394	0.089969	0.13275	0.11075	0.078428	0.082557	0.11929	0.18778	0.051197	0.085954	0.086519	0.097017	0.054976	0.042744	0.14146	0.12813	0.092686	0.07518	0.12563	0.12808	0.12375	0.16508	0.056526	0.13703	0.097824	0.089345	0.055322	0.11885	0.093913	0.17574	0.12866	0.056031	0.080175	0.1049	0.082867	0.077236	0.079614	0.081	0.12051	0.26271
L-Fucose	163.061	0.13913	0.096921	0.1785	0.12278	0.10009	0.096005	0.16468	0.15654	0.073394	0.089969	0.13275	0.11075	0.078428	0.082557	0.11929	0.18778	0.051197	0.085954	0.086519	0.097017	0.054976	0.042744	0.14146	0.12813	0.092686	0.07518	0.12563	0.12808	0.12375	0.16508	0.056526	0.13703	0.097824	0.089345	0.055322	0.11885	0.093913	0.17574	0.12866	0.056031	0.080175	0.1049	0.082867	0.077236	0.079614	0.081	0.12051	0.26271
L-fuculose	163.061	0.13913	0.096921	0.1785	0.12278	0.10009	0.096005	0.16468	0.15654	0.073394	0.089969	0.13275	0.11075	0.078428	0.082557	0.11929	0.18778	0.051197	0.085954	0.086519	0.097017	0.054976	0.042744	0.14146	0.12813	0.092686	0.07518	0.12563	0.12808	0.12375	0.16508	0.056526	0.13703	0.097824	0.089345	0.055322	0.11885	0.093913	0.17574	0.12866	0.056031	0.080175	0.1049	0.082867	0.077236	0.079614	0.081	0.12051	0.26271
L-Fuculose 1-phosphate	243.029	0.11759	0.072096	0.087061	0.11419	0.065872	0.067506	0.078019	0.17869	0.063428	0.013538	0.040231	0.039509	0.038411	0.077265	0.078995	0.055556	0.10281	0.089477	0.027484	0.069419	0.055534	0.056949	0.08955	0.11519	0.080979	0.12874	0.06409	0.1021	0.10424	0.0495	0.18674	0.06222	0.028298	0.035362	0.048497	0.077086	0.1107	0.12515	0.16094	0.066504	0.049282	0.01717	0.12341	0.10808	0.05368	0.1346	0.1023	0.049977
L-Rhamnulose 1-phosphate	243.029	0.11759	0.072096	0.087061	0.11419	0.065872	0.067506	0.078019	0.17869	0.063428	0.013538	0.040231	0.039509	0.038411	0.077265	0.078995	0.055556	0.10281	0.089477	0.027484	0.069419	0.055534	0.056949	0.08955	0.11519	0.080979	0.12874	0.06409	0.1021	0.10424	0.0495	0.18674	0.06222	0.028298	0.035362	0.048497	0.077086	0.1107	0.12515	0.16094	0.066504	0.049282	0.01717	0.12341	0.10808	0.05368	0.1346	0.1023	0.049977
L-Glutamine	145.062	0.22144	0.27789	0.30542	0.16445	0.10068	0.19991	0.094192	0.35337	0.15207	0.10237	0.22781	0.14121	0.23746	0.29549	0.14339	0.053754	0.27105	0.23121	0.18465	0.11942	0.27091	0.094667	0.28213	0.09694	0.18049	0.22931	0.14073	0.39928	0.34584	0.14479	0.16646	0.23711	0.19736	0.1633	0.047712	0.18845	0.11096	0.16516	0.30099	0.09698	0.075782	0.1317	0.18017	0.17608	0.14825	0.096055	0.15977	0.43209
L-Histidine	154.062	0.23405	0.10998	0.092197	0.17582	0.13641	0.088787	0.1503	0.10588	0.1427	0.13665	0.07151	0.13625	0.090093	0.16511	0.15004	0.089425	0.15262	0.19415	0.074071	0.053424	0.12	0.1333	0.20051	0.22275	0.16863	0.18078	0.12042	0.28874	0.12348	0.1547	0.39093	0.15296	0.076692	0.055519	0.088324	0.17866	0.25592	0.23058	0.13515	0.11837	0.084736	0.25051	0.1398	0.2001	0.15189	0.11573	0.22497	0.22838
L-Histidinol	140.082	0.14445	0.14321	0.11131	0.084607	0.054747	0.1596	0.11965	0.11709	0.25974	0.21451	0.12026	0.12586	0.062781	0.129	0.17247	0.085417	0.19321	0.16634	0.14496	0.18368	0.19741	0.20341	0.15037	0.15419	0.083959	0.15506	0.096227	0.14431	0.17286	0.071214	0.13154	0.11465	0.12388	0.089508	0.20891	0.12045	0.10723	0.21843	0.13146	0.089208	0.11744	0.15581	0.038692	0.096696	0.13828	0.1264	0.1588	0.17798
L-Leucine	130.087	0.14815	0.17924	0.19473	0.11435	0.11576	0.25856	0.15432	0.23621	0.25138	0.058545	0.19408	0.226	0.28223	0.28196	0.11154	0.018185	0.15675	0.32656	0.21089	0.12851	0.1901	0.19484	0.11529	0.16905	0.21557	0.16151	0.13789	0.10271	0.35509	0.11879	0.57417	0.13228	0.13921	0.084764	0.053145	0.13367	0.21836	0.12184	0.1332	0.1154	0.083869	0.14295	0.16296	0.21267	0.22495	0.15687	0.44701	0.19999
L-Isoleucine	130.087	0.14815	0.17924	0.19473	0.11435	0.11576	0.25856	0.15432	0.23621	0.25138	0.058545	0.19408	0.226	0.28223	0.28196	0.11154	0.018185	0.15675	0.32656	0.21089	0.12851	0.1901	0.19484	0.11529	0.16905	0.21557	0.16151	0.13789	0.10271	0.35509	0.11879	0.57417	0.13228	0.13921	0.084764	0.053145	0.13367	0.21836	0.12184	0.1332	0.1154	0.083869	0.14295	0.16296	0.21267	0.22495	0.15687	0.44701	0.19999
L-Lysine	145.098	0.12221	0.16267	0.12806	0.16525	0.17562	0.3063	0.13769	0.17855	0.064419	0.20445	0.13626	0.14049	0.13645	0.14016	0.08037	0.10284	0.057753	0.20194	0.17628	0.19095	0.14859	0.068721	0.13405	0.14265	0.11627	0.13509	0.23104	0.31946	0.16605	0.069105	0.42538	0.13561	0.10705	0.085907	0.15316	0.28491	0.11866	0.28273	0.29906	0.099031	0.0269	0.13689	0.24621	0.1207	0.15713	0.21943	0.32589	0.14746
L-Methionine Sulfoxide	164.037	0.099499	0.105	0.1212	0.10779	0.053246	0.10274	0.10171	0.051182	0.091845	0.026994	0.12316	0.07305	0.064685	0.15328	0.054657	0.090266	0.091259	0.058962	0.07835	0.049587	0.044214	0.053158	0.063423	0.046086	0.090515	0.053999	0.1075	0.038752	0.080217	0.057328	0.027594	0.08604	0.1054	0.084657	0.064515	0.039527	0.062802	0.1001	0.062565	0.030097	0.054845	0.11457	0.098044	0.064038	0.054241	0.083139	0.063529	0.12053
L-methionine-R-sulfoxide	164.037	0.099499	0.105	0.1212	0.10779	0.053246	0.10274	0.10171	0.051182	0.091845	0.026994	0.12316	0.07305	0.064685	0.15328	0.054657	0.090266	0.091259	0.058962	0.07835	0.049587	0.044214	0.053158	0.063423	0.046086	0.090515	0.053999	0.1075	0.038752	0.080217	0.057328	0.027594	0.08604	0.1054	0.084657	0.064515	0.039527	0.062802	0.1001	0.062565	0.030097	0.054845	0.11457	0.098044	0.064038	0.054241	0.083139	0.063529	0.12053
L-Phenylalanine	164.073	0.16522	0.16012	0.17013	0.19476	0.22495	0.44269	0.29233	0.19395	0.21915	0.057937	0.17245	0.21656	0.22039	0.19856	0.11959	0.24804	0.13514	0.11667	0.053705	0.23422	0.032648	0.16869	0.1334	0.14066	0.2106	0.20464	0.26444	0.28765	0.19486	0.3333	0.19838	0.2088	0.1901	0.13109	0.12034	0.14871	0.16937	0.12109	0.08276	0.1613	0.17942	0.20499	0.11052	0.1375	0.18416	0.11338	0.20034	0.2599
L-Proline	114.056	0.18746	0.14113	0.1824	0.13777	0.1935	0.18814	0.10962	0.18661	0.14794	0.21981	0.15216	0.15534	0.10825	0.055273	0.12776	0.1017	0.1754	0.17034	0.086835	0.16328	0.014237	0.1124	0.12966	0.070758	0.1979	0.08754	0.13403	0.28796	0.22693	0.1722	0.15898	0.10387	0.12703	0.15818	0.11461	0.25528	0.091683	0.23107	0.10012	0.11284	0.076068	0.10809	0.15034	0.12594	0.22665	0.17332	0.16655	0.1489
L-alanine-D-glutamate	217.087	0.048838	0.039736	0.045418	0.019914	0.032488	0.10525	0.061356	0.11324	0.091696	0.016731	0.094611	0.054169	0.090288	0.057481	0.077898	0.050243	0.081344	0.039083	0.059503	0.066304	0.051135	0.032361	0.090277	0.052892	0.034009	0.07404	0.12429	0.090456	0.089601	0.076794	0.0934	0.025198	0.056503	0.0595	0.0658	0.054752	0.077537	0.066876	0.054586	0.060619	0.070359	0.078766	0.055998	0.044381	0.054435	0.10144	0.094963	0.057156
L-alanine-L-glutamate	217.087	0.048838	0.039736	0.045418	0.019914	0.032488	0.10525	0.061356	0.11324	0.091696	0.016731	0.094611	0.054169	0.090288	0.057481	0.077898	0.050243	0.081344	0.039083	0.059503	0.066304	0.051135	0.032361	0.090277	0.052892	0.034009	0.07404	0.12429	0.090456	0.089601	0.076794	0.0934	0.025198	0.056503	0.0595	0.0658	0.054752	0.077537	0.066876	0.054586	0.060619	0.070359	0.078766	0.055998	0.044381	0.054435	0.10144	0.094963	0.057156
Sucrose	341.109	0.06788	0.095614	0.054099	0.034619	0.04545	0.039295	0.056525	0.046574	0.070309	0.22825	0.03311	0.034786	0.03004	0.048529	0.070677	0.030169	0.043909	0.033334	0.052344	0.05316	0.073453	0.06522	0.088121	0.05508	0.025559	0.032697	0.086596	0.058027	0.081095	0.058989	0.084404	0.045661	0.042014	0.038155	0.048737	0.041358	0.04572	0.072425	0.088848	0.04333	0.031147	0.042668	0.024592	0.06203	0.061816	0.054515	0.060519	0.06592
Maltose	341.109	0.06788	0.095614	0.054099	0.034619	0.04545	0.039295	0.056525	0.046574	0.070309	0.22825	0.03311	0.034786	0.03004	0.048529	0.070677	0.030169	0.043909	0.033334	0.052344	0.05316	0.073453	0.06522	0.088121	0.05508	0.025559	0.032697	0.086596	0.058027	0.081095	0.058989	0.084404	0.045661	0.042014	0.038155	0.048737	0.041358	0.04572	0.072425	0.088848	0.04333	0.031147	0.042668	0.024592	0.06203	0.061816	0.054515	0.060519	0.06592
Lactose	341.109	0.06788	0.095614	0.054099	0.034619	0.04545	0.039295	0.056525	0.046574	0.070309	0.22825	0.03311	0.034786	0.03004	0.048529	0.070677	0.030169	0.043909	0.033334	0.052344	0.05316	0.073453	0.06522	0.088121	0.05508	0.025559	0.032697	0.086596	0.058027	0.081095	0.058989	0.084404	0.045661	0.042014	0.038155	0.048737	0.041358	0.04572	0.072425	0.088848	0.04333	0.031147	0.042668	0.024592	0.06203	0.061816	0.054515	0.060519	0.06592
Trehalose	341.109	0.06788	0.095614	0.054099	0.034619	0.04545	0.039295	0.056525	0.046574	0.070309	0.22825	0.03311	0.034786	0.03004	0.048529	0.070677	0.030169	0.043909	0.033334	0.052344	0.05316	0.073453	0.06522	0.088121	0.05508	0.025559	0.032697	0.086596	0.058027	0.081095	0.058989	0.084404	0.045661	0.042014	0.038155	0.048737	0.041358	0.04572	0.072425	0.088848	0.04333	0.031147	0.042668	0.024592	0.06203	0.061816	0.054515	0.060519	0.06592
Melibiose	341.109	0.06788	0.095614	0.054099	0.034619	0.04545	0.039295	0.056525	0.046574	0.070309	0.22825	0.03311	0.034786	0.03004	0.048529	0.070677	0.030169	0.043909	0.033334	0.052344	0.05316	0.073453	0.06522	0.088121	0.05508	0.025559	0.032697	0.086596	0.058027	0.081095	0.058989	0.084404	0.045661	0.042014	0.038155	0.048737	0.041358	0.04572	0.072425	0.088848	0.04333	0.031147	0.042668	0.024592	0.06203	0.061816	0.054515	0.060519	0.06592
Pyruvate	87.0081	0.095936	0.19189	0.068423	0.086414	0.16559	0.098508	0.1409	0.35341	0.11759	0.1288	0.086744	0.26574	0.055924	0.22002	0.12589	0.15377	0.1389	0.10523	0.15907	0.085661	0.21333	0.26315	0.048851	0.22468	0.12056	0.069675	0.19759	0.20969	0.1731	0.12737	0.12138	0.11298	0.25316	0.15503	0.056312	0.17073	0.27637	0.30607	0.050889	0.15429	0.1556	0.10603	0.073421	0.10288	0.12941	0.10609	0.14914	0.23238
Malonate semialdehyde	87.0081	0.095936	0.19189	0.068423	0.086414	0.16559	0.098508	0.1409	0.35341	0.11759	0.1288	0.086744	0.26574	0.055924	0.22002	0.12589	0.15377	0.1389	0.10523	0.15907	0.085661	0.21333	0.26315	0.048851	0.22468	0.12056	0.069675	0.19759	0.20969	0.1731	0.12737	0.12138	0.11298	0.25316	0.15503	0.056312	0.17073	0.27637	0.30607	0.050889	0.15429	0.1556	0.10603	0.073421	0.10288	0.12941	0.10609	0.14914	0.23238
Maltotetraose	665.215	0.21463	0.095619	0.087493	0.092995	0.22404	0.29798	0.28721	0.10536	0.24199	0.11297	0.090891	0.13417	0.093891	0.11291	0.23935	0.20368	0.1233	0.056821	0.098404	0.10007	0.032812	0.13172	0.1495	0.23195	0.099052	0.10494	0.12418	0.12648	0.15336	0.10776	0.091076	0.058794	0.13992	0.06938	0.13471	0.15073	0.088285	0.096429	0.086844	0.14091	0.16016	0.090147	0.11806	0.082811	0.11738	0.10371	0.12639	0.17009
Maltotriose	503.16	0.031055	0.089245	0.088655	0.038305	0.089717	0.061268	0.13358	0.11902	0.16571	0.085525	0.09543	0.065209	0.070294	0.035302	0.10119	0.08394	0.039215	0.05301	0.051562	0.07272	0.055574	0.077206	0.067302	0.12499	0.074496	0.08575	0.14049	0.059073	0.095871	0.049512	0.060991	0.070476	0.11753	0.072511	0.027085	0.089816	0.055821	0.062888	0.077286	0.063296	0.02929	0.095665	0.075372	0.064953	0.15144	0.10334	0.036614	0.046545
Menaquinol 8	717.558	0.18778	0.24233	0.2129	0.10831	0.14894	0.216	0.17607	0.38244	0.15395	0.076106	0.14608	0.096737	0.17152	0.14291	0.22991	0.1312	0.32393	0.19201	0.35872	0.20072	0.08814	0.14909	0.35642	0.17053	0.18231	0.37488	0.30335	0.15637	0.096084	0.15879	0.4259	0.18682	0.22316	0.21161	0.33101	0.20598	0.15631	0.16418	0.1356	0.2002	0.075104	0.2452	0.35925	0.37303	0.15049	0.12396	0.34658	0.26753
Menaquinone 8	715.542	0.16548	0.18657	0.22436	0.13398	0.14821	0.26572	0.19199	0.52132	0.10968	0.097816	0.16816	0.22286	0.23467	0.28411	0.28445	0.37797	0.3067	0.19949	0.36329	0.19039	0.013704	0.17438	0.2593	0.20108	0.049721	0.19986	0.30125	0.23039	0.15596	0.17698	0.35489	0.2024	0.18635	0.19797	0.20366	0.21205	0.15297	0.15237	0.19947	0.21957	0.1877	0.19959	0.33931	0.28028	0.17823	0.13857	0.34304	0.65213
Mercaptopyruvate	118.981	0.11035	0.11579	0.084371	0.095614	0.063435	0.076818	0.058238	0.12636	0.11556	0.073594	0.099206	0.074795	0.089265	0.10122	0.080642	0.046108	0.037074	0.081754	0.065327	0.068214	0.026452	0.18058	0.059504	0.12339	0.063962	0.04811	0.103	0.022515	0.17961	0.16451	0.078342	0.090425	0.076523	0.063387	0.038545	0.14978	0.11112	0.064288	0.093837	0.11614	0.11085	0.054076	0.10481	0.089283	0.10094	0.083939	0.093276	0.12696
Methylglyoxal	71.0131	0.16261	0.097507	0.10547	0.10087	0.13278	0.1118	0.1646	0.15897	0.14103	0.0076574	0.11626	0.065116	0.12263	0.12576	0.11372	0.12259	0.087108	0.1699	0.061904	0.1271	0.081126	0.15589	0.083196	0.15694	0.093515	0.10351	0.23176	0.1259	0.18433	0.081646	0.075046	0.11065	0.16122	0.10274	0.049465	0.17508	0.12529	0.11364	0.19248	0.15353	0.13026	0.1161	0.1191	0.12642	0.070539	0.11422	0.06927	0.14238
N-Acetyl-D-glucosamine	220.082	0.10942	0.074438	0.11825	0.11912	0.11485	0.092468	0.12507	0.13846	0.20875	0.10315	0.12942	0.081047	0.10625	0.21209	0.072244	0.053484	0.033833	0.089124	0.1184	0.074087	0.10993	0.055043	0.053959	0.20197	0.062564	0.10441	0.034547	0.17248	0.11964	0.092673	0.05116	0.037597	0.17545	0.10367	0.1415	0.15453	0.096967	0.12084	0.04445	0.075231	0.099012	0.12029	0.23733	0.06344	0.10641	0.092868	0.11406	0.10458
N-Acetyl-D-mannosamine	220.082	0.10942	0.074438	0.11825	0.11912	0.11485	0.092468	0.12507	0.13846	0.20875	0.10315	0.12942	0.081047	0.10625	0.21209	0.072244	0.053484	0.033833	0.089124	0.1184	0.074087	0.10993	0.055043	0.053959	0.20197	0.062564	0.10441	0.034547	0.17248	0.11964	0.092673	0.05116	0.037597	0.17545	0.10367	0.1415	0.15453	0.096967	0.12084	0.04445	0.075231	0.099012	0.12029	0.23733	0.06344	0.10641	0.092868	0.11406	0.10458
N-Acetyl-D-galactosamine	220.082	0.10942	0.074438	0.11825	0.11912	0.11485	0.092468	0.12507	0.13846	0.20875	0.10315	0.12942	0.081047	0.10625	0.21209	0.072244	0.053484	0.033833	0.089124	0.1184	0.074087	0.10993	0.055043	0.053959	0.20197	0.062564	0.10441	0.034547	0.17248	0.11964	0.092673	0.05116	0.037597	0.17545	0.10367	0.1415	0.15453	0.096967	0.12084	0.04445	0.075231	0.099012	0.12029	0.23733	0.06344	0.10641	0.092868	0.11406	0.10458
N-Acetyl-D-glucosamine 6-phosphate	300.049	0.19314	0.090786	0.17894	0.14356	0.13029	0.29597	0.11789	0.16125	0.18927	0.19622	0.15705	0.12263	0.18423	0.15796	0.098305	0.077937	0.27932	0.14031	0.065498	0.15166	0.059213	0.13214	0.15014	0.15328	0.18165	0.21285	0.14471	0.45403	0.19197	0.11994	0.66524	0.12284	0.12324	0.19986	0.042156	0.13923	0.17163	0.23583	0.095619	0.16318	0.1439	0.11622	0.091666	0.20284	0.10289	0.26922	0.32597	0.37484
N-Acetyl-D-glucosamine 1-phosphate	300.049	0.19314	0.090786	0.17894	0.14356	0.13029	0.29597	0.11789	0.16125	0.18927	0.19622	0.15705	0.12263	0.18423	0.15796	0.098305	0.077937	0.27932	0.14031	0.065498	0.15166	0.059213	0.13214	0.15014	0.15328	0.18165	0.21285	0.14471	0.45403	0.19197	0.11994	0.66524	0.12284	0.12324	0.19986	0.042156	0.13923	0.17163	0.23583	0.095619	0.16318	0.1439	0.11622	0.091666	0.20284	0.10289	0.26922	0.32597	0.37484
N-Acetyl-D-mannosamine 6-phosphate	300.049	0.19314	0.090786	0.17894	0.14356	0.13029	0.29597	0.11789	0.16125	0.18927	0.19622	0.15705	0.12263	0.18423	0.15796	0.098305	0.077937	0.27932	0.14031	0.065498	0.15166	0.059213	0.13214	0.15014	0.15328	0.18165	0.21285	0.14471	0.45403	0.19197	0.11994	0.66524	0.12284	0.12324	0.19986	0.042156	0.13923	0.17163	0.23583	0.095619	0.16318	0.1439	0.11622	0.091666	0.20284	0.10289	0.26922	0.32597	0.37484
N-Acetyl-D-galactosamine 1-phosphate	300.049	0.19314	0.090786	0.17894	0.14356	0.13029	0.29597	0.11789	0.16125	0.18927	0.19622	0.15705	0.12263	0.18423	0.15796	0.098305	0.077937	0.27932	0.14031	0.065498	0.15166	0.059213	0.13214	0.15014	0.15328	0.18165	0.21285	0.14471	0.45403	0.19197	0.11994	0.66524	0.12284	0.12324	0.19986	0.042156	0.13923	0.17163	0.23583	0.095619	0.16318	0.1439	0.11622	0.091666	0.20284	0.10289	0.26922	0.32597	0.37484
N-Acetyl-L-glutamate	188.057	0.16971	0.23374	0.24667	0.12606	0.27351	0.32572	0.25751	0.33812	0.28144	0.17561	0.31428	0.12323	0.23952	0.26845	0.27962	0.1876	0.18647	0.17333	0.42404	0.22458	0.27578	0.12057	0.28179	0.13466	0.16648	0.26804	0.26713	0.23862	0.17756	0.31864	0.15379	0.2142	0.376	0.28426	0.22598	0.14817	0.14586	0.26691	0.34629	0.19664	0.50887	0.31228	0.24079	0.34257	0.2458	0.28409	0.34927	0.238
N-Acetyl-L-glutamate 5-semialdehyde	172.062	0.074433	0.128	0.155	0.13559	0.15917	0.077638	0.12615	0.069727	0.157	0.10259	0.10633	0.09863	0.055754	0.15366	0.056913	0.088557	0.094411	0.087708	0.075525	0.090009	0.074631	0.12763	0.28841	0.057617	0.072418	0.27235	0.14834	0.14707	0.097233	0.078951	0.096967	0.071798	0.11318	0.13366	0.11541	0.24221	0.16999	0.16081	0.18668	0.1266	0.14398	0.098716	0.14864	0.14502	0.12536	0.13226	0.22061	0.1781
N-Acetylanthranilate	178.052	0.16857	0.21464	0.072822	0.27267	0.16079	0.13078	0.16636	0.22522	0.15143	0.35388	0.088079	0.21755	0.12573	0.14909	0.27912	0.041303	0.15972	0.2138	0.13995	0.21145	0.19813	0.17067	0.13686	0.18744	0.14024	0.32513	0.21677	0.39458	0.14519	0.1506	0.29968	0.14264	0.05114	0.13076	0.099335	0.2407	0.11622	0.1851	0.31639	0.20064	0.17798	0.1137	0.13074	0.14393	0.23712	0.19567	0.4154	0.12396
N-Carbamoyl-L-aspartate	175.037	0.39027	0.15315	0.13915	0.05052	0.12091	0.22981	0.14247	0.39503	0.35442	0.46665	0.17306	0.12061	0.34034	0.30114	0.26827	0.092616	0.22037	0.093717	0.3233	0.22733	0.061484	0.13647	0.19125	0.11751	0.11193	0.30964	0.34746	0.20707	0.32664	0.19038	0.1188	0.1584	0.1994	0.19344	0.2722	0.18746	0.27159	0.26277	0.17328	0.14749	0.16243	0.16773	0.18035	0.071423	0.083714	0.18589	0.38029	0.1214
N1-Acetylspermidine	186.16	0.11297	0.023482	0.068101	0.17424	0.050543	0.14313	0.13444	0.086434	0.16225	0.070061	0.097769	0.067723	0.094261	0.084605	0.11553	0.042621	0.095078	0.16418	0.20297	0.16597	0.088884	0.054835	0.089362	0.088629	0.10323	0.07639	0.1593	0.11215	0.06832	0.077443	0.096193	0.08284	0.12663	0.028745	0.064537	0.050452	0.082627	0.095824	0.11223	0.15644	0.10133	0.063907	0.10397	0.14299	0.071167	0.10832	0.063295	0.22969
N8-Acetylspermidine	186.16	0.11297	0.023482	0.068101	0.17424	0.050543	0.14313	0.13444	0.086434	0.16225	0.070061	0.097769	0.067723	0.094261	0.084605	0.11553	0.042621	0.095078	0.16418	0.20297	0.16597	0.088884	0.054835	0.089362	0.088629	0.10323	0.07639	0.1593	0.11215	0.06832	0.077443	0.096193	0.08284	0.12663	0.028745	0.064537	0.050452	0.082627	0.095824	0.11223	0.15644	0.10133	0.063907	0.10397	0.14299	0.071167	0.10832	0.063295	0.22969
N2-Acetyl-L-ornithine	173.094	0.11225	0.09812	0.14098	0.19217	0.20031	0.24449	0.11214	0.21344	0.12728	0.13615	0.10146	0.12596	0.088792	0.18597	0.11326	0.14906	0.1144	0.16142	0.12352	0.070921	0.12785	0.086292	0.083361	0.14336	0.049644	0.16398	0.13132	0.13656	0.081473	0.095405	0.16549	0.11882	0.084911	0.12154	0.0519	0.34552	0.13176	0.13649	0.18737	0.080874	0.068351	0.059169	0.095244	0.10819	0.098562	0.12991	0.12084	0.03323
N2-Succinyl-L-glutamate	246.064	0.27654	0.28801	0.22178	0.1474	0.1444	0.32298	0.20608	0.43756	0.25186	0.31414	0.19326	0.10768	0.11305	0.20641	0.20568	0.16177	0.32192	0.28327	0.18107	0.14987	0.090665	0.13192	0.1769	0.05495	0.15754	0.33782	0.16766	0.19164	0.25548	0.29476	0.53359	0.18593	0.10531	0.095198	0.11266	0.13851	0.12052	0.29186	0.25297	0.19585	0.19479	0.10265	0.23939	0.16735	0.24657	0.1577	0.26147	0.37413
Nicotinamide	121.043	0.089772	0.088139	0.16766	0.077327	0.15964	0.07104	0.18175	0.18471	0.19476	0.086311	0.14667	0.14868	0.050623	0.10087	0.12274	0.082381	0.13822	0.16754	0.038215	0.20457	0.008801	0.11004	0.092558	0.077891	0.1025	0.10985	0.094553	0.22749	0.12045	0.06066	0.055072	0.090196	0.10056	0.071181	0.038698	0.14614	0.10294	0.096877	0.10744	0.01789	0.061212	0.09871	0.094263	0.087942	0.085625	0.042668	0.18112	0.23975
Nicotinamide adenine dinucleotide - reduced	664.118	0.18113	0.22976	0.4535	0.21883	0.27178	0.38333	0.17337	0.47528	0.43971	0.27136	0.31869	0.43785	0.29277	0.47485	0.31439	0.1818	0.27123	0.22712	0.52684	0.1499	0.13382	0.27417	0.39795	0.339	0.16518	0.21728	0.30655	0.55201	0.28887	0.21332	0.13316	0.15915	0.29295	0.18083	0.25372	0.10386	0.22679	0.31471	0.48391	0.39159	0.12487	0.16974	0.24488	0.29855	0.49329	0.29734	0.21218	0.67596
Nicotinamide adenine dinucleotide phosphate	742.068	0.30899	0.20108	0.21765	0.22491	0.19305	0.21636	0.21702	0.30116	0.050363	0.16805	0.18935	0.25134	0.18639	0.27566	0.24832	0.13526	0.37129	0.13644	0.3372	0.084515	0.04426	0.22286	0.11899	0.16313	0.21484	0.27548	0.14962	0.44643	0.27569	0.16806	0.54134	0.17245	0.2645	0.16395	0.17853	0.23114	0.29589	0.29017	0.28614	0.11451	0.20814	0.27125	0.28643	0.24358	0.48028	0.11897	0.25263	0.73355
Nicotinamide adenine dinucleotide phosphate - reduced	744.084	0.41039	0.27287	0.67263	0.32528	0.36013	0.43555	0.22449	0.50437	0.38372	0.33501	0.21557	0.2804	0.28959	0.49579	0.22087	0.36937	0.3454	0.27976	0.23313	0.18287	0.33438	0.29066	0.35573	0.2636	0.060973	0.23001	0.34721	0.51549	0.39909	0.19804	0.67185	0.14354	0.27688	0.049804	0.30641	0.21547	0.27728	0.41775	0.32122	0.32556	0.12801	0.22419	0.49529	0.60891	0.25228	0.2976	0.38975	0.4358
Nicotinate	122.024	0.086277	0.054834	0.073731	0.033363	0.047645	0.035115	0.085957	0.048543	0.037135	0.02941	0.02928	0.057845	0.089573	0.061379	0.045237	0.093477	0.030288	0.092029	0.071864	0.049822	0.0053371	0.030327	0.054196	0.044267	0.05491	0.086198	0.05739	0.05685	0.030428	0.067815	0.023153	0.064155	0.12468	0.071142	0.0857	0.029237	0.041509	0.079818	0.088005	0.041353	0.051137	0.1045	0.066828	0.065062	0.074404	0.036403	0.048856	0.043532
Nitrate	61.9876	0.12696	0.042632	0.17763	0.12905	0.17365	0.11745	0.13875	0.093302	0.12031	0.30251	0.16775	0.1339	0.079403	0.2089	0.086215	0.12029	0.12866	0.094353	0.079949	0.21262	0.26297	0.10612	0.18772	0.15024	0.12728	0.16033	0.16391	0.097498	0.099251	0.14397	0.098776	0.16978	0.10198	0.12325	0.10825	0.11107	0.13278	0.10955	0.18053	0.0971	0.11655	0.13944	0.1113	0.065943	0.088213	0.12619	0.11247	0.23703
O-Phospho-L-serine	184.002	0.21303	0.20724	0.13944	0.11527	0.083263	0.2093	0.12975	0.43773	0.11118	0.17602	0.15522	0.22928	0.10606	0.19039	0.19196	0.14934	0.20015	0.19474	0.18038	0.12079	0.087635	0.12896	0.20062	0.14489	0.15827	0.15034	0.11949	0.18373	0.24204	0.25417	0.10875	0.15338	0.19961	0.15932	0.14123	0.15636	0.11135	0.3269	0.1788	0.091614	0.25034	0.16822	0.16016	0.17036	0.096732	0.19689	0.25797	0.3287
Ornithine	131.082	0.11154	0.12347	0.16115	0.16334	0.1314	0.19289	0.13332	0.16449	0.17494	0.2187	0.061648	0.2315	0.14072	0.13538	0.063336	0.087583	0.16646	0.1331	0.049186	0.11834	0.039962	0.13482	0.10787	0.14214	0.096628	0.1682	0.051018	0.28256	0.15779	0.10625	0.28741	0.10278	0.15445	0.11523	0.077797	0.21646	0.131	0.096143	0.10544	0.090877	0.11243	0.10676	0.12462	0.2929	0.20844	0.093767	0.17374	0.11908
Orotate	155.011	0.38951	0.18351	0.24196	0.14344	0.18925	0.22549	0.19446	0.29871	0.1787	0.15948	0.16924	0.13261	0.20911	0.20032	0.17362	0.094598	0.069028	0.16304	0.23946	0.015035	0.22403	0.066522	0.21645	0.090739	0.12705	0.2643	0.15161	0.30815	0.2011	0.34156	0.038312	0.14621	0.18149	0.12361	0.3019	0.17305	0.36523	0.21944	0.19444	0.13094	0.26683	0.23405	0.29897	0.18708	0.26802	0.1671	0.15694	0.37713
Oxalate	88.9875	0.17004	0.26273	0.18979	0.1396	0.14779	0.39202	0.21114	0.27872	0.32271	0.28628	0.38214	0.2512	0.27552	0.24086	0.35142	0.42411	0.14996	0.23435	0.28903	0.1576	0.27038	0.12914	0.37915	0.21623	0.32099	0.2135	0.10383	0.2068	0.10613	0.18876	0.15693	0.24051	0.1752	0.2232	0.18239	0.15866	0.12718	0.24266	0.42481	0.28507	0.17953	0.2221	0.19427	0.12684	0.34802	0.25607	0.1762	0.25493
Oxalureate	131.006	0.091937	0.090685	0.041649	0.10556	0.084973	0.15994	0.09621	0.1432	0.080419	0.028868	0.074146	0.079998	0.12662	0.09579	0.048395	0.055172	0.045191	0.027966	0.078525	0.11862	0.051269	0.070932	0.075768	0.10378	0.085184	0.10944	0.088579	0.064997	0.080575	0.075461	0.084566	0.073041	0.059031	0.048177	0.089425	0.092633	0.06764	0.11296	0.035605	0.072713	0.053144	0.12095	0.055483	0.080716	0.08152	0.12084	0.11389	0.045503
Oxidized glutathione	611.144	0.12013	0.27854	0.21264	0.11486	0.28924	0.17336	0.062505	0.2721	0.12602	0.11754	0.11332	0.2239	0.086225	0.20306	0.18648	0.19525	0.091567	0.26054	0.16797	0.092853	0.016468	0.2022	0.16375	0.15019	0.090923	0.26115	0.16132	0.3503	0.19683	0.34922	0.4452	0.14345	0.16328	0.15695	0.30623	0.25692	0.22096	0.37277	0.36086	0.088385	0.10304	0.089778	0.18497	0.26174	0.27523	0.37346	0.36909	0.25067
Phenethylamine	120.08	0.11841	0.18437	0.14278	0.18136	0.1724	0.22559	0.19156	0.22328	0.092481	0.18952	0.23341	0.14933	0.18112	0.083207	0.20023	0.087748	0.099728	0.23171	0.11482	0.22459	0.070069	0.098664	0.12875	0.1345	0.17365	0.19109	0.12829	0.16551	0.078638	0.14925	0.10439	0.18057	0.15343	0.25854	0.063146	0.10454	0.14976	0.1216	0.085586	0.14493	0.22465	0.1556	0.1826	0.073275	0.16763	0.098185	0.086994	0.14701
Phenylacetaldehyde	119.05	0.13502	0.099008	0.053594	0.17372	0.061117	0.19699	0.11557	0.15167	0.15461	0.097058	0.11038	0.067788	0.26159	0.16064	0.11026	0.12138	0.09818	0.15557	0.064895	0.21275	0.25353	0.20429	0.23708	0.13487	0.1541	0.18834	0.184	0.079154	0.069944	0.11684	0.24778	0.060297	0.12694	0.065872	0.081153	0.069056	0.066064	0.12902	0.19883	0.12103	0.073913	0.11341	0.13069	0.13847	0.084589	0.2572	0.099432	0.12914
[truncated: 243 more rows]
[truncated: 148 more columns]

## Sheet: FC_med_extra
Metabolite name	m/z	AMP-5-1-glc	AMP-5-2-glc	AMP-5-4-glc	AMP-5-5-glc	AMP-5-6-glc	AMP-5-7-glc	AMP-5-8-glc	AMP-6-1-glc	AMP-6-2-glc	AMP-6-3-glc	AMP-6-4-glc	AMP-6-5-glc	AMP-6-6-glc	AMP-6-7-glc	AMP-6-8-glc	AMP-7-1-glc	AMP-7-2-glc	AMP-7-3-glc	AMP-7-4-glc	AMP-7-5-glc	AMP-7-6-glc	AMP-7-7-glc	AMP-7-8-glc	AMP-8-1-glc	AMP-8-2-glc	AMP-8-3-glc	AMP-8-4-glc	AMP-8-5-glc	AMP-8-6-glc	AMP-8-7-glc	AMP-8-8-glc	CHL-9-1-glc	CHL-9-2-glc	CHL-9-3-glc	CHL-9-4-glc	CHL-9-5-glc	CHL-9-6-glc	CHL-9-7-glc	CHL-9-8-glc	CHL-10-1-glc	CHL-10-2-glc	CHL-10-3-glc	CHL-10-4-glc	CHL-10-5-glc	CHL-10-6-glc	CHL-10-7-glc	CHL-10-8-glc	CHL-11-1-glc
[truncated: 553 more rows]
[truncated: 148 more columns]

[truncated: 2 more sheets: FC_std_extra, 1 hour drug exposure]
