# Supplementary material for: Metabolic constraints on the evolution of antibiotic resistance
Source: Mol Syst Biol. 2017 Mar 6;13(3):917. doi: 10.15252/msb.20167028 (PMC5371735; doi:10.15252/msb.20167028)
Supplement: Supplementary file 5 — Dataset EV3 [file MSB-13-917-s005.xlsx]

## Sheet: Dataset EV3
Dataset EV3
List of detected metabolites and corresponding mass to charge ratio (m/z) are reported with the corresponding R2 values from sigmoidal fitting analysis.

## Sheet: R2_intra
Metabolite name	m/z	AMP_GLC_1	AMP_GLC_2	AMP_GLC_3	AMP_GLC_4	CHL_GLC_1	CHL_GLC_2	CHL_GLC_3	CHL_GLC_4	NOR_GLC_1	NOR_GLC_2	NOR_GLC_3	NOR_GLC_4	AMP_ACE_1	AMP_ACE_2	AMP_ACE_3	AMP_ACE_4	CHL_ACE_1	CHL_ACE_2	CHL_ACE_3	CHL_ACE_4	NOR_ACE_1	NOR_ACE_2	NOR_ACE_3	NOR_ACE_4
(2R,4S)-2-methyl-2,3,3,4-tetrahydroxytetrahydrofuran	149.046	0	0	0	0.68649	0	0.11708	0.11074	0	0.73	0	0.14487	3.3307e-16	0	0.11562	0.46083	0.11362	0.31064	0.66454	0.73124	0	0.068893	0.78894	0.90713	0.28036
D-Ribose	149.046	0	0	0	0.68649	0	0.11708	0.11074	0	0.73	0	0.14487	3.3307e-16	0	0.11562	0.46083	0.11362	0.31064	0.66454	0.73124	0	0.068893	0.78894	0.90713	0.28036
D-Xylose	149.046	0	0	0	0.68649	0	0.11708	0.11074	0	0.73	0	0.14487	3.3307e-16	0	0.11562	0.46083	0.11362	0.31064	0.66454	0.73124	0	0.068893	0.78894	0.90713	0.28036
L-Arabinose	149.046	0	0	0	0.68649	0	0.11708	0.11074	0	0.73	0	0.14487	3.3307e-16	0	0.11562	0.46083	0.11362	0.31064	0.66454	0.73124	0	0.068893	0.78894	0.90713	0.28036
D-Xylulose	149.046	0	0	0	0.68649	0	0.11708	0.11074	0	0.73	0	0.14487	3.3307e-16	0	0.11562	0.46083	0.11362	0.31064	0.66454	0.73124	0	0.068893	0.78894	0.90713	0.28036
L-Xylulose	149.046	0	0	0	0.68649	0	0.11708	0.11074	0	0.73	0	0.14487	3.3307e-16	0	0.11562	0.46083	0.11362	0.31064	0.66454	0.73124	0	0.068893	0.78894	0.90713	0.28036
L-Ribulose	149.046	0	0	0	0.68649	0	0.11708	0.11074	0	0.73	0	0.14487	3.3307e-16	0	0.11562	0.46083	0.11362	0.31064	0.66454	0.73124	0	0.068893	0.78894	0.90713	0.28036
L-Lyxose	149.046	0	0	0	0.68649	0	0.11708	0.11074	0	0.73	0	0.14487	3.3307e-16	0	0.11562	0.46083	0.11362	0.31064	0.66454	0.73124	0	0.068893	0.78894	0.90713	0.28036
(2R,4S)-2-methyl-2,4-dihydroxydihydrofuran-3-one	131.035	0.10308	0.083506	0.28911	0.49419	0.27386	0.29272	0	0.68237	0	0.014062	0	0.14407	0.31571	0	0	0.2821	0.53699	0	0.19745	0.2477	0.64029	0.33468	0	0.25263
4-Hydroxy-2-oxopentanoate	131.035	0.10308	0.083506	0.28911	0.49419	0.27386	0.29272	0	0.68237	0	0.014062	0	0.14407	0.31571	0	0	0.2821	0.53699	0	0.19745	0.2477	0.64029	0.33468	0	0.25263
(S)-2-Acetolactate	131.035	0.10308	0.083506	0.28911	0.49419	0.27386	0.29272	0	0.68237	0	0.014062	0	0.14407	0.31571	0	0	0.2821	0.53699	0	0.19745	0.2477	0.64029	0.33468	0	0.25263
4,5-dihydroxy-2,3-pentanedione	131.035	0.10308	0.083506	0.28911	0.49419	0.27386	0.29272	0	0.68237	0	0.014062	0	0.14407	0.31571	0	0	0.2821	0.53699	0	0.19745	0.2477	0.64029	0.33468	0	0.25263
5'-deoxyribose	133.051	0.8595	0.68156	0.95089	0.52899	0.64122	0	0.68165	0.36329	0.69474	0.57319	0.64857	0.77521	0.28233	0.045746	0.66115	2.2204e-16	0.74728	0.60233	0.14529	0.22086	0	0	1.1102e-16	0.68373
(R)-2,3-Dihydroxy-3-methylbutanoate	133.051	0.8595	0.68156	0.95089	0.52899	0.64122	0	0.68165	0.36329	0.69474	0.57319	0.64857	0.77521	0.28233	0.045746	0.66115	2.2204e-16	0.74728	0.60233	0.14529	0.22086	0	0	1.1102e-16	0.68373
6,7-Dihydropteridine	133.051	0.8595	0.68156	0.95089	0.52899	0.64122	0	0.68165	0.36329	0.69474	0.57319	0.64857	0.77521	0.28233	0.045746	0.66115	2.2204e-16	0.74728	0.60233	0.14529	0.22086	0	0	1.1102e-16	0.68373
1-deoxy-D-xylulose	133.051	0.8595	0.68156	0.95089	0.52899	0.64122	0	0.68165	0.36329	0.69474	0.57319	0.64857	0.77521	0.28233	0.045746	0.66115	2.2204e-16	0.74728	0.60233	0.14529	0.22086	0	0	1.1102e-16	0.68373
(R)-Pantoate	147.066	0.89611	0.92987	0.96394	0.80085	0.79585	0	0.38644	0.70778	0.58905	0.5121	0	0	0.081149	0.55039	0.71193	0	0.7907	0.54809	0.025617	0.11377	0	0.84924	0	0
(R)-2,3-Dihydroxy-3-methylpentanoate	147.066	0.89611	0.92987	0.96394	0.80085	0.79585	0	0.38644	0.70778	0.58905	0.5121	0	0	0.081149	0.55039	0.71193	0	0.7907	0.54809	0.025617	0.11377	0	0.84924	0	0
(R)-Glycerate	105.019	0	0.77376	0.59648	0	0.62073	0.48572	0.091082	0.35617	0.23593	0.1161	0.49235	0.17071	0	0	0.15955	0	0	0	0.39546	0.17218	0.061939	0	0.2154	0.045982
(R)-Pantothenate	218.104	0.98274	0.95102	0.75693	0.71984	0	0.059525	1.1102e-16	0	0.037388	0.15291	0.53611	0.10716	0.53491	0.16293	0	0	0.10332	0.49252	0	1.1102e-16	0	0	0.57169	0
2-Dehydropantoate	145.051	0.57817	0.39669	0.31706	0.69411	0	0	0	0.60303	0.42433	0.78414	0	0	0.35842	0.43502	0	0	0.020989	0.48617	0.58263	0	0.90683	0.85254	0.10952	0
(S)-2-Aceto-2-hydroxybutanoate	145.051	0.57817	0.39669	0.31706	0.69411	0	0	0	0.60303	0.42433	0.78414	0	0	0.35842	0.43502	0	0	0.020989	0.48617	0.58263	0	0.90683	0.85254	0.10952	0
4-Methyl-2-oxopentanoate	129.056	0.57725	1.5388e-07	0.24873	0.24754	0	0	0	0	0.01238	0.24794	0	0	0.70589	0.47434	0.14016	0	0.10375	0.44143	0.1982	0	0.24387	0.21517	0	0.29589
(S)-3-Methyl-2-oxopentanoate	129.056	0.57725	1.5388e-07	0.24873	0.24754	0	0	0	0	0.01238	0.24794	0	0	0.70589	0.47434	0.14016	0	0.10375	0.44143	0.1982	0	0.24387	0.21517	0	0.29589
(S)-Dihydroorotate	157.026	0.27037	0	0.48097	0	2.2204e-16	0	0.76593	0	0.63019	3.3307e-16	0.65292	0.7449	0.73932	0	1.1102e-16	0	0.059834	0.59168	1.1102e-16	0.1767	0.20005	0	0.48144	0.064156
1,2-Diacyl-sn-glycerol (didodecanoyl, n-C12:0)	455.373	0.024639	0	0	0	0.45306	0.25936	0	0	0.35243	0	0.3748	0.5391	0.15538	0	0	0.4788	0.14961	0	0.0076394	0	0	0.26168	0	0
1,2-Diacyl-sn-glycerol (dihexadec-9-enoyl, n-C16:1)	563.474	0.055303	0	0	0	0	0	0.63259	0	0	0.22405	0.14013	0.25773	0	0	0.45559	0	0.02052	0	0.19315	0	0	0	0.279	0
1,2-Diacyl-sn-glycerol (dioctadec-11-enoyl, n-C18:1)	619.53	0	0	0.68858	0.48679	0.62008	0.013873	0.37742	0	0.05026	0	0	0.24286	0.010748	0.57049	0.1143	0	0	0.19635	0.46575	0	0	0.41161	0.31355	0.36061
1,2-Diacyl-sn-glycerol (dioctadecanoyl, n-C18:0)	623.561	0.42896	0.54347	0.22852	0.34485	0	0	0.082151	0	0	0.27977	0.0050212	0	0	0.091773	0.1362	0	0	0	0	0.1049	0.17722	0.058072	0	0.48566
1,2-Diacyl-sn-glycerol (ditetradecanoyl, n-C14:0)	511.436	0.1395	0.43183	0	0	0	0	0.15677	0	0.032047	0.36291	0.32112	0	0.24611	0.60456	0	0.080521	0.41116	0.6627	0	0	0	0.7779	0.1204	0.0051063
1,2-dihexadec-9-enoyl-sn-glycerol 3-phosphate	645.45	0	0	0	0.068549	0.90848	0	0.75696	0.93604	0.32637	0.62482	0.5073	0.85904	0	0	0.16485	0.083194	0.68115	0.13096	0.86549	0.58556	0.5796	0	0	0.21621
1,2-dioctadec-11-enoyl-sn-glycerol 3-phosphate	699.498	0.49418	0.36086	0.14878	0	0	0.34542	0	0	0.66355	0	2.2204e-16	0.56379	0	0	0	0	0.053388	0.29768	0.31265	0	0.37298	0.33366	0	0
1-(5-Phosphoribosyl)-5-[(5-phosphoribosylamino)methylideneamino]imidazole-4-carboxamide	576.074	0.45411	0.083129	0	0	0.51069	0.56414	0	0	0	0.032088	0	0.22154	0.020862	0	0	0.23829	1.1102e-16	0.065674	0	0.57303	0.32852	0.41451	0.066371	0
5-[(5-phospho-1-deoxyribulos-1-ylamino)methylideneamino]-1-(5-phosphoribosyl)imidazole-4-carboxamide	576.074	0.45411	0.083129	0	0	0.51069	0.56414	0	0	0	0.032088	0	0.22154	0.020862	0	0	0.23829	1.1102e-16	0.065674	0	0.57303	0.32852	0.41451	0.066371	0
ADPribose	558.06	0	0	0.46306	0.29225	0.67341	0.20897	0.20491	0	0	0	0.015861	0	0	0.34718	0	0	0	0.23027	0	0	0.4549	0.08956	0	0.77277
1-(5-Phosphoribosyl)-AMP	558.06	0	0	0.46306	0.29225	0.67341	0.20897	0.20491	0	0	0	0.015861	0	0	0.34718	0	0	0	0.23027	0	0	0.4549	0.08956	0	0.77277
1-Acyl-sn-glycero-3-phosphoethanolamine (n-C14:0)	424.247	0	0.40261	0	0	0.30891	0.78115	0.51171	0	0.26664	0	0.34912	0.40583	0	0	0.24781	0	0.74396	0.78316	0.66508	0	0.23476	0.35072	0.15682	0.08604
2-Acyl-sn-glycero-3-phosphoethanolamine (n-C14:0)	424.247	0	0.40261	0	0	0.30891	0.78115	0.51171	0	0.26664	0	0.34912	0.40583	0	0	0.24781	0	0.74396	0.78316	0.66508	0	0.23476	0.35072	0.15682	0.08604
1-Acyl-sn-glycero-3-phosphoethanolamine (n-C14:1)	422.23	0.17123	0.1576	0.034707	0.78297	0.16492	0.6114	0	0	0.09541	0.054187	0.40415	0	0.26565	0.29996	0.19691	0	0.79289	0.067074	0.056912	0	0.66753	0.13195	0.2358	0.097259
2-Acyl-sn-glycero-3-phosphoethanolamine (n-C14:1)	422.23	0.17123	0.1576	0.034707	0.78297	0.16492	0.6114	0	0	0.09541	0.054187	0.40415	0	0.26565	0.29996	0.19691	0	0.79289	0.067074	0.056912	0	0.66753	0.13195	0.2358	0.097259
1-Acyl-sn-glycero-3-phosphoethanolamine (n-C16:0)	452.277	0	0.71945	2.2204e-16	0.53053	0.86034	0.45968	0.15451	0.39837	0.74431	0	0	0	0.30094	0	0.7334	0.55642	0.49854	0.09129	0.59816	0.043756	0.16004	0.83783	0	0.62118
2-Acyl-sn-glycero-3-phosphoethanolamine (n-C16:0)	452.277	0	0.71945	2.2204e-16	0.53053	0.86034	0.45968	0.15451	0.39837	0.74431	0	0	0	0.30094	0	0.7334	0.55642	0.49854	0.09129	0.59816	0.043756	0.16004	0.83783	0	0.62118
1-Acyl-sn-glycero-3-phosphoethanolamine (n-C16:1)	450.263	0	0	0.30489	0.52356	0.8435	0.72588	0.42138	0.26535	1.1102e-16	0.3821	0	0	0	0	0	0.77353	0.58095	0.4567	3.0011e-05	0	0.84096	0.75409	0.84485	0.611
2-Acyl-sn-glycero-3-phosphoethanolamine (n-C16:1)	450.263	0	0	0.30489	0.52356	0.8435	0.72588	0.42138	0.26535	1.1102e-16	0.3821	0	0	0	0	0	0.77353	0.58095	0.4567	3.0011e-05	0	0.84096	0.75409	0.84485	0.611
1-Acyl-sn-glycero-3-phosphoethanolamine (n-C18:1)	478.294	0.66747	0	0.034474	0.51871	0.28085	0.86064	0	0	0.23915	0.098766	0	0	0.59401	0	0.47498	0	0.74768	0.70289	0.59022	0.19481	0.52863	0	0.13087	0
2-Acyl-sn-glycero-3-phosphoethanolamine (n-C18:1)	478.294	0.66747	0	0.034474	0.51871	0.28085	0.86064	0	0	0.23915	0.098766	0	0	0.59401	0	0.47498	0	0.74768	0.70289	0.59022	0.19481	0.52863	0	0.13087	0
2-Acyl-sn-glycero-3-phosphoglycerol (n-C12:0)	427.214	0.37727	0.23857	0.52282	0	0.036726	0	0.15514	0	0	0	0.61169	0.28739	0	0.34796	0	0	0.16598	0.37389	0	0	0.37738	0.41849	0.64085	0
1-Acyl-sn-glycero-3-phosphoglycerol (n-C12:0)	427.214	0.37727	0.23857	0.52282	0	0.036726	0	0.15514	0	0	0	0.61169	0.28739	0	0.34796	0	0	0.16598	0.37389	0	0	0.37738	0.41849	0.64085	0
2-Acyl-sn-glycero-3-phosphoglycerol (n-C16:0)	483.272	0	0.1323	0.12727	0.14097	0	0.45367	0	0.60507	0.10753	0.48927	0	0	0.5488	0.39852	0	0.34989	0.47986	0.34391	0.12698	1.2879e-14	0.73697	0.15192	0.80841	0.66263
1-Acyl-sn-glycero-3-phosphoglycerol (n-C16:0)	483.272	0	0.1323	0.12727	0.14097	0	0.45367	0	0.60507	0.10753	0.48927	0	0	0.5488	0.39852	0	0.34989	0.47986	0.34391	0.12698	1.2879e-14	0.73697	0.15192	0.80841	0.66263
2-Acyl-sn-glycero-3-phosphoglycerol (n-C16:1)	481.257	0	0	0.47728	0.50517	0.52717	0.84525	0	1.1102e-16	0.33723	0	0	0.72426	0.80574	0.069717	0.52327	0	0.091516	0	0.24611	1.1102e-16	0.50602	0.43891	0.24521	0.07616
1-Acyl-sn-glycero-3-phosphoglycerol (n-C16:1)	481.257	0	0	0.47728	0.50517	0.52717	0.84525	0	1.1102e-16	0.33723	0	0	0.72426	0.80574	0.069717	0.52327	0	0.091516	0	0.24611	1.1102e-16	0.50602	0.43891	0.24521	0.07616
2-Acyl-sn-glycero-3-phosphoglycerol (n-C18:1)	509.289	0.74235	0.48985	0	0	0	0.39747	0.19477	0.14788	0.049415	0.27379	0	0.26953	0.60865	0	0	0.16685	0.49379	0.44494	0.086916	0.0081096	0.77704	0.35853	0.36342	0.78984
1-Acyl-sn-glycero-3-phosphoglycerol (n-C18:1)	509.289	0.74235	0.48985	0	0	0	0.39747	0.19477	0.14788	0.049415	0.27379	0	0.26953	0.60865	0	0	0.16685	0.49379	0.44494	0.086916	0.0081096	0.77704	0.35853	0.36342	0.78984
1-Pyrroline-5-carboxylate	112.04	0	0.080266	0.71586	0.72138	0	0.79697	0	0.82604	0.86982	0.50508	0.26276	0.23874	0.50722	0.24378	3.3307e-16	0	0.48732	0.20775	0	0.29806	0.3201	0.11885	0.69047	0.55895
1-tetradecanoyl-sn-glycerol 3-phosphate	381.209	0.15295	0.36051	0.53221	0.25376	0.34435	0.12308	0.2715	0	0.058604	0.010699	0.27484	0.52373	0	0.75334	0.57699	0	0.23481	0.37357	0.5364	0.0053179	0.025928	0.53626	0	0.1645
2-tetradecanoyl-sn-glycerol 3-phosphate	381.209	0.15295	0.36051	0.53221	0.25376	0.34435	0.12308	0.2715	0	0.058604	0.010699	0.27484	0.52373	0	0.75334	0.57699	0	0.23481	0.37357	0.5364	0.0053179	0.025928	0.53626	0	0.1645
D-Fructose 6-phosphate	259.023	0	0	0	1.1102e-16	0	0.89885	0	0.83398	0	0.25824	0.90264	1.1102e-16	0	0	0.39573	0.60277	0.57369	0	0	0.3184	0.50398	0	0	0.26215
D-Glucose 6-phosphate	259.023	0	0	0	1.1102e-16	0	0.89885	0	0.83398	0	0.25824	0.90264	1.1102e-16	0	0	0.39573	0.60277	0.57369	0	0	0.3184	0.50398	0	0	0.26215
D-Glucose 1-phosphate	259.023	0	0	0	1.1102e-16	0	0.89885	0	0.83398	0	0.25824	0.90264	1.1102e-16	0	0	0.39573	0.60277	0.57369	0	0	0.3184	0.50398	0	0	0.26215
D-Mannose 6-phosphate	259.023	0	0	0	1.1102e-16	0	0.89885	0	0.83398	0	0.25824	0.90264	1.1102e-16	0	0	0.39573	0.60277	0.57369	0	0	0.3184	0.50398	0	0	0.26215
alpha-D-Galactose 1-phosphate	259.023	0	0	0	1.1102e-16	0	0.89885	0	0.83398	0	0.25824	0.90264	1.1102e-16	0	0	0.39573	0.60277	0.57369	0	0	0.3184	0.50398	0	0	0.26215
D-Mannose 1-phosphate	259.023	0	0	0	1.1102e-16	0	0.89885	0	0.83398	0	0.25824	0.90264	1.1102e-16	0	0	0.39573	0.60277	0.57369	0	0	0.3184	0.50398	0	0	0.26215
D-Tagatose 6-phosphate	259.023	0	0	0	1.1102e-16	0	0.89885	0	0.83398	0	0.25824	0.90264	1.1102e-16	0	0	0.39573	0.60277	0.57369	0	0	0.3184	0.50398	0	0	0.26215
1D-myo-Inositol 1-phosphate	259.023	0	0	0	1.1102e-16	0	0.89885	0	0.83398	0	0.25824	0.90264	1.1102e-16	0	0	0.39573	0.60277	0.57369	0	0	0.3184	0.50398	0	0	0.26215
D-Allose 6-phosphate	259.023	0	0	0	1.1102e-16	0	0.89885	0	0.83398	0	0.25824	0.90264	1.1102e-16	0	0	0.39573	0.60277	0.57369	0	0	0.3184	0.50398	0	0	0.26215
D-Fructose 1-phosphate	259.023	0	0	0	1.1102e-16	0	0.89885	0	0.83398	0	0.25824	0.90264	1.1102e-16	0	0	0.39573	0.60277	0.57369	0	0	0.3184	0.50398	0	0	0.26215
Allulose 6-phosphate	259.023	0	0	0	1.1102e-16	0	0.89885	0	0.83398	0	0.25824	0.90264	1.1102e-16	0	0	0.39573	0.60277	0.57369	0	0	0.3184	0.50398	0	0	0.26215
2',3'-Cyclic UMP	305.021	0	0.29384	0	0.17573	0.027769	0.41738	0	0.63948	0.28485	0	0	0.11474	0.41028	0	0	0.1053	0	0	0.728	0.22281	0.19275	0.046557	0.20511	0.23965
Inosine	267.072	0	0.31315	0	0	0.48344	0.8119	3.3307e-16	0.19264	0.42591	0.66708	0.7595	0	0.005594	0.26224	0.75658	0.63143	0.18522	0.17439	0.51645	0.046922	0.22416	0	0	0
2(alpha-D-Mannosyl)-D-glycerate	267.072	0	0.31315	0	0	0.48344	0.8119	3.3307e-16	0.19264	0.42591	0.66708	0.7595	0	0.005594	0.26224	0.75658	0.63143	0.18522	0.17439	0.51645	0.046922	0.22416	0	0	0
2,3,4,5-Tetrahydrodipicolinate	170.046	0	0.67121	0.78542	0.42101	0.34503	0.81677	0.51549	0.78034	0.5207	0.29868	0	0.65737	0	0.50086	0.84051	0.53215	0.47784	0.39527	0.10348	0.087975	0.69039	0.23221	0	0.17914
2,3-Dihydroxybenzoate	153.019	0.82095	0.012001	0.59383	0.54152	0.4816	0.68329	0.25006	0.71539	0	0.39095	0.81958	0.23791	0.93673	0.7922	0.54457	0.93131	0.72761	0.3087	0.2981	0.621	0.70775	0	0.77195	0
Citrate	191.021	0	0	0.052928	0.10268	0.76363	0.72342	0	0.44795	0.40707	0.27659	0	0	0.085234	0.46302	0.10244	0	0.91381	0.53128	0.6406	0.34247	0.53579	0	0	0
Isocitrate	191.021	0	0	0.052928	0.10268	0.76363	0.72342	0	0.44795	0.40707	0.27659	0	0	0.085234	0.46302	0.10244	0	0.91381	0.53128	0.6406	0.34247	0.53579	0	0	0
5-Dehydro-4-deoxy-D-glucarate	191.021	0	0	0.052928	0.10268	0.76363	0.72342	0	0.44795	0.40707	0.27659	0	0	0.085234	0.46302	0.10244	0	0.91381	0.53128	0.6406	0.34247	0.53579	0	0	0
2,5-diketo-D-gluconate	191.021	0	0	0.052928	0.10268	0.76363	0.72342	0	0.44795	0.40707	0.27659	0	0	0.085234	0.46302	0.10244	0	0.91381	0.53128	0.6406	0.34247	0.53579	0	0	0
2,3-Dioxo-L-gulonate	191.021	0	0	0.052928	0.10268	0.76363	0.72342	0	0.44795	0.40707	0.27659	0	0	0.085234	0.46302	0.10244	0	0.91381	0.53128	0.6406	0.34247	0.53579	0	0	0
3-(4-Hydroxyphenyl)pyruvate	179.036	0.87762	0.95183	0.81851	0.2307	0	0.12648	0.87152	0.37791	0	0.52352	0.59181	0.32427	0	0.050702	0.84095	0	0.14857	0	0.90887	0	0	0	0	0.46748
5-Methylthio-D-ribose	179.036	0.87762	0.95183	0.81851	0.2307	0	0.12648	0.87152	0.37791	0	0.52352	0.59181	0.32427	0	0.050702	0.84095	0	0.14857	0	0.90887	0	0	0	0	0.46748
2,3-dihydroxicinnamic acid	179.036	0.87762	0.95183	0.81851	0.2307	0	0.12648	0.87152	0.37791	0	0.52352	0.59181	0.32427	0	0.050702	0.84095	0	0.14857	0	0.90887	0	0	0	0	0.46748
2,3-dihydroxybenzoylserine	240.052	0.84188	0.62909	0	0.63297	0	0	0	0.13659	0.71287	0.88634	1.1102e-16	0	0.53475	2.2204e-16	0.61058	0	0	0.27224	0.20404	4.4409e-16	0.87148	0.48079	0.14315	0.030534
2-Amino-4-hydroxy-6-(erythro-1,2,3-trihydroxypropyl)dihydropteridine triphosphate	493.986	0.69776	0.27599	0.66426	0.43122	0	0.0063656	0.81368	0.62448	0.72582	0	0	0.37172	0	0	0.10103	0	0	0	0	0.45251	0	0	0	0.12
dihydromonapterin-triphosphate	493.986	0.69776	0.27599	0.66426	0.43122	0	0.0063656	0.81368	0.62448	0.72582	0	0	0.37172	0	0	0.10103	0	0	0	0	0.45251	0	0	0	0.12
2-C-methyl-D-erythritol 2,4-cyclodiphosphate	276.988	0.28633	0.75007	0.38674	0	0.31703	0.81874	0	0	0.9885	0	0.78655	0.78382	0	0.28369	0.24113	0.41106	0	0	0	0.028049	0.61531	0.32305	0.8248	0.34404
2-C-methyl-D-erythritol 4-phosphate	215.033	0.89681	0	0	0.43761	0	0	0.038114	0.37662	0.90542	0	0	0.16214	0.60227	4.9206e-08	0	0	0.72569	0.54578	0.25046	0	0	0.31703	0	0.51696
Hydroxypyruvate	103.004	0	0.25154	0	0	0	0.17938	0	0.47568	0	0	0	0.51898	0	0.74676	0.55767	0	0.64015	0	0	0	0.20442	0.45923	0.02211	0.39394
2-Hydroxy-3-oxopropanoate	103.004	0	0.25154	0	0	0	0.17938	0	0.47568	0	0	0	0.51898	0	0.74676	0.55767	0	0.64015	0	0	0	0.20442	0.45923	0.02211	0.39394
2-Hydroxy-6-oxonona-2,4-diene-1,9-dioate	213.04	0	0.27475	0.53242	0	0.70357	0.25276	0.36346	0.14887	0	0	0	0.56042	0.56878	0.61504	0	0	0.39237	0.16167	0	0.076339	0	0	0.44562	0.37402
2-Isopropylmaleate	157.051	0.10084	0.72418	0.52303	0.7407	0.79803	0	0.35768	0.5034	0	0.69247	0.96662	0.73098	0	0.79109	0.61886	0.42283	0.48228	0	0	0	0.67338	0	0.56125	0.69636
Lipoate	205.035	0.72432	0.1903	2.2204e-16	0.69502	0.54336	0.16941	1.1102e-16	0.77069	0.26224	0.21633	0	0.39448	0	0.11571	0	0.24431	0	2.2204e-16	0	0	0.60053	0.27085	0	0
2-Methylcitrate	205.035	0.72432	0.1903	2.2204e-16	0.69502	0.54336	0.16941	1.1102e-16	0.77069	0.26224	0.21633	0	0.39448	0	0.11571	0	0.24431	0	2.2204e-16	0	0	0.60053	0.27085	0	0
methylisocitrate	205.035	0.72432	0.1903	2.2204e-16	0.69502	0.54336	0.16941	1.1102e-16	0.77069	0.26224	0.21633	0	0.39448	0	0.11571	0	0.24431	0	2.2204e-16	0	0	0.60053	0.27085	0	0
2-Octaprenylphenol	637.538	0.88038	0	0.78326	0	0.67429	0	0.56266	0.26062	0	0	0.32392	0.7243	1.1102e-16	0	0.18722	0.11139	0.50736	0	0	0	0.086257	0	0.014004	0.60051
2-Oxo-3-hydroxy-4-phosphobutanoate	212.984	0	0.30368	0.83654	0.3522	0.040343	0	0	0.010509	0.57465	0	0	0	0.059506	0	0.43623	0.4749	0.62006	0	0.49193	0.095507	0.021324	0.45879	0.03266	0.32334
2-Oxobutanoate	101.027	0.47872	0	0.36987	0	0	0.43556	0	0	0.79838	0	0.056153	0.12536	0	0.26636	0	0.4666	0	0.61184	0.34304	0	0	0.18711	0	0
Acetoacetate	101.027	0.47872	0	0.36987	0	0	0.43556	0	0	0.79838	0	0.056153	0.12536	0	0.26636	0	0.4666	0	0.61184	0.34304	0	0	0.18711	0	0
Succinic semialdehyde	101.027	0.47872	0	0.36987	0	0	0.43556	0	0	0.79838	0	0.056153	0.12536	0	0.26636	0	0.4666	0	0.61184	0.34304	0	0	0.18711	0	0
2-Oxoglutarate	145.015	0.41551	0.87647	0.76166	0.64987	0.47923	0.019211	0.45635	0.5397	0	0.061731	0	0.043634	0	0.89253	0.65171	0.385	0.47617	0	0.098396	0	0	0.015086	0	0
2-Oxopent-4-enoate	113.024	0.45009	0.080609	0	0	0.68604	0	0.20468	0	0.81654	0	0	0	0.6698	0.67062	0.52962	0	0	0.11011	0	0.45239	0.2083	0	0.20026	0.11519
2-Phosphoglycolate	154.976	0.30723	0	0	0	0.62037	0.80351	0.41445	0.42246	0	0	0	0.929	0	0.041393	0.57871	0.20546	0.10895	0	0	0.27168	0	0.13454	0	0
2-Succinyl-6-hydroxy-2,4-cyclohexadiene-1-carboxylate	239.056	0	0	0.40117	0	0.094927	0	0.80048	0.33426	0.14683	0	0	0.56276	0.043985	0.2881	0.40853	0.16554	0.24464	0	0	0	0.33194	0	0.23517	0
2-hydroxy-6-ketononatrienedioate	211.028	0	0	0	0.43454	0	0.32845	0.80713	0	0	0.34088	0.14575	0.60325	0	0.10722	0.38373	0.36334	0	0.34508	0.30429	0.38172	0.21926	0	0.6823	0.60313
AMP	346.055	0.25437	0.091802	0	0	0.53231	0.12135	0.11781	0	0	0	0.13594	0.64198	0.57391	0.36778	9.3345e-08	0.16024	0.27138	0.36966	0.41657	0.54246	0	0.14865	0	0
dGMP	346.055	0.25437	0.091802	0	0	0.53231	0.12135	0.11781	0	0	0	0.13594	0.64198	0.57391	0.36778	9.3345e-08	0.16024	0.27138	0.36966	0.41657	0.54246	0	0.14865	0	0
3'-AMP	346.055	0.25437	0.091802	0	0	0.53231	0.12135	0.11781	0	0	0	0.13594	0.64198	0.57391	0.36778	9.3345e-08	0.16024	0.27138	0.36966	0.41657	0.54246	0	0.14865	0	0
UMP	323.028	0	0.62365	0	0.52446	0.29658	0.26272	0.19855	0.98806	0.17739	0.17704	0	0.84843	0	0	0	0	0.78971	0.085439	0.10706	0	0.7637	0	0	0.51908
3'-UMP	323.028	0	0.62365	0	0.52446	0.29658	0.26272	0.19855	0.98806	0.17739	0.17704	0	0.84843	0	0	0	0	0.78971	0.085439	0.10706	0	0.7637	0	0	0.51908
CMP	322.044	0	0	0	1.1102e-16	0	0	0	0.40772	0.23349	0	0	0.87087	0	0	0	0	0.62434	0.47316	0.30643	0	0.68359	0.37163	0	2.2204e-16
3'-cmp	322.044	0	0	0	1.1102e-16	0	0	0	0.40772	0.23349	0	0	0.87087	0	0	0	0	0.62434	0.47316	0.30643	0	0.68359	0.37163	0	2.2204e-16
3,4-Dihydroxyphenylacetaldehyde	151.04	0.65772	0.10491	0.019291	0.55123	0.23356	0	0	0.31929	0	0	0.1405	0	0	0.38795	0.65809	0	0.21215	0.74846	0.58129	0	0.56733	0	0	0
3,4-dihydroxy-2-butanone 4-phosphate	183.008	0	0	0	0.21367	0	0	0	0.11529	0.42289	0	0	0	0.66737	0.62848	0.49779	0.68812	0	0.14681	0.14697	0.16151	0.60595	0.19001	0.42215	0
3-(2,3-Dihydroxyphenyl)propanoate	181.054	2.2204e-16	0	0.65986	0.31132	0	0	0.091207	0	0.051738	0.5605	0.17148	0.2944	0.19007	0	0	0	0	0.20854	0	0.22816	0.067088	0.12852	0.010991	0.001806
cis-3-(3-carboxyethenyl)-3,5-cyclohexadiene-1,2-diol	181.054	2.2204e-16	0	0.65986	0.31132	0	0	0.091207	0	0.051738	0.5605	0.17148	0.2944	0.19007	0	0	0	0	0.20854	0	0.22816	0.067088	0.12852	0.010991	0.001806
3-(3-hydroxy-phenyl)propionate	165.056	0.25677	0.59373	0.58282	0.35185	0.25661	0.30686	0	0.080908	0	0	0	0	0.83716	0	0.69868	0.29967	0.29964	0	0.26541	0	0.33401	0.80677	0	0.095132
3-(Imidazol-4-yl)-2-oxopropyl phosphate	219.014	0.40232	0.45325	0	0	0.03933	0	0	0	0.74988	0.46041	0.31755	0	0.36018	0	0.2038	0.044258	0	0	0	0.1954	0.25521	0	0	0.023811
3-Carboxy-3-hydroxy-4-methylpentanoate	175.062	0.89248	0.45669	0.01601	0.02092	0.66593	0.30545	0.32967	0.14049	0.39507	0	0	0.95824	0.3697	1.1102e-16	0.5456	0.089565	0.05817	0.18897	0.42029	0.19402	0.359	0.42804	0.85309	0.11852
3-Carboxy-2-hydroxy-4-methylpentanoate	175.062	0.89248	0.45669	0.01601	0.02092	0.66593	0.30545	0.32967	0.14049	0.39507	0	0	0.95824	0.3697	1.1102e-16	0.5456	0.089565	0.05817	0.18897	0.42029	0.19402	0.359	0.42804	0.85309	0.11852
Shikimate	173.046	0.050562	0	0	0.4996	0	0	0.45859	0	0	0	0	0.3235	0	0	0.17627	0	0.19729	0	0.56092	0.063648	0.012326	0	0	0.44803
3-Carboxy-4-methyl-2-oxopentanoate	173.046	0.050562	0	0	0.4996	0	0	0.45859	0	0	0	0	0.3235	0	0	0.17627	0	0.19729	0	0.56092	0.063648	0.012326	0	0	0.44803
3-Dehydroquinate	189.04	0	0	0.29431	0.043275	0	0.64118	0.92554	0	0	0	0	0.35555	0.55181	0.7247	0.61797	0.12557	0	0.4117	0.12233	0.26633	0.55949	0	0.046595	0.26772
3-Dehydroshikimate	171.03	0.24076	0	0.40979	0.58065	0	0.39892	0.45246	0	0.41172	0	0.53121	0.5815	0.659	0.55125	0.37456	0.81775	0.034558	0	0	0.16546	0	0	0	0.070873
3-Deoxy-D-manno-2-octulosonate	237.062	0.74479	0.45571	0.64817	0.67279	0.44168	0	0	0.58529	0.75631	0.38631	0.84354	0.31489	0.24901	0.0060056	0.47145	0	0.33512	0	0.30548	0.30812	0.59933	0.019871	0	0.70291
Dihydroxyacetone	89.024	0	0	0	0	0.94135	0.034189	0	0	0.78485	0	0.4924	0.072322	0.13761	0	0	0.48196	0.37584	0	0	0.37089	0.089906	0.12232	0.32398	0
L-Lactate	89.024	0	0	0	0	0.94135	0.034189	0	0	0.78485	0	0.4924	0.072322	0.13761	0	0	0.48196	0.37584	0	0	0.37089	0.089906	0.12232	0.32398	0
D-Lactate	89.024	0	0	0	0	0.94135	0.034189	0	0	0.78485	0	0.4924	0.072322	0.13761	0	0	0.48196	0.37584	0	0	0.37089	0.089906	0.12232	0.32398	0
D-Glyceraldehyde	89.024	0	0	0	0	0.94135	0.034189	0	0	0.78485	0	0.4924	0.072322	0.13761	0	0	0.48196	0.37584	0	0	0.37089	0.089906	0.12232	0.32398	0
3-Hydroxypropanoate	89.024	0	0	0	0	0.94135	0.034189	0	0	0.78485	0	0.4924	0.072322	0.13761	0	0	0.48196	0.37584	0	0	0.37089	0.089906	0.12232	0.32398	0
3-Methyl-2-oxobutanoate	115.04	0.88033	0	0	0.28522	0.36058	0.12272	0.22861	0	0	0	0	0.46004	0.17082	0.15396	0.62788	0.27433	0.53223	0.39444	0	0	0	0	0.44882	0.34567
3-Phospho-D-glycerate	184.986	0.72523	0.68816	0.68896	0	0	0.31571	0	0.72951	0.30272	0	0.30288	0.85002	0.42139	0.21288	0	0	0.42479	0.43132	0.61547	0	0	0.67735	0	0.29482
D-Glycerate 2-phosphate	184.986	0.72523	0.68816	0.68896	0	0	0.31571	0	0.72951	0.30272	0	0.30288	0.85002	0.42139	0.21288	0	0	0.42479	0.43132	0.61547	0	0	0.67735	0	0.29482
3-Phospho-D-glyceroyl phosphate	264.947	0.40751	0.5365	0	0	0.065097	0.1615	0	0.6622	0.7973	0	0	0.38195	0.33294	0	0	0.38825	0.19107	0.24309	0	0	0	0	0	0.23116
Phenylpyruvate	163.036	0.36297	0	0.22437	0.0506	0	0	0	0.55176	0	0.50639	0	0	0.20787	0.33208	0	0.10606	0	0	0	0	0.24317	0.69019	0	0.064642
3-hydroxycinnamic acid	163.036	0.36297	0	0.22437	0.0506	0	0	0	0.55176	0	0.50639	0	0	0.20787	0.33208	0	0.10606	0	0	0	0	0.24317	0.69019	0	0.064642
D-Glucuronate 1-phosphate	273.005	0.59759	0	0.5498	0.32793	0.93065	0.84611	0.81828	0.38055	0.26286	2.2204e-16	0	0.69226	0	0.089857	0	0.23111	0.2182	0.39087	0	0	0.27683	0.26324	0.19412	0
3-keto-L-gulonate-6-phosphate	273.005	0.59759	0	0.5498	0.32793	0.93065	0.84611	0.81828	0.38055	0.26286	2.2204e-16	0	0.69226	0	0.089857	0	0.23111	0.2182	0.39087	0	0	0.27683	0.26324	0.19412	0
4-Amino-5-hydroxymethyl-2-methylpyrimidine	138.064	0.63509	0	0	0	0.39573	0	0	0	0.061674	0	0	0.16821	0	0.044495	0	0.24329	0.50781	0.43484	0.44449	0.237	0.018013	0	0	0
Anthranilate	136.041	0.18798	0.6807	0.75073	0.70096	0.72702	0.41123	0.69391	0.089406	0.099133	0	0	0.71941	0.25905	0.29138	0	0	0.84143	0.55516	0.071255	0	0.081941	0.72998	0	0.57134
4-Aminobenzoate	136.041	0.18798	0.6807	0.75073	0.70096	0.72702	0.41123	0.69391	0.089406	0.099133	0	0	0.71941	0.25905	0.29138	0	0	0.84143	0.55516	0.071255	0	0.081941	0.72998	0	0.57134
4-Aminobutanal	86.0602	0.2869	0.022753	0.88688	0	0.42429	0	0.16633	0.015051	0	0.12868	0	0.74295	0	0.507	2.2204e-16	0.28485	0	0.16534	0	1.1102e-16	0	0	0.13144	0
4-Aminobutanoate	102.056	0.42825	0.51676	0.90519	0.53373	0.065579	0.30599	0.58522	2.2204e-16	0.40264	0	0.1121	0.68248	1.1102e-16	0.71401	1.1102e-16	0	0.10694	0.98665	0	0.063031	0.3969	0.67155	0	0
Adenine	134.047	0.80108	0.7907	0.51155	0.32108	0.12106	0.36597	0	0.45493	0	0	0.54256	0	0	0	0.40368	0.36238	0	0	2.2204e-16	0.28748	0	0	0.62633	0.30237
4-Hydroxy-L-threonine	134.047	0.80108	0.7907	0.51155	0.32108	0.12106	0.36597	0	0.45493	0	0	0.54256	0	0	0	0.40368	0.36238	0	0	2.2204e-16	0.28748	0	0	0.62633	0.30237
4-Hydroxyphenylacetaldehyde	135.045	0.65353	0	0.44848	0.13927	0.43562	0.015138	0	0	0.77001	0.065732	0	0.31672	0	0.11581	0	0	0.74319	0	0	0.47292	0	0	0.053322	0.18506
Phenylacetic acid	135.045	0.65353	0	0.44848	0.13927	0.43562	0.015138	0	0	0.77001	0.065732	0	0.31672	0	0.11581	0	0	0.74319	0	0	0.47292	0	0	0.053322	0.18506
4-Phospho-L-aspartate	211.997	0.016257	0.56271	0.64016	0.60946	0	0.62878	0	0	0.84478	2.2204e-16	0.40454	0.71111	0.28181	0	0.76508	0.087641	0.073699	0	0.52276	0	0	0	0.037389	0.083654
5,6,7,8-tetrahydropteridine	135.067	0.24212	0.1798	0.26805	0	0.42843	0.098632	0	0	0.0032772	0	0.0018843	0.15589	3.3307e-16	0.46115	0.10634	0	0.71878	0	0.031057	2.2204e-16	0	0.71002	0.28538	0
5,6-Dimethylbenzimidazole	145.075	0.79088	0.2951	0.099027	0.012704	0.68772	0	1.1102e-16	0	0	0	0	0	0.3107	0	0	0	0	0	0.027585	0.14001	0.42647	0.48551	0.24274	0
5-Amino-4-oxopentanoate	130.051	0	0.39397	0.59756	0.51095	0	0	0	0	0.54573	0.43742	0.283	0.36902	0	0.045867	0.79413	0.11606	0.20665	0.12917	0.039337	0	0	0	0.0039768	0
L-Glutamate 5-semialdehyde	130.051	0	0.39397	0.59756	0.51095	0	0	0	0	0.54573	0.43742	0.283	0.36902	0	0.045867	0.79413	0.11606	0.20665	0.12917	0.039337	0	0	0	0.0039768	0
L-Glutamate 1-semialdehyde	130.051	0	0.39397	0.59756	0.51095	0	0	0	0	0.54573	0.43742	0.283	0.36902	0	0.045867	0.79413	0.11606	0.20665	0.12917	0.039337	0	0	0	0.0039768	0
5-Methylthioadenosine	296.085	0.75416	0.64355	0.30537	0.61848	0.42144	0.82332	0.53344	0.033041	0.78804	0.20408	0.66466	0.32533	0.37231	0.1029	0.66564	0	0.17722	0.24907	0	0.0040328	0.29197	0	0	0.065521
6-hydroxymethyl dihydropterin	194.069	0.65088	0.17683	0.63079	0.8872	0	0.1361	0	0.11958	0.3204	0	0.25751	0	0.39235	0.57635	0	0.10309	0	0.2367	0.1161	0.15581	0	0	0.28803	0.81628
7-cyano-7-carbaguanine	174.042	0.066048	0.30522	0.67957	0.73052	0	3.3307e-16	0	0	0.71339	0.36755	0	0.62054	0.42848	0.058338	0.90812	0	0.0091008	0.11033	0.20852	0	0	0.46484	0	0.54236
ADP	426.022	0	0	0.056151	0.48336	0.52158	0	0	0	0.72709	0	0	0	0	0	0.44656	0	0.040647	0	0	0.41864	0.65854	0	0.55042	0
Adenosine 3',5'-bisphosphate	426.022	0	0	0.056151	0.48336	0.52158	0	0	0	0.72709	0	0	0	0	0	0.44656	0	0.040647	0	0	0.41864	0.65854	0	0.55042	0
dGDP	426.022	0	0	0.056151	0.48336	0.52158	0	0	0	0.72709	0	0	0	0	0	0.44656	0	0.040647	0	0	0.41864	0.65854	0	0.55042	0
ADP-L-glycero-D-manno-heptose	618.085	0.47562	0.51576	0	0.7588	0.68118	0.53082	0.96769	0.26476	0.72272	0.041795	0	0.11227	1.1102e-16	3.3307e-16	0.24488	0.53444	0.646	0.37974	0.80416	0.11552	0	0.32506	1.1102e-16	0.18361
ATP	505.988	0.63028	0.89101	0.44124	0.61773	0.82962	0	0.17207	0	0.30658	0	0	0.326	0	0.86208	0.017334	0	9.4424e-08	0.23407	0	0.38024	0	0.079175	0	0
dGTP	505.988	0.63028	0.89101	0.44124	0.61773	0.82962	0	0.17207	0	0.30658	0	0	0.326	0	0.86208	0.017334	0	9.4424e-08	0.23407	0	0.38024	0	0.079175	0	0
Propionate (n-C3:0)	73.0289	0	0.33015	0	0.011889	0.36395	0.23559	0.71844	0	0	0.5906	0.22066	0	0	0.05038	0.10851	0.20988	0.6085	0.13553	0	0.075534	0.27782	0.11304	0	0.69789
L-Lactaldehyde	73.0289	0	0.33015	0	0.011889	0.36395	0.23559	0.71844	0	0	0.5906	0.22066	0	0	0.05038	0.10851	0.20988	0.6085	0.13553	0	0.075534	0.27782	0.11304	0	0.69789
D-Lactaldehyde	73.0289	0	0.33015	0	0.011889	0.36395	0.23559	0.71844	0	0	0.5906	0.22066	0	0	0.05038	0.10851	0.20988	0.6085	0.13553	0	0.075534	0.27782	0.11304	0	0.69789
Acetol	73.0289	0	0.33015	0	0.011889	0.36395	0.23559	0.71844	0	0	0.5906	0.22066	0	0	0.05038	0.10851	0.20988	0.6085	0.13553	0	0.075534	0.27782	0.11304	0	0.69789
Acetyl phosphate	138.978	0.40898	0.44294	0	0.19309	0.27897	0.76497	0.57157	0.36493	0.57366	0.0081137	0.33446	0.86605	0	0.05912	0.061552	0	0	0	0	0.056008	0	0.099325	0.22726	0.3814
Acetyl-CoA	808.119	0.75763	0.84228	0.87045	0.64649	0.043411	0.2609	0	1.1102e-16	0.35613	0.45435	0	0.065515	0.44491	0.34832	0	0	0.14284	0	0.17239	0.086958	0.69904	0.50129	0.20676	0.15999
Adenosine	266.09	0	0.20701	0	0.63528	0.035413	0.22863	0	1.1102e-16	0.35007	0.50383	0	0.032269	0.053213	0	0.56857	0.44935	0.1301	0.062036	0	0.11178	0	0.018952	0.32291	0.078858
Deoxyguanosine	266.09	0	0.20701	0	0.63528	0.035413	0.22863	0	1.1102e-16	0.35007	0.50383	0	0.032269	0.053213	0	0.56857	0.44935	0.1301	0.062036	0	0.11178	0	0.018952	0.32291	0.078858
Agmatine	129.113	0	0	0.50841	0	0	0	0	0.46764	0	0	0.20505	0	0.4337	5.1188e-09	0.23861	0	0	0.21956	0	0	0	0.039251	0.0067128	0.16567
Aminoacetaldehyde	58.029	0.023356	0.61646	0.31769	0.67568	0	0.52856	0.5141	0.0066093	0	0	0	0.1397	0	0	0	0	0	0.051059	0.37232	0	0.024329	1.1102e-16	0	0.26105
Arbutin	271.082	0.42937	0	0.33008	0	0	0	0	0.41861	0	0	0	0.521	0.1916	0.091582	0.13304	0	0.51471	0.22278	0.57081	0.3483	0	0.19438	0.26698	0
Betaine aldehyde	100.076	0.29028	0.54511	0.82097	0.78261	0.37261	0.48292	0.74592	0.24471	0	0	0.71854	0	0	0.64075	0.040458	0	0.24898	0	0.3884	0	0.0069773	0.64159	0.6278	0.16901
Bicarbonate	60.9957	0	0	0	0.24383	0	0	0	0.27206	0	0.68915	0.33896	0.35926	0	0	0.2323	0.5916	0.24393	0	0.52142	0.31515	0	0.0083829	0.35656	0.25498
Butanal	71.0497	0.16898	0	0.44636	0.54693	0	0.14154	0.19678	0.052868	0.12064	0	2.9741e-07	0.16302	0.77578	0.14961	0.14995	0.55957	0.1684	0	0	0	0.301	0	0.38204	0.31815
Butyrate (n-C4:0)	87.0447	0.61173	0.044168	0.16894	0.48271	0.075079	0.42815	0	0.058424	0.55173	0.067626	0	0	0.23634	0.74233	0	0	0.095044	0	0	0	0	0	0.18691	0.47795
CDP	402.01	0.2889	0.7737	0.50274	0	0.74257	0.063664	0	0.32649	0.47568	0	0.086715	0	0.12763	0	0	0.060411	0.54162	0.49762	0.48647	0.0018318	0	0.37045	0.35543	0.35992
CDP-1,2-didodecanoylglycerol	840.385	0.33676	0	0	0.36784	0.075558	0	0	0.16095	0	0.23184	0	0.23924	0	0.50399	0.65243	0.046956	0.83323	0	0	0.69242	0.23514	0.31957	0	0.60837
CDP-1,2-ditetradecanoylglycerol	896.448	0.63282	0.33572	0.44034	0.42063	0.31466	0.032876	0.59811	0.73637	0.58438	0	0	0.4759	0.12573	0	0.45045	0.20879	0.66568	0	0.57847	0.22089	0.1662	0.31281	0.15091	0.11513
CTP	481.976	0.51639	0.4473	0.35008	0.73258	0.90416	0.0589	0	0.43312	0	0	0.45598	0.067353	0	0	0.36945	0	0	0.55368	0	0.1932	0.70328	0.039913	0.51486	0.27155
Carbamoyl phosphate	139.976	0.16891	0	0	0.038529	0.50257	0	0	0	0	0.6541	0.2477	0	0	0	0.074542	0.442	0	0	0.22334	0	0.21204	0	0.24459	0.069181
Coenzyme A	766.108	0.056285	0	0.66727	0.54298	0.019807	0.73035	0.67881	0.35577	0.31279	0	0.31263	0.85484	0.79231	0.17215	0.044513	0	0.45802	0	0.16819	0.10706	0.6174	0	0	0.080663
Cytidine	242.077	0.80923	0.68323	0.49728	0.11336	0.15463	0.58584	0.49076	0.37711	0	0.14772	0	0.2872	0	0.074045	0	0.31561	0.10639	0	0.25946	0	0.00018106	0.077858	0.49385	0.84578
D-4'-Phosphopantothenate	298.066	0	0.24472	0	0.39444	0.41674	0.27949	0.30782	0	0.25753	0.17194	0.003234	0.8101	0.36237	0.28149	0.069366	0	0	0.19123	0	0.3281	0	0.79471	0.82488	0.84732
L-Alanine	88.0399	0.45321	0	0	0	0	0	0.10568	2.2204e-16	0.81984	0.91646	0	0.58815	0.5407	0.83797	0.64364	0	0.08862	0.53294	0.57963	1.1102e-16	0.18449	0	0.70777	0
beta-Alanine	88.0399	0.45321	0	0	0	0	0	0.10568	2.2204e-16	0.81984	0.91646	0	0.58815	0.5407	0.83797	0.64364	0	0.08862	0.53294	0.57963	1.1102e-16	0.18449	0	0.70777	0
D-Alanine	88.0399	0.45321	0	0	0	0	0	0.10568	2.2204e-16	0.81984	0.91646	0	0.58815	0.5407	0.83797	0.64364	0	0.08862	0.53294	0.57963	1.1102e-16	0.18449	0	0.70777	0
Sarcosine	88.0399	0.45321	0	0	0	0	0	0.10568	2.2204e-16	0.81984	0.91646	0	0.58815	0.5407	0.83797	0.64364	0	0.08862	0.53294	0.57963	1.1102e-16	0.18449	0	0.70777	0
D-Alanyl-D-alanine	159.078	0.84889	0.10769	0.00079139	0	0.4081	0.43296	0	2.2204e-16	0	0.39638	0	0.61169	0	0	0.067028	0	0.76235	0.68586	0.92963	0.033556	0	0.72112	0.87212	0.95821
D-Glucose	179.056	0.65474	0	0	0.5811	0.5634	0.32012	0	0.20526	0.46381	0	0	0.19417	0.35352	0.51698	0	0.77633	0.083946	0.6035	0	0.04985	0	0	0.73147	0.71632
D-Fructose	179.056	0.65474	0	0	0.5811	0.5634	0.32012	0	0.20526	0.46381	0	0	0.19417	0.35352	0.51698	0	0.77633	0.083946	0.6035	0	0.04985	0	0	0.73147	0.71632
D-Galactose	179.056	0.65474	0	0	0.5811	0.5634	0.32012	0	0.20526	0.46381	0	0	0.19417	0.35352	0.51698	0	0.77633	0.083946	0.6035	0	0.04985	0	0	0.73147	0.71632
myo-Inositol	179.056	0.65474	0	0	0.5811	0.5634	0.32012	0	0.20526	0.46381	0	0	0.19417	0.35352	0.51698	0	0.77633	0.083946	0.6035	0	0.04985	0	0	0.73147	0.71632
D-Mannose	179.056	0.65474	0	0	0.5811	0.5634	0.32012	0	0.20526	0.46381	0	0	0.19417	0.35352	0.51698	0	0.77633	0.083946	0.6035	0	0.04985	0	0	0.73147	0.71632
D-Allose	179.056	0.65474	0	0	0.5811	0.5634	0.32012	0	0.20526	0.46381	0	0	0.19417	0.35352	0.51698	0	0.77633	0.083946	0.6035	0	0.04985	0	0	0.73147	0.71632
beta D-Galactose	179.056	0.65474	0	0	0.5811	0.5634	0.32012	0	0.20526	0.46381	0	0	0.19417	0.35352	0.51698	0	0.77633	0.083946	0.6035	0	0.04985	0	0	0.73147	0.71632
D-Gluconate	195.052	0.33715	0.33425	0.17249	0	0.40156	0.19859	0.50627	0.50646	0.64122	0	0	0.83883	0.27023	0.078329	0.24917	0.22336	0.074523	0.2049	0.66346	0.049579	0	0	0.10051	0.21726
D-Mannonate	195.052	0.33715	0.33425	0.17249	0	0.40156	0.19859	0.50627	0.50646	0.64122	0	0	0.83883	0.27023	0.078329	0.24917	0.22336	0.074523	0.2049	0.66346	0.049579	0	0	0.10051	0.21726
L-Idonate	195.052	0.33715	0.33425	0.17249	0	0.40156	0.19859	0.50627	0.50646	0.64122	0	0	0.83883	0.27023	0.078329	0.24917	0.22336	0.074523	0.2049	0.66346	0.049579	0	0	0.10051	0.21726
D-Altronate	195.052	0.33715	0.33425	0.17249	0	0.40156	0.19859	0.50627	0.50646	0.64122	0	0	0.83883	0.27023	0.078329	0.24917	0.22336	0.074523	0.2049	0.66346	0.049579	0	0	0.10051	0.21726
D-Galactonate	195.052	0.33715	0.33425	0.17249	0	0.40156	0.19859	0.50627	0.50646	0.64122	0	0	0.83883	0.27023	0.078329	0.24917	0.22336	0.074523	0.2049	0.66346	0.049579	0	0	0.10051	0.21726
L-Galactonate	195.052	0.33715	0.33425	0.17249	0	0.40156	0.19859	0.50627	0.50646	0.64122	0	0	0.83883	0.27023	0.078329	0.24917	0.22336	0.074523	0.2049	0.66346	0.049579	0	0	0.10051	0.21726
alpha-D-Ribose 5-phosphate	229.012	0	0	0.72467	0.29301	0.76218	0	0.58817	0	0	0.3248	0	0	0	0.35479	0.0052139	0	0	1.1102e-16	0	0.093089	0.45467	0.045547	0.3859	0.35298
D-Ribulose 5-phosphate	229.012	0	0	0.72467	0.29301	0.76218	0	0.58817	0	0	0.3248	0	0	0	0.35479	0.0052139	0	0	1.1102e-16	0	0.093089	0.45467	0.045547	0.3859	0.35298
D-Xylulose 5-phosphate	229.012	0	0	0.72467	0.29301	0.76218	0	0.58817	0	0	0.3248	0	0	0	0.35479	0.0052139	0	0	1.1102e-16	0	0.093089	0.45467	0.045547	0.3859	0.35298
alpha-D-Ribose 1-phosphate	229.012	0	0	0.72467	0.29301	0.76218	0	0.58817	0	0	0.3248	0	0	0	0.35479	0.0052139	0	0	1.1102e-16	0	0.093089	0.45467	0.045547	0.3859	0.35298
L-Ribulose 5-phosphate	229.012	0	0	0.72467	0.29301	0.76218	0	0.58817	0	0	0.3248	0	0	0	0.35479	0.0052139	0	0	1.1102e-16	0	0.093089	0.45467	0.045547	0.3859	0.35298
D-Arabinose 5-phosphate	229.012	0	0	0.72467	0.29301	0.76218	0	0.58817	0	0	0.3248	0	0	0	0.35479	0.0052139	0	0	1.1102e-16	0	0.093089	0.45467	0.045547	0.3859	0.35298
L-Xylulose 5-phosphate	229.012	0	0	0.72467	0.29301	0.76218	0	0.58817	0	0	0.3248	0	0	0	0.35479	0.0052139	0	0	1.1102e-16	0	0.093089	0.45467	0.045547	0.3859	0.35298
D-Glucarate	209.031	0	0	0.5354	0.43156	0.83977	0	0.31483	0.67007	0.59861	0	0.65388	0	0	1.1102e-16	0.81492	0.24058	0	0.47093	0	0.066748	0	0	0.30093	0
D-Galactarate	209.031	0	0	0.5354	0.43156	0.83977	0	0.31483	0.67007	0.59861	0	0.65388	0	0	1.1102e-16	0.81492	0.24058	0	0.47093	0	0.066748	0	0	0.30093	0
D-Glucosamine	178.073	0.41829	0	0.31626	0	0	0.43911	0	0	0.41124	0.57928	0	0.52661	0.36546	0.20636	0	0	0	2.1094e-15	0.3577	0	0.58249	0	0.31279	0.48886
7-aminomethyl-7-deazaguanine	178.073	0.41829	0	0.31626	0	0	0.43911	0	0	0.41124	0.57928	0	0.52661	0.36546	0.20636	0	0	0	2.1094e-15	0.3577	0	0.58249	0	0.31279	0.48886
D-Glucosamine 6-phosphate	258.038	0.90089	0.54135	0.55689	0.33318	0	0.75666	0	0.6669	0.069326	0	0	0.14721	0.09848	0.099783	0.29642	0	0.88035	0.75122	0	0.067674	0.14539	0	0	0
D-Glucosamine 1-phosphate	258.038	0.90089	0.54135	0.55689	0.33318	0	0.75666	0	0.6669	0.069326	0	0	0.14721	0.09848	0.099783	0.29642	0	0.88035	0.75122	0	0.067674	0.14539	0	0	0
Glycerophosphoserine	258.038	0.90089	0.54135	0.55689	0.33318	0	0.75666	0	0.6669	0.069326	0	0	0.14721	0.09848	0.099783	0.29642	0	0.88035	0.75122	0	0.067674	0.14539	0	0	0
L-Glutamate	146.046	0.66716	0.73346	0	1.1102e-16	0.18038	0.76147	0.2513	0.00074514	0.39807	0	0	0	0.44574	0	0.87206	0.36818	0	0.77283	0.23855	0	0	0	0	0.46479
D-Glutamate	146.046	0.66716	0.73346	0	1.1102e-16	0.18038	0.76147	0.2513	0.00074514	0.39807	0	0	0	0.44574	0	0.87206	0.36818	0	0.77283	0.23855	0	0	0	0	0.46479
O-Acetyl-L-serine	146.046	0.66716	0.73346	0	1.1102e-16	0.18038	0.76147	0.2513	0.00074514	0.39807	0	0	0	0.44574	0	0.87206	0.36818	0	0.77283	0.23855	0	0	0	0	0.46479
Sedoheptulose 1,7-bisphosphate	368.999	0	0.50534	0.6631	0.19769	0.18913	0.73773	0	0.60715	0.74427	0.11496	0.93906	0.13761	0	0.29462	0.73083	0.42872	0.11552	0.19113	0.32304	0.45715	0.39135	0.060019	0.58279	0.2219
D-Glycero-D-manno-heptose 1,7-bisphosphate	368.999	0	0.50534	0.6631	0.19769	0.18913	0.73773	0	0.60715	0.74427	0.11496	0.93906	0.13761	0	0.29462	0.73083	0.42872	0.11552	0.19113	0.32304	0.45715	0.39135	0.060019	0.58279	0.2219
Sedoheptulose 7-phosphate	289.033	0	0.72073	0.79427	0	0.79058	0.44306	0.31766	0.52948	0.68541	0	0.078378	0.63229	0.51295	0.192	0.3788	0.44066	0	0	0	0	0	0.0056372	0	0.061474
D-Glycero-D-manno-heptose 7-phosphate	289.033	0	0.72073	0.79427	0	0.79058	0.44306	0.31766	0.52948	0.68541	0	0.078378	0.63229	0.51295	0.192	0.3788	0.44066	0	0	0	0	0	0.0056372	0	0.061474
D-Glycero-D-manno-heptose 1-phosphate	289.033	0	0.72073	0.79427	0	0.79058	0.44306	0.31766	0.52948	0.68541	0	0.078378	0.63229	0.51295	0.192	0.3788	0.44066	0	0	0	0	0	0.0056372	0	0.061474
L-Malate	133.014	0	0	0.67077	0.13518	0	0.34527	0.1914	0.046925	0.069881	0.22941	0	0.65308	0	0.34342	0.80253	2.2204e-16	0.049486	0	0.24935	3.3307e-16	0.74214	0.055022	0.22848	0
D-Malate	133.014	0	0	0.67077	0.13518	0	0.34527	0.1914	0.046925	0.069881	0.22941	0	0.65308	0	0.34342	0.80253	2.2204e-16	0.049486	0	0.24935	3.3307e-16	0.74214	0.055022	0.22848	0
D-Mannitol	181.071	0	0	0	0.70683	0.37369	0.26411	0.076118	0.28855	0	1.1102e-16	0.50418	0	0.45199	0	0	0	0.43806	0.21308	0	0.16467	0.25945	0.37172	0.47259	0
D-Sorbitol	181.071	0	0	0	0.70683	0.37369	0.26411	0.076118	0.28855	0	1.1102e-16	0.50418	0	0.45199	0	0	0	0.43806	0.21308	0	0.16467	0.25945	0.37172	0.47259	0
Galactitol	181.071	0	0	0	0.70683	0.37369	0.26411	0.076118	0.28855	0	1.1102e-16	0.50418	0	0.45199	0	0	0	0.43806	0.21308	0	0.16467	0.25945	0.37172	0.47259	0
D-Mannitol 1-phosphate	261.038	0	0.57044	0.54284	0.77686	0.17731	0.76166	2.2204e-16	0.3482	0.41955	0	0	0	0.10126	0.1888	0.27403	0.6375	0.37125	0.49849	0	0.039102	0.50297	0.19191	0	0.63056
D-Sorbitol 6-phosphate	261.038	0	0.57044	0.54284	0.77686	0.17731	0.76166	2.2204e-16	0.3482	0.41955	0	0	0	0.10126	0.1888	0.27403	0.6375	0.37125	0.49849	0	0.039102	0.50297	0.19191	0	0.63056
Galactitol 1-phosphate	261.038	0	0.57044	0.54284	0.77686	0.17731	0.76166	2.2204e-16	0.3482	0.41955	0	0	0	0.10126	0.1888	0.27403	0.6375	0.37125	0.49849	0	0.039102	0.50297	0.19191	0	0.63056
D-Ribose 1,5-bisphosphate	308.981	0.0033577	0.18451	0	0.72697	0.27592	0.7654	0.25755	0	0	0.11497	0.54075	0.19691	0.17869	0	0.091609	0.35159	0	0.00065997	0	0	0	0.22172	0	0.055021
L-Serine	104.035	0.49126	0.65355	0	0.96163	0.82741	0.41125	0.35733	0	0.20705	0	0	0	0	0.70469	0.10687	0.1235	0.54846	0.81761	0.63695	0.0056551	0.51895	0	0.19778	0
D-Serine	104.035	0.49126	0.65355	0	0.96163	0.82741	0.41125	0.35733	0	0.20705	0	0	0	0	0.70469	0.10687	0.1235	0.54846	0.81761	0.63695	0.0056551	0.51895	0	0.19778	0
Decanoate (n-C10:0)	171.138	0	0	0.27122	0.67953	0	0	0.37411	0	0.23631	0.53934	0.3178	0.17891	0	0.18095	0.34281	0	0	0.60022	0.079315	0	0.61222	0	0.26432	0
Deoxycytidine	226.08	0.03338	0	0	0.57656	0.15485	0.32513	0	0	0	0.10236	0	0.07666	0.19096	0.17064	0.55131	0.11057	0.025117	0	0.79252	0.48354	0.095262	0	0.070746	0.20866
Deoxyuridine	227.071	0.41696	0	0	0.89109	0.032248	0	0.37637	0	0.34865	0.18908	0.14993	0	0	0.74133	2.2204e-16	0	0	0.16244	0.66002	0	0.21566	0.85178	0.060601	0
Dephospho-CoA	686.144	0.32512	0	0	0.68922	0	0.35556	1.1102e-16	0.8768	1.1102e-16	0.86875	0	0.026623	0.14536	0	0.73229	0.30113	0	0	0.087609	0	0	0.86387	0.25052	0.64705
Dihydroxyacetone phosphate	168.991	0.17025	0.55737	0.27482	0	0.43013	0.80823	0	0.88705	0	0.85392	0.6788	0.75467	0	0.47403	0.02817	0.2392	0.13705	0.22263	0	0	0.6206	0.17363	0	0.00066669
Glyceraldehyde 3-phosphate	168.991	0.17025	0.55737	0.27482	0	0.43013	0.80823	0	0.88705	0	0.85392	0.6788	0.75467	0	0.47403	0.02817	0.2392	0.13705	0.22263	0	0	0.6206	0.17363	0	0.00066669
Dimethyl sulfide	61.0078	0.53365	0.049095	0.17278	0.6816	0	0	0.028862	0	0.14269	0	0.094813	0	0	0	0	0.50494	0.22644	0	0.47443	0	0	0.59171	0	0.70059
Dimethyl sulfoxide	77.0083	0	0	0.14739	0.11074	0	0	0.055948	0.13978	0.46995	0.50747	0.45551	0.1995	0.36835	0	0	0	0	0	0	0.7023	0.32706	0	0	0.33726
Diphosphate	176.937	0.76888	0.15525	0	0.50367	0.14976	0	0.12889	0.28192	0.91613	0.1102	0	0.47495	0.39171	0.22115	0.20167	0.019142	0	0.61107	0	0	0	0.23301	0	0
Dodecanoate (n-C12:0)	199.17	0.55939	0	0.44964	0.8597	0	0.60174	0.60074	1.1102e-16	0	0.1628	0.6016	0	0.079301	0.2906	0.3032	0	0	0	0	0.66329	0	0.44794	0	0
Dopamine	152.071	0.3362	0.31589	0	0	0.19028	0	0.015465	0	0	0	0.058557	0	0	0	0	0	0	0	0.33834	0	0.0051075	0.18593	0	0
Enterochelin	668.137	0.93916	0	0.54968	0.46778	0.22695	0.78842	0.7688	0	0.79665	0.071522	0.62516	0.57251	0	8.8818e-16	0	0.61474	0.54688	0	0.03129	0	0.95035	0.80734	0	0.82592
FMN	455.097	0.21592	0	0.23715	0.42045	0	0.92932	0	0.54779	0.83534	0.28163	0.67446	0.0071397	0	0.30593	0.11931	0.2283	0.57432	0.59197	0	0.25616	0	0	0	0.57624
Farnesyl diphosphate	381.119	0.71293	0.1252	0.27916	0.67499	0	0.15896	0.47703	0.21832	0	0	0	0.085883	0.38875	0.098447	0.61413	0.42823	0	0	0	0	0	0	0.1873	0
Fe(III)hydoxamate, unloaded	266.131	0	0	0.48009	0.091122	0	0	0	0	0.027378	0.34417	0.28071	0.035307	0	0	2.2204e-16	0.072344	0.28144	0.40068	0.26322	0.56091	0	0	0.089216	0.60474
Fe-enterobactin	721.048	0	0.07622	0.52092	0	0.5981	0.68428	0.028354	2.2204e-16	0	0.49483	0	0.51136	1.1102e-16	0.43506	0	0	0	0	0.036385	0	1.1102e-16	0.87017	0.10797	1.1102e-16
Fumarate	115.004	0	0	0	0.36778	0.3595	0.82632	0.57859	0	0	0	0.022966	0	0.1172	0.17034	0.78874	0	0.37977	0.0021052	0.11111	0.39566	0.090853	0	0.43787	0.029378
GDP	442.016	0	0	0	0.56933	0.51826	0	0	0	0	0	0	0.059964	0.0029028	0.012895	0.66523	0.11602	0.54733	0	0.16968	0	0.66784	0	0	0.19252
GDP-D-mannose	604.064	0	0	0	0.56223	0.57616	0.20806	0.87782	0	0	0	0	0	2.5633e-09	0.27629	0	0	0.62736	0.016857	0.53013	0.074615	0.35506	0	0.26347	0.39418
GTP	521.983	0.53101	0.77015	0.084754	0.41309	0.18602	0	0.14928	0	0.70756	0	0	0	0	0.31762	0	0	0.10708	0	0.6168	0.41589	0	0	0	0.068582
Glutathionylspermidine	433.223	0.29892	0.065337	0.42911	0	0.74034	0.55608	0.13096	0	0.61084	0.055659	0.27525	0.34197	0	0	0	0.27413	0.23886	0	0	0	0.69733	0.31265	0.17914	0.37379
Glycerol	91.0395	0.18707	4.2879e-05	0	0.24822	0.078597	0.50319	0.1502	0.15002	0.53418	0.52872	0.54755	0	0	0.27796	0.46861	0	0.45905	0.6095	0	0	0.42181	0	0.44979	0
Glycerophosphoglycerol	245.042	0.38111	0.37144	0	0.073801	0.62874	0.54968	0.83844	0.097906	0.16434	0	0	0.41695	0.32179	0	0	0.64554	0	0.6119	0.44068	0.24536	0	0.76101	0.39457	0.47976
Glycine	74.0272	0	0	0	0	0	0.7051	0	0	0	0	0	0	1.1102e-16	0.73469	0.097891	0	0	0.31791	0	0	0.58737	4.4409e-16	0.38167	0.16151
L-Valine	116.072	0.28493	0.87928	1.1102e-16	0.79268	0.58788	0	0.062574	0.41618	0	0	0.35085	0.95346	0	0.54887	2.2204e-16	9.1681e-05	0.43751	0.59178	0.92656	0	0	0.065653	0.42851	0
Glycine betaine	116.072	0.28493	0.87928	1.1102e-16	0.79268	0.58788	0	0.062574	0.41618	0	0	0.35085	0.95346	0	0.54887	2.2204e-16	9.1681e-05	0.43751	0.59178	0.92656	0	0	0.065653	0.42851	0
Glycolate	75.0083	0.77324	0.44992	0.886	0.3425	0.71922	0.51399	0.62956	0.33475	0	0	0	0.25801	0	0	0.0005839	0	0.42905	0.62256	0.28117	0	0	0	0.55308	0.44889
Glyoxylate	72.9926	0.60788	0.49611	0.58538	2.2204e-16	0.0053543	0.032075	0.57556	0.21466	0	0.57214	0	0	0	0.039604	0	0.35234	0	0	0.15329	0.71477	0.34601	0	0	0
Guanine	150.043	0.92968	0.54784	0.41887	0.4329	0.62233	0.26357	0.016246	0.32473	0.1919	0.58375	0.3716	0.39388	0	0	0	0	0.087085	0.38706	0.30411	0	2.2204e-16	0.15544	0	0
Guanosine	282.085	0	0.15499	0.27619	0.4043	0.51579	0	0	0.099388	0	0.13274	0.044409	0	0.58328	0.33315	0	0	0.03327	0	0.70487	0.33631	0.010986	0.45094	0.62241	0.60899
Hexadecanoate (n-C16:0)	255.231	0	0.40257	0	0	0	0	0.35459	0	0	0	0	0	0.79154	0.029319	0	0	0	0	0.46834	0.4342	0	0	0.35649	0
Hexadecenoate (n-C16:1)	253.218	0.019702	0.30856	0.59526	0.32897	0.09479	0.73864	0.43505	0	0.45521	0.012076	0	0.40728	0	0	0.081662	0.28106	0	0.70474	0	0	0.34924	0.043962	0.31609	0
Hexanoate (n-C6:0)	115.076	0.11643	0.79471	0.25098	0.019654	0	0.36349	0.45696	0	0.101	0.40051	0	0.32065	0.18228	0.25035	0.40867	0.3364	0.091324	0.1224	0	0.19736	0.25585	0.21452	0.43567	0
Hydroquinone	109.029	0	0.26226	0.35221	0	0	0.62069	0.80045	0.85038	0.46299	0.39858	0.87306	0	0	0.77134	0	0.82511	0.56602	0.38261	0.17203	0.45847	0.74296	0	0.45234	0.1368
Hypoxanthine	135.031	0.44409	0	0.30043	0	0.85742	0	0	0.2942	0.060836	0.31125	0	0.33327	0.28344	0.32807	0.33954	0	0.21847	1.1102e-16	0.059313	0	0.40309	0	0.43258	0.3923
ITP	506.969	0.13151	0	0	0	0	0.017302	0	0	0	0.35557	0	0.22179	0	0	0	0	0.27281	0.0545	0	0.35338	0.30717	0	0	0
Isethionic acid	124.988	0.72308	0	0.021669	0.38074	0.33681	0	0	0.044264	0.61233	0.032216	0.20423	0.60061	0	0.37036	0.25949	0.31153	0	0.49127	0	0	0.033739	0	0.073932	0.40804
chorismate	225.041	0.1011	0.29915	0.27393	0	0.2778	0.23768	0.088159	0.42697	0	0	0.47957	0	0.5048	0.53725	0.21931	0.53175	0	0	0	0	0.27653	0	0.7669	0.27108
Prephenate	225.041	0.1011	0.29915	0.27393	0	0.2778	0.23768	0.088159	0.42697	0	0	0.47957	0	0.5048	0.53725	0.21931	0.53175	0	0	0	0	0.27653	0	0.7669	0.27108
Isochorismate	225.041	0.1011	0.29915	0.27393	0	0.2778	0.23768	0.088159	0.42697	0	0	0.47957	0	0.5048	0.53725	0.21931	0.53175	0	0	0	0	0.27653	0	0.7669	0.27108
L-Aspartate 4-semialdehyde	116.035	0.014534	0.74336	0	0	0.09215	0.42744	0.54299	0	0	0.098668	0.28865	0.6652	0.7932	0	0.32522	0	0.73737	0.87352	0.71122	0	0	0	0.76885	0.064657
L-2-Amino-3-oxobutanoate	116.035	0.014534	0.74336	0	0	0.09215	0.42744	0.54299	0	0	0.098668	0.28865	0.6652	0.7932	0	0.32522	0	0.73737	0.87352	0.71122	0	0	0	0.76885	0.064657
L-Threonine	118.051	0.88328	0.0023216	0	0	0.060043	0.55138	0.24926	0.58044	0.4673	0.073166	0.90745	0.86451	0	0.83492	0.48666	0	0.66787	0.86492	0.86379	0.033847	0.012418	0.74977	0	1.1102e-16
L-Homoserine	118.051	0.88328	0.0023216	0	0	0.060043	0.55138	0.24926	0.58044	0.4673	0.073166	0.90745	0.86451	0	0.83492	0.48666	0	0.66787	0.86492	0.86379	0.033847	0.012418	0.74977	0	1.1102e-16
L-Allo-threonine	118.051	0.88328	0.0023216	0	0	0.060043	0.55138	0.24926	0.58044	0.4673	0.073166	0.90745	0.86451	0	0.83492	0.48666	0	0.66787	0.86492	0.86379	0.033847	0.012418	0.74977	0	1.1102e-16
L-Arginine	173.104	0.018968	0	0	0.042423	0.65481	0.28061	0.19922	0	0	0	2.2204e-16	0.88629	0.58997	0.48595	0.69048	0.28907	0.5009	0.2396	0.60822	0	0	0	0	0.52912
L-Ascorbate	175.025	0.24748	0	0.41932	0.44634	0.14529	0	0	0.25419	0	0.32506	0	0	0.53241	0	0.03363	0.28159	0.57338	0	0.44676	0	0	0.044149	0	0.056962
L-Asparagine	131.046	0.61308	0.22919	0	0.63695	0.099225	0.17909	0	0.26294	0	0.1656	0	0.56457	0.18178	0.090282	0.59806	0.081577	0	0.67917	0.74985	0	0.22036	0.1062	0.49424	0
L-Aspartate	132.031	0.041107	0	0.71642	0	0	0	0.61426	0.32618	0	0	0.85123	0.64943	0.61761	0	0.60715	0.65286	0.35622	0	0.13852	0.23243	0.07256	0.021996	0.35994	0
L-Rhamnose	163.061	0	0	0.22279	0.41805	0.20537	0	0.69556	0	0.45723	0.23902	0.14635	0	0	0.32082	0.036577	0.43444	0	0.1398	0	0.032761	0.25661	0.48017	0.23795	0.6243
L-Rhamnulose	163.061	0	0	0.22279	0.41805	0.20537	0	0.69556	0	0.45723	0.23902	0.14635	0	0	0.32082	0.036577	0.43444	0	0.1398	0	0.032761	0.25661	0.48017	0.23795	0.6243
L-Fucose	163.061	0	0	0.22279	0.41805	0.20537	0	0.69556	0	0.45723	0.23902	0.14635	0	0	0.32082	0.036577	0.43444	0	0.1398	0	0.032761	0.25661	0.48017	0.23795	0.6243
L-fuculose	163.061	0	0	0.22279	0.41805	0.20537	0	0.69556	0	0.45723	0.23902	0.14635	0	0	0.32082	0.036577	0.43444	0	0.1398	0	0.032761	0.25661	0.48017	0.23795	0.6243
L-Fuculose 1-phosphate	243.029	0.083017	0.35279	0.64752	0.31419	0	0.66339	0	0.50304	0.90834	0.16802	0.89523	0.63778	0.60923	0.53285	0.75487	0	0	0.44467	0.18073	0.083869	0.53922	0.91073	0.27761	0
L-Rhamnulose 1-phosphate	243.029	0.083017	0.35279	0.64752	0.31419	0	0.66339	0	0.50304	0.90834	0.16802	0.89523	0.63778	0.60923	0.53285	0.75487	0	0	0.44467	0.18073	0.083869	0.53922	0.91073	0.27761	0
L-Glutamine	145.062	0	0	0.28725	0.80756	0.41992	0.59893	0	0.49888	0.77744	0.76345	0	0.55992	0	0	0.61729	0.24293	0	0.027004	0.068679	0.084588	0	0.56284	0.015645	3.3307e-16
L-Histidine	154.062	0	0	0	0.63793	0.65429	0.4817	0.64101	0	0.23128	0.14157	0	0.31142	0	0.23625	0	0.10824	0.059757	0	0.043763	0.11995	0.53706	0.74191	0.50665	0
L-Histidinol	140.082	0.40636	0.36827	0.83506	0	0.4279	0	0.21988	0.93201	0	0.25942	0	0.77352	0.15127	0.86207	0.75265	0.35235	0.61702	0.46327	0	0	0.031814	0.83991	0.1773	0.82145
L-Leucine	130.087	0.74471	0.08942	0	0.31506	0.51675	0.37402	0.13791	0.17621	0.36863	0.14665	0.78295	0.49846	0	0.010314	0.26311	0	0	0.26141	0	0.10121	0.19239	0.30667	0.066251	0.4645
L-Isoleucine	130.087	0.74471	0.08942	0	0.31506	0.51675	0.37402	0.13791	0.17621	0.36863	0.14665	0.78295	0.49846	0	0.010314	0.26311	0	0	0.26141	0	0.10121	0.19239	0.30667	0.066251	0.4645
L-Lysine	145.098	0.25188	0	0	1.1102e-16	0.49016	0.16997	0.39426	0	0.23394	0.47442	0.39794	0	1.1102e-16	0.18092	0.43489	0.42521	0.98442	0.77427	0.87619	0	0	0.33423	0.13305	0.26345
L-Methionine Sulfoxide	164.037	0	0	0.17751	0.61269	0	0.072337	0.060205	0	0	0.074449	0	0.35925	0	0.35001	0.33859	0.16229	0.34345	0.33427	0	0	0.19306	0	0.12149	0.11434
L-methionine-R-sulfoxide	164.037	0	0	0.17751	0.61269	0	0.072337	0.060205	0	0	0.074449	0	0.35925	0	0.35001	0.33859	0.16229	0.34345	0.33427	0	0	0.19306	0	0.12149	0.11434
L-Phenylalanine	164.073	0.75207	0.74937	0.88467	0.54071	0.28941	0.54329	0.51383	2.2204e-16	0	0.75852	0.36077	0.68164	0	0.20208	0	0.31107	0.91935	0.61534	0.86156	0	0.037798	0	0	0
L-Proline	114.056	1.1102e-16	0.68554	0.77812	0	0.89712	0.78397	0	0.057251	0	0.75621	0.50496	0	0	0.46152	0.92689	0	0	0	0.047967	0.28156	0.78477	0.40869	0.45284	0.37262
L-alanine-D-glutamate	217.087	0.43601	0.31807	0.22366	0.50824	0.13141	0.43892	0.28457	0	0	0	0.00029214	0.73158	0	0	0.05712	0	0.24978	0.38895	0.31216	0	0	0	0.41272	0
L-alanine-L-glutamate	217.087	0.43601	0.31807	0.22366	0.50824	0.13141	0.43892	0.28457	0	0	0	0.00029214	0.73158	0	0	0.05712	0	0.24978	0.38895	0.31216	0	0	0	0.41272	0
Sucrose	341.109	0.051801	0.31189	0	0.15348	0.51468	0.533	0	0.53331	0	0	0.21022	0	0	0.43533	0.40378	0.19792	0.66679	0.64007	0	0	0.2067	0.052339	0.87224	0
Maltose	341.109	0.051801	0.31189	0	0.15348	0.51468	0.533	0	0.53331	0	0	0.21022	0	0	0.43533	0.40378	0.19792	0.66679	0.64007	0	0	0.2067	0.052339	0.87224	0
Lactose	341.109	0.051801	0.31189	0	0.15348	0.51468	0.533	0	0.53331	0	0	0.21022	0	0	0.43533	0.40378	0.19792	0.66679	0.64007	0	0	0.2067	0.052339	0.87224	0
Trehalose	341.109	0.051801	0.31189	0	0.15348	0.51468	0.533	0	0.53331	0	0	0.21022	0	0	0.43533	0.40378	0.19792	0.66679	0.64007	0	0	0.2067	0.052339	0.87224	0
Melibiose	341.109	0.051801	0.31189	0	0.15348	0.51468	0.533	0	0.53331	0	0	0.21022	0	0	0.43533	0.40378	0.19792	0.66679	0.64007	0	0	0.2067	0.052339	0.87224	0
Pyruvate	87.0081	0.093664	0.064217	0.029921	0	0.82439	0	0	0.06755	0	0	0.23281	0	0	0.37569	0.177	0	0.074548	0	0.082347	0.0021746	0.012734	0.22633	0.1602	0.43959
Malonate semialdehyde	87.0081	0.093664	0.064217	0.029921	0	0.82439	0	0	0.06755	0	0	0.23281	0	0	0.37569	0.177	0	0.074548	0	0.082347	0.0021746	0.012734	0.22633	0.1602	0.43959
Maltotetraose	665.215	0.59667	0.66601	0.54577	0.54103	0.73924	0.64295	0.016677	0.40482	0.70007	1.1102e-16	0.32942	0.465	0	0.26763	0.36642	0	0.32893	0.034729	0	0.14364	0	0.096044	0.46686	0.30406
Maltotriose	503.16	0.6001	0.38485	0.46397	0.17985	0	0.29196	0	0	0.4091	0.0055421	0	0.26188	0.7274	0	0.18986	0.34694	0.61508	0.1525	0.16743	0	0.49684	0.032482	0	0.95095
Menaquinol 8	717.558	0.11845	0	0.013576	0	0.78743	1.1102e-16	0.18609	0	0.6622	0.58498	0.35772	0.037854	0	0	0.58676	0.69014	0.8975	0.076523	0.48639	0.19732	0	0	0	0.096527
Menaquinone 8	715.542	0.92372	0.7428	0	0	0.21614	0	0.6751	0	0.26769	0	0.10718	0.77412	0.45248	0	0	0.56193	0.41634	0	0.74978	0	0.056361	0	0.57926	1.1102e-16
Mercaptopyruvate	118.981	0	0.25553	0.57797	0	0.87454	0.35081	0	0.38611	0.58473	0	0	0.67356	0	0	0.020684	0	0.25751	0	0.42991	0	0.2209	0.4334	0.39556	0
Methylglyoxal	71.0131	0.011438	0.36465	0	0.13028	0	0.098285	0	0.36132	0.5538	0	0	0.29866	0.15868	0	0.16439	0.14695	0.018711	0.35836	0	0.10508	0.14274	0.2016	0.64533	0.72167
N-Acetyl-D-glucosamine	220.082	0	0.046512	0	0.21134	0	0.14718	0.29631	0.51206	0.25943	0.18972	0.37051	0.12645	0	0.38244	0.46687	0.21129	0	0	0.6249	0	0	0	0.21463	0.038951
N-Acetyl-D-mannosamine	220.082	0	0.046512	0	0.21134	0	0.14718	0.29631	0.51206	0.25943	0.18972	0.37051	0.12645	0	0.38244	0.46687	0.21129	0	0	0.6249	0	0	0	0.21463	0.038951
N-Acetyl-D-galactosamine	220.082	0	0.046512	0	0.21134	0	0.14718	0.29631	0.51206	0.25943	0.18972	0.37051	0.12645	0	0.38244	0.46687	0.21129	0	0	0.6249	0	0	0	0.21463	0.038951
N-Acetyl-D-glucosamine 6-phosphate	300.049	0.23007	0.60472	0	0	0	0.44379	0	0	0	0.10334	0	0.77116	0.17433	0.27593	0.16913	0	0.075238	0	0	0	0.37143	0	0	0.36589
N-Acetyl-D-glucosamine 1-phosphate	300.049	0.23007	0.60472	0	0	0	0.44379	0	0	0	0.10334	0	0.77116	0.17433	0.27593	0.16913	0	0.075238	0	0	0	0.37143	0	0	0.36589
N-Acetyl-D-mannosamine 6-phosphate	300.049	0.23007	0.60472	0	0	0	0.44379	0	0	0	0.10334	0	0.77116	0.17433	0.27593	0.16913	0	0.075238	0	0	0	0.37143	0	0	0.36589
N-Acetyl-D-galactosamine 1-phosphate	300.049	0.23007	0.60472	0	0	0	0.44379	0	0	0	0.10334	0	0.77116	0.17433	0.27593	0.16913	0	0.075238	0	0	0	0.37143	0	0	0.36589
N-Acetyl-L-glutamate	188.057	0.57774	0	0.98101	0	2.2204e-16	0.852	0	0.50383	0.077373	0.72204	0	1.1102e-16	0	0.7199	0.55218	0.51699	0.16709	0	0.67182	0.75767	0.1867	1.1102e-16	0	0
N-Acetyl-L-glutamate 5-semialdehyde	172.062	0	0.78254	0.38223	0.42168	0	0.39099	0.30027	0.55928	0.072086	0.70144	0.70293	0.66536	0.033318	0	0.35071	0	0.83766	0.86918	0.92202	0	0	0	0.14326	0.11976
N-Acetylanthranilate	178.052	0.55036	0.49994	0	0.77677	0	0	0	0.28417	0.56125	0.22128	0.10263	0.18205	0	0.37726	0.596	0.54846	0	0	0	0.0072581	0.31335	0.86493	0	3.3307e-16
N-Carbamoyl-L-aspartate	175.037	0.81332	0.10204	0.2442	0	2.2204e-16	0	0	0.25249	0.068417	0	0	0.68896	0.73873	0.7568	0.36341	0.15368	0.07623	0.41731	0	0.37711	0.31947	0	0.60764	0
N1-Acetylspermidine	186.16	0.46676	0	0	0.53577	0	0.14685	0.16054	0	0.51318	0	0.27011	0	0.45664	0.29271	0.63045	0	0.46291	0.28983	0.68736	0	0.49884	0	0.31724	0
N8-Acetylspermidine	186.16	0.46676	0	0	0.53577	0	0.14685	0.16054	0	0.51318	0	0.27011	0	0.45664	0.29271	0.63045	0	0.46291	0.28983	0.68736	0	0.49884	0	0.31724	0
N2-Acetyl-L-ornithine	173.094	0.65194	0.18057	0	0.034271	2.2204e-16	0.0023209	0	0.26712	0.14246	0.46317	0	0.39414	0	0	0.89669	5.7423e-09	0	0	0.24807	0	0.35778	0.60226	0.085488	0.74197
N2-Succinyl-L-glutamate	246.064	0	0	0	0.69671	0.16027	0.39883	0	0	0.18717	0.58293	0.04477	0.17742	0	0.19643	0	0	0.45054	0	0	0	0	0	0	0
Nicotinamide	121.043	0.23431	0	0.026737	0	0	0.26662	0	0	0	0.27694	0	0.70978	0.15067	0.44512	0	0.074962	0.61873	0.13367	0	0	0.42428	0	0.20613	0
Nicotinamide adenine dinucleotide - reduced	664.118	0.78027	0.90594	0	0.73864	0.11536	2.2204e-16	0.22008	0.34328	0	0.83832	0.71878	0.17497	0.38545	0.8792	0	0.24965	0.3828	0	0	0	0	0.36113	0.80023	0.13101
Nicotinamide adenine dinucleotide phosphate	742.068	0.78482	0	0	0.29204	0.23036	0	0.37796	0	0	0.67707	0.27821	0.5292	0	0	0.15649	0	0.67319	0.67967	0	0.15418	0.75057	0	0	0.36349
Nicotinamide adenine dinucleotide phosphate - reduced	744.084	0.010576	0.20929	0	0.72882	0.12217	0.55611	0	0	0.57451	0.60343	0.7321	0.20246	0.31167	0	2.2204e-16	0.52169	2.2204e-16	0	0.82214	0	0	0.21273	0.31231	0.39049
Nicotinate	122.024	0.83758	0.47437	0	0	0	0	0.46174	0.053741	0.27496	0	0.68782	0	0	0.24116	0	0	0.15269	0	0.44759	0	0.31969	0	0	0
Nitrate	61.9876	0.39889	0.30818	0.29028	0	0.22358	0.81997	0.30612	0.23462	0	0.018106	0.54571	0	0	0.5265	0.77429	0.95809	0	0	1.1102e-16	0	0.2313	0.18538	0.50735	0.0082959
O-Phospho-L-serine	184.002	0.71957	0.83671	0.72196	0.61115	0	0.39339	0.69629	0.29453	0.067715	0.073645	0	0	0	0.14074	0.27476	0	0.11511	0	0	0.25821	0.36778	0	0.19275	0.24728
Ornithine	131.082	0	0.10767	0.8261	0.28662	0	0.52495	0.20234	0	0	0.62013	0	0.57673	0.75227	0.72976	0.69629	0.37317	0.84623	0	0	0	0.32543	0.71251	0.13932	0
Orotate	155.011	0.35021	0	0.021894	0	2.2204e-16	0.41854	0.80951	0.59933	0	0.62559	0	0.50645	0	0	0.88474	0	0.59028	0.18913	0	0.79063	0.27687	1.1102e-16	0	0
Oxalate	88.9875	0.48063	0.12243	0.40351	0.4274	0	0	0	0	0.23645	0	0	0.58065	0.1415	0.38764	0.46135	0	0.42862	0.061892	0.57426	0.13233	0	0	0.55035	0.41069
Oxalureate	131.006	0	0.065006	0	0.13311	0	0.030136	0	0.064179	0	0	0.5448	0.4298	0	0.672	0	0.097511	0	0.47455	0.47408	0.19318	0.46717	0.42775	0.26044	0
Oxidized glutathione	611.144	0.45916	0.39867	0.26289	0.7004	0.36511	0.91908	0	0.58158	0.49823	0.96678	3.3307e-16	0	0.29413	0.11535	0.66979	0	0.42817	0.02992	0.10091	0	0.084923	0.8565	0.38453	0.85606
Phenethylamine	120.08	0	0	0	0	0.15868	0.1548	0.1238	0.33889	0.42524	0.48969	0	0	0.61675	0	0	0.050925	0.38524	0.46372	0.068647	0.44883	0	0	0	0
Phenylacetaldehyde	119.05	0	1.1102e-16	0.13337	0	0	0.16553	0.16945	0.42458	0.26256	0.6157	0	0.13716	0	0	0	0	0.57536	0.62965	0.35484	0.01015	0.17106	0	0.22069	0.54247
Phenylpropanoate	149.061	0.19009	0.25091	0.18316	0	0.15474	0.3116	0	0	0.0078965	0	0.086167	0.44	0	0.53307	0.2472	0	0.28316	0	0.31239	0.35161	0.29893	0.24499	0	0.48941
Phosphatidylglycerol (dihexadec-9-enoyl, n-C16:1)	717.472	0.87954	0	0.075517	0.4188	0.20317	0.83025	0	0.30081	0.43458	0.64966	0.54201	0	0	0.82093	0	0.34307	0	0.040912	0.59691	0.59658	0	0.51696	0	0.15237
Phosphatidylglycerol (dioctadec-11-enoyl, n-C18:1)	773.535	0.29624	0.33412	0.55146	0.133	0	0.79117	0	0	0.097527	0	0.35581	0.070255	0.53456	0.55879	0	0.52369	0.93223	0	0.93726	0.096633	0.34911	0	0.65851	0.60301
Phosphoenolpyruvate	166.975	0.77146	0	0.6375	0.03594	0	0.69232	0.33082	0	1.1102e-16	0.11289	0	0.2927	0	0.032833	0	0	0.20915	0.42248	0.54854	0	0	0.27428	0	0.51532
Porphobilinogen	225.089	0	0.21952	0.60777	0	0	0	0	0.30954	0	0	0	0	0	0.45528	0	0	0.29963	0.028434	0	0	0	0	0	0
Propanal	57.0338	0.63514	0	0	0	0	0.27041	0	0	0	0	0	0.10651	0.021446	0	0	0.12554	0.33195	0	0.049701	0.17146	0	0	0	0.50143
Propanoyl phosphate	153	0.34512	0.70144	0.66742	0	0.0017893	0.37064	0	0	0.10736	0.19618	0	0.56308	0.23893	0	0.11381	0	0	0	0	0	0.27226	0.16124	0.11836	0.38149
Pyridoxal	166.051	0.4247	0.11554	0.69534	0.1822	0.30204	0	0	0.35378	0	0	0.13686	0	0.040729	0.014498	0	0.02798	0.27678	0.20833	0	0.21973	0.17013	0.012995	0.3635	0.44433
Pyridoxal 5'-phosphate	246.018	0	0.23129	0.18536	0.40748	0	0.28894	0	0.74499	0	0	0	0.48209	0.42142	0.26099	0	0	0.064111	0	0	0	3.3307e-16	0.075473	0	0.47264
Pyridoxamine	167.084	0	0.38269	0.12729	0	0.44724	0.061296	0.6302	0.53614	0	0	0.14455	0	0	0.39601	0	0.23505	0	0	0	0	0	0	0.60487	0.47282
Reduced glutathione	306.077	0.74778	0.50777	0.39711	0.73658	0	0.90971	0	2.2204e-16	0.65225	0	0	0.45912	0.90524	0.50721	0	0	0.08376	0	0	0.13792	0.57925	0.69028	0	0
S-Adenosyl-4-methylthio-2-oxobutanoate	397.109	0.24263	0.67929	0.51994	0.63393	0	0	0	0	0	0	0	0	0	0.34651	0.46941	0.071492	0.67183	0.63055	0.47808	0.35918	0.19089	0.52202	0.39993	0.27354
S-Ribosyl-L-homocysteine	266.07	0.95062	0.48968	0.84056	0.51269	0.028462	0.47978	0.32793	0.33129	0.5829	0	0.16348	0.48243	0	0.16918	0	0	0.63114	0.75994	0	0	0.19913	0.47487	0	0.47053
Succinate	117.019	0	0.20934	0.39577	0.64814	0.89057	0.85125	0	0.4407	0.36497	0	0.020965	0	0	0.67118	0	0.67359	0.57813	6.461e-08	0.81761	0.087292	0.57137	0.60659	0.36932	0.27065
Sulfate	96.9594	0	0	0	0	0	0.082731	0.46263	0.30624	0.44032	0.35334	0	0	0	0.28321	0	0	0	0.18362	0	0.1228	0.016762	0.62074	0.52852	0
Sulfite	80.9621	0	0	0.44749	0	0.36095	0	4.8374e-09	0	0.7017	0.56044	0.12236	0.23661	0	0	0.20068	0.19826	0	0	0	0	0.44908	0.20172	0.078305	0
Taurine	124.008	0.77303	0	0	0.70254	0.11967	0.015096	0.49818	0	0.56149	0.031564	0.42063	0.36297	0.44564	0.10224	0.84395	0.29291	0.048872	0.17857	0	0	0.081049	0	0.20384	0.46641
Thiosulfate	112.938	0.69824	0.42571	0.15788	0.36014	0	0	0.60379	0.25375	0.50563	0.23729	0.84057	0.45541	0	0.09186	1.1102e-16	0.47277	0.1925	0.29802	0.42204	0.18514	0.60011	0.45584	0	0.75792
Thymidine	241.085	0	0	0	0	0	0	0.10824	0	0	0.0053637	0	0	0	0.20037	1.1102e-16	0	0.026174	0.42255	0.10538	0	0	0.41335	0.080483	0.14612
Thymine	125.035	0.70533	0.56944	0.84445	0	0.42628	0.18137	0.73744	0.33742	0.47268	0.16916	0	0	0.37628	1.1102e-16	0.58135	0.098196	0.82788	0.70987	0.9063	0.10419	0.22796	0.74287	0.064177	0.63984
Tyramine	136.077	0.57004	0.57004	0	0.62701	0.33998	0.080403	0	0.4042	0.44379	0	0.16884	0.018857	0.98123	0.89305	0.90601	0.59344	0.83858	0.89558	0	0.45483	0.64576	0.97657	0.79082	0.95152
UDP	402.994	0.14854	0.50682	0.57104	0.89339	0.31229	0.48811	0	0	0.15201	0	0.32539	0	0	0	0	0.53853	0.11842	0.082773	0.59916	0.049439	0.59829	0.050693	0	0.0080186
UDPglucose	565.048	0.52107	0.46788	0	0.79461	0.059158	0	0.77724	0	0.019726	1.1102e-16	0.21778	0.36964	0.26018	0	0	2.2204e-16	0.03935	0.079259	0	0	0.88522	0.41676	0.22967	0
UDPgalactose	565.048	0.52107	0.46788	0	0.79461	0.059158	0	0.77724	0	0.019726	1.1102e-16	0.21778	0.36964	0.26018	0	0	2.2204e-16	0.03935	0.079259	0	0	0.88522	0.41676	0.22967	0
UDP-D-galacto-1,4-furanose	565.048	0.52107	0.46788	0	0.79461	0.059158	0	0.77724	0	0.019726	1.1102e-16	0.21778	0.36964	0.26018	0	0	2.2204e-16	0.03935	0.079259	0	0	0.88522	0.41676	0.22967	0
UDP-D-glucuronate	579.026	0	0.74	0.68841	0.69601	0	0.18563	0	0	0.54094	0.20313	0.03265	0.21876	0.09268	0	0.846	0	0.060669	0.39963	0	0	0.38482	0	0.36704	0.65066
UDP-N-acetyl-D-glucosamine	606.074	0.76971	0.82936	0.83644	0.91026	0.31558	0.75663	0.74707	0	0.90212	0.1694	0	0.006391	0.14153	0	0	0.1052	0.47395	0	0	1.1102e-16	0.87104	0.15408	0.10958	0.22709
UDP-N-acetyl-D-galactosamine	606.074	0.76971	0.82936	0.83644	0.91026	0.31558	0.75663	0.74707	0	0.90212	0.1694	0	0.006391	0.14153	0	0	0.1052	0.47395	0	0	1.1102e-16	0.87104	0.15408	0.10958	0.22709
UDP-N-acetyl-D-mannosamine	606.074	0.76971	0.82936	0.83644	0.91026	0.31558	0.75663	0.74707	0	0.90212	0.1694	0	0.006391	0.14153	0	0	0.1052	0.47395	0	0	1.1102e-16	0.87104	0.15408	0.10958	0.22709
UDP-N-acetyl-D-mannosaminouronate	620.05	2.2204e-16	0.26535	0.73838	0.52184	0.29468	0	3.3307e-16	0.58167	0	0	0	0.80176	0	0.96284	0	0	0.67735	0	0.42543	0.62351	0	0.91956	0.51257	0
UDP-N-acetylmuramate	678.096	0.75237	0.77913	0.8431	0.36516	0.14641	0.037967	0	0	0	0.35956	0	0.32812	0.49961	0	0.25978	0	0.6786	0	0.3312	0.061209	0	2.2204e-16	0	0.54453
UTP	482.961	0.51143	0.55497	0.54574	0.7561	0	0.04736	2.2204e-16	0	0.42163	0	0	0.50924	0.38404	0.75388	0	0	0.66911	0	0	0.069657	0.86823	0	0	0.13709
Ubiquinol-8	727.564	0	0.24405	0	0	0.14125	0.72021	0.13048	0	0	0.10035	0.21524	0	0.17302	1.1102e-16	0	0	0	0.27811	0.1047	0	0.21471	0.64871	0	0.34686
Uracil	111.021	0.5402	0	0.10985	0	0	0.44035	0.19389	0.72005	0.36823	0.57278	0.64681	0.47322	0.53333	0	0.85754	0	0	0	0	0.80938	0.10751	0.24553	2.2204e-16	0
Urate	167.017	0.63943	0	0.46912	6.2911e-07	0	0	0	0.031597	0	0.10873	0	0	0.33155	0	0.081689	0.21466	0.24423	0.070287	0.43083	0	0.14659	0	0.18151	0.24962
Ureidoacrylate peracid	145.029	0.20448	0.21148	0	0	0.10688	0	0.24143	0.66577	0.23549	0.61387	0.58226	0.62866	0	0.0061254	0.75663	0.43205	0	0.20127	0.85022	0	0.12885	0.29842	0.2578	0.5886
Uridine	243.062	0.22259	0.05699	0	0.92853	0.62575	0.026598	0.37556	0.86968	0.35702	0	0.2635	0.6535	0.70599	0.085407	0.23207	0.31484	0.86324	0.20683	0	0	0.089443	0.79967	0.80726	0.9021
Xanthine	151.027	0	0.20082	0	0.40711	1.3323e-15	0	0.16497	0.49008	0	0	0	0	0.10196	0.19085	0.26609	0.051044	0.64015	0.32144	0.69214	0	0	0	0	0.27984
Xanthosine	283.069	0	0	0	2.2204e-16	0	0	0	0.22758	0	0	0	0	0	0.50757	0	0.54435	0	0.00094311	0.67254	0	0.74974	0.087429	0.65476	1.1102e-16
glycogen	161.045	0.79389	0.81988	0.84023	0.14265	0.11099	0.20806	0.12799	0	0.78099	0.57683	0	0.11159	0.23812	0.68063	0.53061	0	0.49242	0	0.20891	0	0.075467	0.33428	0.258	0.56136
branching glycogen	161.045	0.79389	0.81988	0.84023	0.14265	0.11099	0.20806	0.12799	0	0.78099	0.57683	0	0.11159	0.23812	0.68063	0.53061	0	0.49242	0	0.20891	0	0.075467	0.33428	0.258	0.56136
4-Hydroxybenzoate	137.027	0	0.57474	0.57737	0	0	0	0	0.034144	0.22255	0	0	0	0	0	0.55686	0.045176	0	0	0	0.34874	0	0.021451	0.36696	0
butanesulfonate	137.027	0	0.57474	0.57737	0	0	0	0	0.034144	0.22255	0	0	0	0	0	0.55686	0.045176	0	0	0	0.34874	0	0.021451	0.36696	0
cis-3-(3-carboxyethyl)-3,5-cyclohexadiene-1,2-diol	183.066	0.31321	0.13511	0.33404	0.39415	0.17799	0.24256	0	0.1697	0.35334	0	0.073314	0	0	0.74528	0.35061	0.10089	0.10396	0.018219	0.22486	0.22656	0	0	0.0019654	0.041459
cis-Aconitate	173.009	0.30424	0	0.19496	0.28715	0.84869	0.3234	0	0.44023	0.80691	0.31751	0	0	0	0.79287	0.89004	0	0.82931	0.80402	0.96613	0.22579	0.16331	0	0.36839	0
trans-Aconitate	173.009	0.30424	0	0.19496	0.28715	0.84869	0.3234	0	0.44023	0.80691	0.31751	0	0	0	0.79287	0.89004	0	0.82931	0.80402	0.96613	0.22579	0.16331	0	0.36839	0
cyclopropane phosphatidylethanolamine (dihexadec-9,10-cyclo-anoyl, n-C16:0 cyclo)	714.51	0.97704	0.72557	0	0.28899	0	0	0.69124	0	0.24581	0	0	1.1102e-16	0.46801	0	0	0.64233	0.56151	0	0.63858	0.0011841	0	0	0.70422	0
cyclopropane phosphatidylglycerol (dihexadec-9,10-cyclo-anoyl, n-C16:0 cyclo)	745.505	0.68084	0.3138	0.064025	0.27981	0	0.66048	0.71588	2.2204e-16	0.36489	0.21615	0.20997	0.81067	0	0.87994	0	0	0.6306	0	0.29799	0	0	0	0.42654	0
dADP	410.027	0.30109	0.58793	0.67523	0.48351	0	0.36533	1.1102e-16	0.037833	0.24158	0	0	0	1.1102e-16	0.29413	0.37454	0	0.46925	0	0.24405	0.061534	0	0.34625	0.34715	0
dAMP	330.058	0.91983	0.5862	0.53337	0.58099	0.7116	0.8156	0.94835	0.56568	0.21588	0	0	0.051847	0	2.2204e-16	0.47519	0.33476	0.20957	0.36902	0	0	0	0	0.015928	0.27119
dATP	489.992	0.39176	0.55924	0.072564	0.3732	0.68067	0	0	0.49308	0	0.36155	0.11265	0	0	0.53267	0.62595	0	0	0	0	0.37914	0.21068	0.10672	0	0.18431
dCDP	386.016	0.17938	0	0.098181	0.34364	0.7758	0.10167	2.2204e-16	0.34967	0	0	0	0.65913	0	0	0.78097	0.040783	0.17024	0.35491	0.50306	0.28219	0.91186	0.23683	0.18169	0.1107
dCMP	306.048	0.81219	0.42396	0.70002	0.66193	0.74283	0.71077	0.95011	0.021487	0	0	0	0.41564	0	0	0.17998	0	0	0	0.3083	0	0.88519	0	0	0
dITP	490.977	0.108	0	0.92612	0	0	0.040469	0.16133	0.34174	0.54765	0.17008	0.46766	0	0.35893	0.074672	0	0	0.57092	0.081223	0	0.10012	0	0	0	0.18908
dTDP	401.015	0.48067	0.27067	0.31575	0.57914	0.71092	0.10297	0.41396	0.13445	0	0	0	0.1581	0.25651	0	0	0.27746	0.41103	0	0	0.15174	0.43538	0.24754	0	1.1102e-16
dTDP-4-acetamido-4,6-dideoxy-D-galactose	588.1	0	0.22442	0.47396	0	0	0.001639	0	0.30692	0	0	0.84137	0.35134	0.45905	0.8333	0.25704	0	0	0	0.067165	0.57043	0.86504	0.2442	0	0.37689
dTDP-L-rhamnose	547.074	0.90894	0.95539	0.92438	0.78395	0.78404	0.82016	0.22778	0.58295	0	0	0.24757	0.28039	0.22425	0	0.25392	0.57078	0.17443	0.93879	0	0.24646	0.55753	0	0.58309	0
dTDPglucose	563.065	0.7192	0.45574	0.58215	0.73376	0	0.2804	0.86695	0	0	0	0.13402	0.18969	1.1102e-16	0	0	0	0	0	0	0	0	0	0.71922	0.08153
dTMP	321.049	0	0.2208	0.54138	0.22791	0.11847	0.65761	0.8855	0	0.17983	0.36092	0	0.21484	0.41931	0.028567	0.39709	0	0	0.14645	0.82202	0	0.20921	0.5501	0.27885	0.76668
dUTP	466.963	0.60729	0	0	0	0	0	0.0047477	0.023253	0	0	0.2354	0	0.79031	0.43136	0.41281	0	0.14338	0.5136	0.40607	0.31701	0.34939	0	0	0
ferroxamine	612.25	0	0.15682	0.22236	0.008354	0.59211	0	0.043135	0	0.74732	0	0	0.11913	0.21832	0	0.57342	0	0	0.1236	0.24071	0.2707	0.08404	0	0.2215	0
gamma-glutamyl-putrescine	216.135	0.75043	0	0.86896	0.86805	0	3.3307e-16	0	0.87287	0	0.12976	0	1.1102e-16	1.1102e-16	0.33794	0.75948	0	1.1102e-16	1.1102e-16	0	0.27319	0	0	0	0.46296
gamma-hydroxybutyrate	103.04	0.82508	0.17538	0	0.95907	0.76255	0.16824	0	0.4398	0.065717	0.098223	0.041557	0.3509	0	0	0	0.62469	0.41842	0	0	0	0.41045	0	0	0
lipoate (protein bound)	188.035	0	0.28014	0.63096	0.22159	0.17429	0.048305	0	0.60698	0.033398	0	0	0.31871	0.46465	0.2533	0.32471	0	0.4251	0.49995	0.56711	0.55169	0.31637	0.12303	0.10704	0
methanesulfonate	94.9801	0.53535	0.066504	0.2788	0	0	0	0.38521	0.22572	0	0	0	0.19994	0.3434	0.080764	0	0.72494	0.25124	0	0.26972	0	0	0	0	0.30044
o-Succinylbenzoate	221.045	0.14736	0.13848	0	0.07815	0.41983	0.20616	0.13175	0.34568	0	0.34104	0	0.00049965	0.43006	0.53396	0	0.14417	0	0.3262	0	0.58313	0	0.28298	0.88678	0.74151
octadecanoate (n-C18:0)	283.264	0.46484	0.42293	0.074097	0.32228	0	0.48279	0	0.14644	0.26065	0.43222	0.12494	0.60295	0.81605	0	0	0	0.022421	0	0	0.45393	0.29889	0	0.45606	0
octadecenoate (n-C18:1)	281.249	0	0	0	0	0.38047	0.51245	0.01255	0.050296	0.17963	0	0.3292	0.79482	0.10486	0	0.062857	0.4602	0.22291	0.54209	0.22173	0.23904	0	0.13065	0.15121	0
octanoate (n-C8:0)	143.107	0	0	0.3374	0.19228	0.21122	0.3031	0	0.30446	0.40996	0	0	0.15503	0.2683	0	0.70927	0.37102	0.36174	0.32686	0.52114	0.32482	0.12051	0	0	0.083888
octanoate (protein bound)	125.097	0.56956	0	0.61438	0.36563	0.38371	0	0.15885	0.47422	0.6582	0.60822	0	0.75841	0	0.57696	0.43582	0.090892	0	0.36304	0.19183	0.20053	0	0.77504	1.8029e-07	0
p-Cresol	107.05	0.82597	0	0.78591	0	0.22132	0	0.52278	0.26703	0.28918	0.44355	0.0077891	0	0	0.8797	0.43353	0.42606	0	0	0.31378	0.72235	0.36692	0.33755	0.012543	0.15442
phosphatidylethanolamine (dihexadec-9enoyl, n-C16:1)	686.477	0.94949	0.87058	0.16068	0	0.54061	0	0.23136	0	0	0.48578	0	0	0.34339	0	1.1102e-16	0.39028	0	0	0.0096219	0.048527	0.10446	0	0.31441	0.10681
phosphatidylethanolamine (dioctadec-11-enoyl, n-C18:1)	742.54	0.86428	0.94856	0.34323	0.63087	0.31847	0	0	0	0.15902	0	0.43834	0.61147	0.42019	0	0	0.74311	0.97088	0.12405	0.88639	0.12809	0.13492	0	0	0.22185
phosphatidylethanolamine (ditetradecanoyl, n-C14:0)	634.445	0.85059	0	0.96411	0	0.76446	0	0.47331	2.2204e-16	0.080962	0.82665	0	0	0	0	0.89249	2.4316e-08	2.2204e-16	0.31447	0	0	0.45825	0.34271	0	0.23149
sn-Glycero-3-phosphocholine	256.091	0	0	0.21915	0.53127	0	0.23583	0	0	0.10282	0	0	0	0.56859	0.52273	0.69359	0.09429	0.14771	0	0	0.62235	0.13484	0	4.8012e-07	0.37884
sn-Glycero-3-phosphoethanolamine	214.049	0.93558	0.17869	0.58258	0.34147	0.81879	0.88301	0.73443	0	0	0	0	0.91337	0.7111	0	0.76753	0.53346	0	0	0	0	0	0.38562	0.054174	0
tetradecanoate (n-C14:0)	227.2	0	0.39976	0.79701	0.10746	0	0.011179	0	0.81106	0.45753	0	0.29668	0	0.1742	1.1102e-16	0	0	0	0.4908	0	0.5639	0	0	0.56882	0.2489
tetradecenoate (n-C14:1)	225.186	0	0.47047	0	0.48123	0.8162	0.78667	0.71033	0.63976	0.54219	0	0.30963	0.54994	0	0.056743	0	0.68166	0	0	0	0.15771	0	0	0	0
(-)-Ureidoglycolate	132.02	0.071996	0.49457	0.78015	0.70644	0	0.0043548	0.39622	0.04829	0.15652	0.69321	0	0.39521	0	0	0	0	0	0	0	0	0	0	0	0
(R)-S-Lactoylglutathione	378.097	0.073547	0	0.52906	0.12165	0.39134	0.85656	0	0	0.038943	0.34219	0	0	0	0	0	0	0	0	0	0	0	0	0	0
1,2-Diacyl-sn-glycerol (dihexadecanoyl, n-C16:0)	567.498	0	0	0.21827	0.84472	0.44065	0	0.20281	0	0	0.38489	0.11721	0.50887	0	0	0	0	0	0	0	0	0	0	0	0
1,2-Diacyl-sn-glycerol (ditetradec-7-enoyl, n-C14:1)	507.405	0	0.043558	0.34928	0	0	0.089734	0	0	0	0.060128	0.68157	0	0	0	0	0	0	0	0	0	0	0	0	0
1,4-Dihydroxy-2-naphthoate	203.036	0.0064118	0.5206	0.55387	0.081854	0.62308	0.071472	0.003956	0.6689	0.72836	0	0.41689	0.69639	0	0	0	0	0	0	0	0	0	0	0	0
1,4-alpha-D-glucan	989.318	0.72253	0.47466	0	0.71682	0.3939	0.67811	0	0.42135	0.26661	0	0.71441	0.2879	0	0	0	0	0	0	0	0	0	0	0	0
Maltohexaose	989.318	0.72253	0.47466	0	0.71682	0.3939	0.67811	0	0.42135	0.26661	0	0.71441	0.2879	0	0	0	0	0	0	0	0	0	0	0	0
1,6-anhydrous-N-Acetylmuramyl-tripeptide	646.253	0.3026	0.15591	0.11463	0	0.29411	0.17848	0.32755	0.020665	0	1.1102e-16	0.055664	0.16135	0	0	0	0	0	0	0	0	0	0	0	0
1-Acyl-sn-glycero-3-phosphoethanolamine (n-C12:0)	396.198	0	0.2625	0.39611	0	0.83867	0.70799	0.039732	0.50381	0.32289	0.39984	0.10521	0.38	0	0	0	0	0	0	0	0	0	0	0	0
2-Acyl-sn-glycero-3-phosphoethanolamine (n-C12:0)	396.198	0	0.2625	0.39611	0	0.83867	0.70799	0.039732	0.50381	0.32289	0.39984	0.10521	0.38	0	0	0	0	0	0	0	0	0	0	0	0
2-Acyl-sn-glycero-3-phosphoglycerol (n-C14:0)	455.243	0.2214	0.17515	0	0.12492	0.36034	0.53623	0.17928	0	0.4257	0	0.39224	0.35225	0	0	0	0	0	0	0	0	0	0	0	0
1-Acyl-sn-glycero-3-phosphoglycerol (n-C14:0)	455.243	0.2214	0.17515	0	0.12492	0.36034	0.53623	0.17928	0	0.4257	0	0.39224	0.35225	0	0	0	0	0	0	0	0	0	0	0	0
IMP	347.04	0	0.34412	0.44725	0.45292	0	0	0	0	0.7161	0.15613	0	0.84273	0	0	0	0	0	0	0	0	0	0	0	0
2(alpha-D-Mannosyl-6-phosphate)-D-glycerate	347.04	0	0.34412	0.44725	0.45292	0	0	0	0	0.7161	0.15613	0	0.84273	0	0	0	0	0	0	0	0	0	0	0	0
2,3-Bis(3-hydroxytetradecanoyl)-beta-D-glucosaminyl 1-phosphate	710.424	0.3907	1.1102e-16	0	0.098297	0	0.74096	0.51983	0	0.34566	0	0.16626	0.34542	0	0	0	0	0	0	0	0	0	0	0	0
2,3-Dihydro-2,3-dihydroxybenzoate	155.035	0.11934	0.015602	0	0	0	0.025913	0.043435	0.24164	0.65545	0.58484	0	0	0	0	0	0	0	0	0	0	0	0	0	0
2-Dehydro-3-deoxy-D-gluconate	177.04	0	0.66333	0.5204	0.43944	0.90106	0.32132	0.61688	0	0.046101	0.36174	0.58768	0.23591	0	0	0	0	0	0	0	0	0	0	0	0
2-Dehydro-3-deoxy-D-galactonate	177.04	0	0.66333	0.5204	0.43944	0.90106	0.32132	0.61688	0	0.046101	0.36174	0.58768	0.23591	0	0	0	0	0	0	0	0	0	0	0	0
6-phospho-D-glucono-1,5-lactone	257.012	0	0	0.15319	0.01388	0.18224	0.037138	0.10729	0	0	0	0	0.34678	0	0	0	0	0	0	0	0	0	0	0	0
2-Dehydro-3-deoxy-D-galactonate 6-phosphate	257.012	0	0	0.15319	0.01388	0.18224	0.037138	0.10729	0	0	0	0	0.34678	0	0	0	0	0	0	0	0	0	0	0	0
2-Dehydro-3-deoxy-D-gluconate 6-phosphate	257.012	0	0	0.15319	0.01388	0.18224	0.037138	0.10729	0	0	0	0	0.34678	0	0	0	0	0	0	0	0	0	0	0	0
2-Octaprenyl-6-hydroxyphenol	653.535	0.34543	0.22334	0	0	0	2.2204e-16	0.2035	0	0.59476	0	0.36322	0.35201	0	0	0	0	0	0	0	0	0	0	0	0
2-Octaprenyl-6-methoxyphenol	667.55	0.087026	0.097847	0.18018	0.6065	0.034679	0.018722	0	0.53415	0.40663	0.26888	0.094769	0	0	0	0	0	0	0	0	0	0	0	0	0
GMP	362.05	0.023112	0.36558	0.052263	0.27414	0.61371	0	0	0.6987	0	0	0	0	0	0	0	0	0	0	0	0	0	0	0	0
3'-GMP	362.05	0.023112	0.36558	0.052263	0.27414	0.61371	0	0	0.6987	0	0	0	0	0	0	0	0	0	0	0	0	0	0	0	0
cyclic pyranopterin monophosphate	362.05	0.023112	0.36558	0.052263	0.27414	0.61371	0	0	0.6987	0	0	0	0	0	0	0	0	0	0	0	0	0	0	0	0
3-Phosphohydroxypyruvate	182.971	0	0.070061	0.057301	0	0.2428	0	0.16613	0	0.69291	0	0.034388	0.015273	0	0	0	0	0	0	0	0	0	0	0	0
4-Amino-2-methyl-5-phosphomethylpyrimidine	218.034	0.72657	0	0.059759	0	0.11842	0	0	0.378	0.10891	0.10262	0	0	0	0	0	0	0	0	0	0	0	0	0	0
5,10-Methenyltetrahydrofolate	455.156	0.2702	0	0	0.38083	0.049652	0.25215	0	0.13282	0	0	0.53849	0	0	0	0	0	0	0	0	0	0	0	0	0
5-Amino-1-(5-Phospho-D-ribosyl)imidazole-4-carboxamide	337.057	0.35105	0.28988	0.031131	0.60545	0.82381	0.68291	0.52293	0.46161	0.3161	0	0.21917	0.092772	0	0	0	0	0	0	0	0	0	0	0	0
5-Amino-6-(5'-phosphoribitylamino)uracil	355.068	0.4304	0.16926	0.021986	0.57656	0.226	0	0.37726	0	0.76857	0.50969	0	0	0	0	0	0	0	0	0	0	0	0	0	0
5-Formamido-1-(5-phospho-D-ribosyl)imidazole-4-carboxamide	365.053	0	0.39284	0	0	0.39706	0.9041	0.61796	0.17009	0	0	0.69037	0	0	0	0	0	0	0	0	0	0	0	0	0
6-Acetyl-D-glucose	221.066	0.56629	0.10545	0.50307	0	0.11489	0.42887	0.30198	0.1421	0	0.15766	0	0.51023	0	0	0	0	0	0	0	0	0	0	0	0
6-Phospho-D-gluconate	275.018	0.6946	0	0.36792	0.62185	0	0.10498	0.65148	0.60826	0.49182	1.1102e-16	0	0.4145	0	0	0	0	0	0	0	0	0	0	0	0
7,8-Dihydrofolate	442.144	0.13285	0	0.41604	2.2204e-16	0	0	0	0	0.29745	0.37901	0	0	0	0	0	0	0	0	0	0	0	0	0	0
Acetate	59.013	0.033493	0.41982	0	0.34505	0	0.43328	0	0.34112	0.14231	0	0	0.40952	0	0	0	0	0	0	0	0	0	0	0	0
Glycolaldehyde	59.013	0.033493	0.41982	0	0.34505	0	0.43328	0	0.34112	0.14231	0	0	0.40952	0	0	0	0	0	0	0	0	0	0	0	0
Carbamate	60.0087	0.24815	0	0	0.032401	0	0	0	0	0.49235	0.14866	0	0.19029	0	0	0	0	0	0	0	0	0	0	0	0
D-Fructose 1,6-bisphosphate	338.989	0.67013	0.097873	0.18303	0	0.42186	0	0.73519	0.8826	0.069221	0	0.51347	0.32177	0	0	0	0	0	0	0	0	0	0	0	0
D-Tagatose 1,6-biphosphate	338.989	0.67013	0.097873	0.18303	0	0.42186	0	0.73519	0.8826	0.069221	0	0.51347	0.32177	0	0	0	0	0	0	0	0	0	0	0	0
Dethiobiotin	213.128	0	0.22754	0.72089	0	0.44757	0	0.61323	0	0.12324	0.15199	0.46682	0.26894	0	0	0	0	0	0	0	0	0	0	0	0
Dodecanoly-phosphate (n-C12:0)	279.14	0.85303	0.61561	0	0.31568	0	0.11304	0	0.69406	0.10615	0	0.30265	0.15253	0	0	0	0	0	0	0	0	0	0	0	0
cis-2-Methylaconitate	187.024	0.26734	0.41633	0.69556	0.44412	0.13141	0.48082	0.55888	0.10628	0.38445	0.0031832	0	0.47955	0	0	0	0	0	0	0	0	0	0	0	0
E-3-carboxy-2-pentenedioate 6-methyl ester	187.024	0.26734	0.41633	0.69556	0.44412	0.13141	0.48082	0.55888	0.10628	0.38445	0.0031832	0	0.47955	0	0	0	0	0	0	0	0	0	0	0	0
Fe(III)hydroxamate	319.049	0	0.034508	0	0.31102	0.51488	0	0	0	0.51706	0.47031	0.16295	0.24284	0	0	0	0	0	0	0	0	0	0	0	0
Ferrichrome minus Fe(III)	686.312	0.62613	0	0	0.35746	0	0.043968	0	0.79104	0	0	0	0.22928	0	0	0	0	0	0	0	0	0	0	0	0
Flavin adenine dinucleotide reduced	786.157	0.35829	0.04344	0	0	0	0.46628	0.03437	1.1102e-16	0	0	0	0	0	0	0	0	0	0	0	0	0	0	0	0
Guanosine 3',5'-bis(diphosphate)	601.948	0	0	2.7867e-14	0	0.0058946	0.28802	0.08515	0	0	0	0.10243	0	0	0	0	0	0	0	0	0	0	0	0	0
IDP	427.002	0	0	0.30643	0	0	0.14206	0.26018	0.44308	0.31692	0.63819	0.039958	0.41454	0	0	0	0	0	0	0	0	0	0	0	0
Iminoaspartate	130.015	0.37202	0	0	0	0.78303	0.39242	0	0.37503	0	0	0.10956	0	0	0	0	0	0	0	0	0	0	0	0	0
L-Prolinylglycine	171.078	0	0.10801	0.11348	0	0	0	0.74581	3.3307e-16	0.97192	0.013048	0.97118	0.2205	0	0	0	0	0	0	0	0	0	0	0	0
L-Tryptophan	203.082	0.49603	0.039525	0.92905	0	0.14199	0.43815	0	0.67103	0.17683	0	0.39069	0.36783	0	0	0	0	0	0	0	0	0	0	0	0
L-seryl-AMP	433.085	0.19019	0	0.18584	0.14015	0	0	0	0	0.24674	0	0.092678	0	0	0	0	0	0	0	0	0	0	0	0	0
LL-2,6-Diaminoheptanedioate	189.09	0.17213	0.47491	0.64919	0.29537	0	0.14936	0.34309	0.48405	0.21233	0	0	0.48871	0	0	0	0	0	0	0	0	0	0	0	0
meso-2,6-Diaminoheptanedioate	189.09	0.17213	0.47491	0.64919	0.29537	0	0.14936	0.34309	0.48405	0.21233	0	0	0.48871	0	0	0	0	0	0	0	0	0	0	0	0
Maltopentaose	827.268	0.89638	0.61397	0.42955	0.61265	0.87782	0.6598	0	0	0.34682	0	0.44392	0.93408	0	0	0	0	0	0	0	0	0	0	0	0
N,N'-diacetylchitobiose	423.165	0	0	0.019371	0.4372	0	0	0.20363	0.23012	0	0	0.049554	0	0	0	0	0	0	0	0	0	0	0	0	0
N-((R)-4-Phosphopantothenoyl)-L-cysteine	401.075	0.35147	0.089385	0	0	0.35306	0.3569	0.11868	0.50099	0.89078	0	0	0.65633	0	0	0	0	0	0	0	0	0	0	0	0
N-Acetyl-D-glucosamine(anhydrous)N-Acetylmuramic acid	477.173	0.73191	0.90675	0.23235	0.40018	0.21933	0.26004	0.28136	0	0.16401	0	0.39608	0.66476	0	0	0	0	0	0	0	0	0	0	0	0
N-Succinyl-LL-2,6-diaminoheptanedioate	289.108	0.49569	0	0.17416	0	0	0	0	2.2204e-16	0.43905	4.4409e-16	0	0	0	0	0	0	0	0	0	0	0	0	0	0
Pantetheine 4'-phosphate	357.087	0.89767	0.81132	0.54567	0.47193	0.31259	0	0.3418	0	0.70772	0.20084	0	0.88063	0	0	0	0	0	0	0	0	0	0	0	0
N1-(5-Phospho-alpha-D-ribosyl)-5,6-dimethylbenzimidazole	357.087	0.89767	0.81132	0.54567	0.47193	0.31259	0	0.3418	0	0.70772	0.20084	0	0.88063	0	0	0	0	0	0	0	0	0	0	0	0
N1-(alpha-D-ribosyl)-5,6-dimethylbenzimidazole	277.119	0.41495	0.21748	0.61685	0	0	0	0.32308	0.20273	0.61277	0	0	0	0	0	0	0	0	0	0	0	0	0	0	0
N2-Formyl-N1-(5-phospho-D-ribosyl)glycinamide	313.043	0.030564	0.1873	0.57848	0	0.85277	0.64022	0.69508	0.46059	0	0.52836	0	0.8074	0	0	0	0	0	0	0	0	0	0	0	0
N2-Succinyl-L-ornithine	231.102	0.15433	0.63705	0.75866	0	0.1412	0	0.58085	0.59069	0.42748	0	0.60001	0.31501	0	0	0	0	0	0	0	0	0	0	0	0
gamma-glutamyl-gamma aminobutyric acid	231.102	0.15433	0.63705	0.75866	0	0.1412	0	0.58085	0.59069	0.42748	0	0.60001	0.31501	0	0	0	0	0	0	0	0	0	0	0	0
Octadecanoyl-phosphate (n-C18:1)	361.219	0	0.45953	0.16849	0.097494	0.2564	0	0	0.077287	0.47493	0	0	0	0	0	0	0	0	0	0	0	0	0	0	0
Phosphatidylglycerophosphate (didodecanoyl, n-C12:0)	689.343	0.51947	0	0.21539	0.74736	0	0.21186	0	0.81587	0	0.70612	0.46034	0	0	0	0	0	0	0	0	0	0	0	0	0
Phosphatidylglycerophosphate (ditetradec-7-enoyl, n-C14:1)	741.37	0	0.67076	0	0	0.1954	0	0	0.27582	0.19093	0.38099	0	0	0	0	0	0	0	0	0	0	0	0	0	0
Phosphatidylglycerophosphate (ditetradecanoyl, n-C14:0)	745.389	0.67378	0.34684	0	0.23298	0.20904	0	0.30616	0.3014	0	0	0.53056	0	0	0	0	0	0	0	0	0	0	0	0	0
Protoporphyrin	561.251	0.13247	0	0.084427	0.39935	0.29309	0.065821	0	0.29281	0.67925	0	0	0.073535	0	0	0	0	0	0	0	0	0	0	0	0
Putrescine	87.0901	0	0.17408	0	0	0.75175	0.62237	0.39692	0.017113	0.52418	0	0	0	0	0	0	0	0	0	0	0	0	0	0	0
Pyridoxamine 5'-phosphate	247.046	0.15604	0	0.36658	0.12592	0.049574	0.70999	0.271	0	0.22837	0	0.27587	0.14605	0	0	0	0	0	0	0	0	0	0	0	0
Quinate	191.056	2.2204e-16	0.79407	0.5179	0.67185	0.53848	0.59598	0	0.074967	0.047735	0.66568	0	0.95059	0	0	0	0	0	0	0	0	0	0	0	0
Reduced FMN	457.112	0	0	0.056944	0	0.13279	0	0.22408	0	0.3238	0.053327	0	0	0	0	0	0	0	0	0	0	0	0	0	0
Riboflavin	375.128	0	0.25324	0	0.28108	0	0	0	0.0087063	0	0.095134	0.22922	0.10366	0	0	0	0	0	0	0	0	0	0	0	0
S-Adenosyl-L-homocysteine	383.116	0.42208	0	0	0.56583	0.50412	0.57865	0.381	0.33637	0	0	0.2819	0	0	0	0	0	0	0	0	0	0	0	0	0
Acetyl-maltose	383.116	0.42208	0	0	0.56583	0.50412	0.57865	0.381	0.33637	0	0	0.2819	0	0	0	0	0	0	0	0	0	0	0	0	0
S-Methyl-L-methionine	162.056	0.025313	0.36987	0	0.11744	0.044433	0.34514	0	0.50374	0	0.0022813	0.28365	0	0	0	0	0	0	0	0	0	0	0	0	0
Tetradecanoyl-phosphate (n-C14:0)	307.172	0	0.33119	0.70064	0	0	0.59795	0.51755	0	0	0	0	0.079625	0	0	0	0	0	0	0	0	0	0	0	0
Tetrahydromonapterin	256.108	0.24908	0.3342	0.087379	0.048895	0.40034	0.20873	0.32	0	0.38464	0	0.10203	0.56966	0	0	0	0	0	0	0	0	0	0	0	0
Thiamin monophosphate	343.067	0	0	0.55404	0	0.16981	0.31183	0.017888	0	0	0	0	0.0064373	0	0	0	0	0	0	0	0	0	0	0	0
Xanthosine 5'-phosphate	363.035	0	0.69215	0.46272	0.14707	0	1.1102e-16	0.42699	0.36152	0	0	0	0	0	0	0	0	0	0	0	0	0	0	0	0
acyl phosphatidylglycerol (n-C14:1)	869.576	0	0	0.019114	0	0	0.24437	0.81893	0.37224	0.48785	0.45428	0.70163	2.2204e-16	0	0	0	0	0	0	0	0	0	0	0	0
crotonobetaine	142.083	0	0.11941	0.48659	0.43767	0.46188	0	0.5835	0.275	0	0	0	0	0	0	0	0	0	0	0	0	0	0	0	0
cyclopropane phosphatidylglycerol (dioctadec-11,12-cyclo-anoyl, n-C18:0 cyclo)	801.565	0	0	0	0	0	0.28982	0.8903	2.2204e-16	0.65795	0	0.67689	0.87081	0	0	0	0	0	0	0	0	0	0	0	0
dCTP	465.981	0.29967	0.79305	0.30374	0.68818	0	0	0	0.34621	0.15347	0	0.10046	0.53161	0	0	0	0	0	0	0	0	0	0	0	0
dTDP-4-dehydro-6-deoxy-D-glucose	545.05	0	0	0.12673	0.15526	0.27726	0.26023	0	0.33965	0	0.1166	0	0.49577	0	0	0	0	0	0	0	0	0	0	0	0
dTDP-4-dehydro-6-deoxy-L-mannose	545.05	0	0	0.12673	0.15526	0.27726	0.26023	0	0.33965	0	0.1166	0	0.49577	0	0	0	0	0	0	0	0	0	0	0	0
dehydroglycine	72.0093	0	0	0	0.45334	0.23913	0	0.25285	0.34072	0.17382	0	0.027052	0	0	0	0	0	0	0	0	0	0	0	0	0
diacetylchitobiose-6-phosphate	503.125	0.51919	0	0	0	0	2.2204e-16	0.37052	0	0.25011	0.23801	0	0	0	0	0	0	0	0	0	0	0	0	0	0
ethanesulfonate	108.996	0	0.3067	0	0.46452	0.13196	0	0	0.12547	0.092479	0.3977	0.068749	0	0	0	0	0	0	0	0	0	0	0	0	0
fructoselysine	307.155	0.55776	0.46661	0.38866	0	0	0.1452	0.1332	0.28017	0	0	0.5424	0.01998	0	0	0	0	0	0	0	0	0	0	0	0
psicoselysine	307.155	0.55776	0.46661	0.38866	0	0	0.1452	0.1332	0.28017	0	0	0.5424	0.01998	0	0	0	0	0	0	0	0	0	0	0	0
fusidic acid	499.342	0	0	0	0.085695	0.44294	0.54015	0.47149	0.61058	0	0	0	0	0	0	0	0	0	0	0	0	0	0	0	0
gamma-L-Glutamyl-L-cysteine	249.055	0.67893	0.49278	2.2204e-16	0.055395	0	0.56427	0	0	0.9242	0.41231	0	0	0	0	0	0	0	0	0	0	0	0	0	0
gamma-butyrobetaine	144.104	0.95824	0	0	0	0	0.42092	0.72465	0.74131	0.84575	0	0.41153	0	0	0	0	0	0	0	0	0	0	0	0	0
gamma-glutamyl-gamma-butyraldehyde	215.108	0.7197	0	0.59945	0.55862	0	0.46464	0.79942	0.81206	0.54479	0.046819	0.025343	0	0	0	0	0	0	0	0	0	0	0	0	0
phosphatidylserine (dioctadecanoyl, n-C18:0)	790.562	0.033791	0.12123	0.41363	0	0	0.58204	2.2204e-16	0	0	0.85445	0.36108	0.60075	0	0	0	0	0	0	0	0	0	0	0	0
(R)-Propane-1,2-diol	75.0456	0	0	0	0	0	0	0	0	0	0	0	0	0.10585	0	0	0	0.15343	0.47434	0	0.26702	0.030428	0.080917	0	0
(S)-Propane-1,2-diol	75.0456	0	0	0	0	0	0	0	0	0	0	0	0	0.10585	0	0	0	0.15343	0.47434	0	0.26702	0.030428	0.080917	0	0
1,5-Diaminopentane	101.109	0	0	0	0	0	0	0	0	0	0	0	0	0	0	0.16648	0	0	0	0	0	0.28095	0	0.11429	0.073919
1,6-anhydrous-N-Acetylmuramate	274.095	0	0	0	0	0	0	0	0	0	0	0	0	0.24013	0	0.28404	0.41649	0.5261	0.14757	0.76214	0	0.096702	0	0	0.69205
1-dodecanoyl-sn-glycerol 3-phosphate	353.175	0	0	0	0	0	0	0	0	0	0	0	0	0	0.46566	0.34625	0	0	0	0.31738	0	0.065809	0	0.56964	0.14314
2-dodecanoyl-sn-glycerol 3-phosphate	353.175	0	0	0	0	0	0	0	0	0	0	0	0	0	0.46566	0.34625	0	0	0	0.31738	0	0.065809	0	0.56964	0.14314
1-hexadec-9-enoyl-sn-glycerol 3-phosphate	407.221	0	0	0	0	0	0	0	0	0	0	0	0	0	0	0	0	0.21686	0.2917	0.44071	0.34683	0	0	0.33117	0.53822
2-hexadec-9-enoyl-sn-glycerol 3-phosphate	407.221	0	0	0	0	0	0	0	0	0	0	0	0	0	0	0	0	0.21686	0.2917	0.44071	0.34683	0	0	0.33117	0.53822
10-Formyltetrahydrofolate	472.162	0	0	0	0	0	0	0	0	0	0	0	0	0	0.085242	0	0.35352	0.097041	0.26994	0	0	0	0	0.068517	0
5-Formyltetrahydrofolate	472.162	0	0	0	0	0	0	0	0	0	0	0	0	0	0.085242	0	0.35352	0.097041	0.26994	0	0	0	0	0.068517	0
2',3'-Cyclic CMP	304.034	0	0	0	0	0	0	0	0	0	0	0	0	0.19363	0.21765	0	0	0.17465	0.067536	0	0	0.17487	0.44957	0.14106	0.67069
2-Aminomalonate semialdehyde	102.018	0	0	0	0	0	0	0	0	0	0	0	0	0.27208	0.08055	0.028977	0.46393	0.51088	0.15703	0.099775	0	0.2425	0	0	0.16163
Peroxyaminoacrylate	102.018	0	0	0	0	0	0	0	0	0	0	0	0	0.27208	0.08055	0.028977	0.46393	0.51088	0.15703	0.099775	0	0.2425	0	0	0.16163
2-Demethylmenaquinol 8	703.543	0	0	0	0	0	0	0	0	0	0	0	0	0.60332	2.2204e-16	0.65004	0	0.74555	0.20762	0.68318	0.46287	0	0	0	2.2204e-16
2-Octaprenyl-3-methyl-6-methoxy- 1,4-benzoquinol	697.556	0	0	0	0	0	0	0	0	0	0	0	0	0.58257	0.20547	2.2204e-16	0	0	0	0	0	0.096613	0	0	0
2-phospho-4-(cytidine 5'-diphospho)-2-C-methyl-D-erythritol	600.038	0	0	0	0	0	0	0	0	0	0	0	0	0	0	0.075724	0	0	0.48848	0	0	0.34975	0.066157	0.35379	0.069994
4-(1-D-Ribitylamino)-5-aminouracil	275.104	0	0	0	0	0	0	0	0	0	0	0	0	0	0.12385	0.27999	0.092471	0.3705	0.13131	0.21589	0	0	0.37207	0.17353	0.13915
4-Methyl-5-(2-hydroxyethyl)-thiazole	142.038	0	0	0	0	0	0	0	0	0	0	0	0	0	0.13274	0.78795	0.048467	0	0.10891	0.3103	0	0.53575	0.11129	0.26699	0
Deoxyadenosine	250.094	0	0	0	0	0	0	0	0	0	0	0	0	0.59423	0	0	0	0	0	0	0.3238	0	0	0.16671	0.24269
5'-Deoxyadenosine	250.094	0	0	0	0	0	0	0	0	0	0	0	0	0.59423	0	0	0	0	0	0	0.3238	0	0	0.16671	0.24269
5,10-Methylenetetrahydrofolate	456.137	0	0	0	0	0	0	0	0	0	0	0	0	0.43358	0.12769	0.38521	0	0.032157	0.051046	0	0	0.12738	0.32787	0.30815	0.31214
5,6-dihydrouracil	113.035	0	0	0	0	0	0	0	0	0	0	0	0	0.51909	0	0	0.021866	0	0.57036	0.44174	0.11514	0.23828	0.41219	0.23955	0.088169
5-Phospho-alpha-D-ribose 1-diphosphate	388.937	0	0	0	0	0	0	0	0	0	0	0	0	0.58163	0.089662	0.055871	0.21334	0	0	0	0	0	0	0.17683	0.48197
8-Amino-7-oxononanoate	186.114	0	0	0	0	0	0	0	0	0	0	0	0	0	0.87667	0.28854	0.71208	0	0.064467	0	0.42057	0.33028	0.48443	0.44081	0.069575
Allantoin	157.042	0	0	0	0	0	0	0	0	0	0	0	0	0.67436	0	2.2204e-16	0	0	0	0	0.054411	0.21852	0.14969	0.52457	8.9622e-05
Biotin	243.085	0	0	0	0	0	0	0	0	0	0	0	0	0.60531	0	0.46404	0.62137	0.21644	0	0.066764	0	0	0.90342	0.87371	0.59932
C'-(3-Indolyl)-glycerol 3-phosphate	286.048	0	0	0	0	0	0	0	0	0	0	0	0	0	3.3307e-16	0.41619	0.53703	0	0.053998	0	0	0.67039	0.069951	0.43915	0
L-Cysteine	120.008	0	0	0	0	0	0	0	0	0	0	0	0	0	0	0.46743	0	0	0	0.63668	2.2204e-16	0.24658	0	0.15939	0
D-Cysteine	120.008	0	0	0	0	0	0	0	0	0	0	0	0	0	0	0.46743	0	0	0	0.63668	2.2204e-16	0.24658	0	0.15939	0
Ethanolamine	60.0418	0	0	0	0	0	0	0	0	0	0	0	0	0.10774	0.12733	0.3312	0	0.49294	0	0.17995	0.22441	0.42345	0.31803	0	0.34448
Flavin adenine dinucleotide oxidized	784.149	0	0	0	0	0	0	0	0	0	0	0	0	0	0.10458	0.31204	0	0.19627	0.28614	0.18598	0.30155	0	0.11094	0	0
Geranyl diphosphate	313.072	0	0	0	0	0	0	0	0	0	0	0	0	0.23698	0.84432	0	0	0.23595	0.40602	0	0.28289	0	0.12559	0.41528	0
N2-Formyl-N1-(5-phospho-D-ribosyl)glycinamide	313.072	0	0	0	0	0	0	0	0	0	0	0	0	0.23698	0.84432	0	0	0.23595	0.40602	0	0.28289	0	0.12559	0.41528	0
Glycerol 3-phosphate	171.007	0	0	0	0	0	0	0	0	0	0	0	0	0	0.0053049	1.1102e-16	0	0.017346	0.74107	0.092454	0	0.015519	0.39232	0.10288	0.13216
Glycerol 2-phosphate	171.007	0	0	0	0	0	0	0	0	0	0	0	0	0	0.0053049	1.1102e-16	0	0.017346	0.74107	0.092454	0	0.015519	0.39232	0.10288	0.13216
Heme O	837.34	0	0	0	0	0	0	0	0	0	0	0	0	0.21779	0.14206	0	0	0.62148	0.16658	0	0.86278	0.73275	0.030225	0	0.18952
Indole	116.051	0	0	0	0	0	0	0	0	0	0	0	0	0	0.48229	0.62015	0.51762	0.87073	0.7625	0.70863	0	0.083347	0	0	2.5961e-08
L-Cystathionine	221.059	0	0	0	0	0	0	0	0	0	0	0	0	0	0	0.43733	0	0.20451	0.52842	0.041895	0	0.18147	0.29472	0	0.36274
L-Tyrosine	180.067	0	0	0	0	0	0	0	0	0	0	0	0	0	0.18873	0	0.28205	0.76948	0	0.72405	0	0.74665	0	0.063671	0.21664
N-Acetyl-D-glucosamine(anhydrous)N-Acetylmuramyl-tripeptide	849.325	0	0	0	0	0	0	0	0	0	0	0	0	0.15835	0.79469	0.15574	0.61059	0	0	0.062751	0.46124	0.041058	0.15096	0	0
N-Methyltryptophan	217.097	0	0	0	0	0	0	0	0	0	0	0	0	0.3101	0.28173	0	0	0.12653	0.31072	0.18736	0.31079	0.11734	0.40702	0.48612	0.24557
N-Succinyl-2-L-amino-6-oxoheptanedioate	288.06	0	0	0	0	0	0	0	0	0	0	0	0	0.1227	0.65487	0.14273	0	0	0.034817	0.269	0	0.14476	0	0.26307	0
N2-Succinyl-L-glutamate 5-semialdehyde	230.068	0	0	0	0	0	0	0	0	0	0	0	0	0	0.24527	0	0.18701	0.53311	0.64339	0	0	0	0.13564	0	0
N6-(1,2-Dicarboxyethyl)-AMP	462.067	0	0	0	0	0	0	0	0	0	0	0	0	0.059219	0.13612	0	0.52979	0.38516	0.34422	0.20933	0.19751	0	0.51459	0.36868	0.28465
O-Succinyl-L-homoserine	218.067	0	0	0	0	0	0	0	0	0	0	0	0	0	0	0	0	0.88115	0.62796	0.93991	0	0.51495	0.38648	0	0.31439
Orotidine 5'-phosphate	367.017	0	0	0	0	0	0	0	0	0	0	0	0	0.44759	2.2204e-16	0.62685	0.40374	0	0.076756	0.48136	0.32905	0.31261	0.12413	0	0
Pantetheine 4'-phosphate	357.089	0	0	0	0	0	0	0	0	0	0	0	0	0	0.62406	0.59414	0	0.13023	0.025726	0.043538	0.14063	0	0	0	0
N1-(5-Phospho-alpha-D-ribosyl)-5,6-dimethylbenzimidazole	357.089	0	0	0	0	0	0	0	0	0	0	0	0	0	0.62406	0.59414	0	0.13023	0.025726	0.043538	0.14063	0	0	0	0
Phosphate	96.968	0	0	0	0	0	0	0	0	0	0	0	0	0.01944	0.55398	0.18844	0.053673	0.73298	0.036355	0.24653	0	0.72463	0.37435	0.033931	0.20696
Pyridoxine	168.065	0	0	0	0	0	0	0	0	0	0	0	0	0.088509	0.61331	0.86673	0.2713	0	0.74604	0.11783	0.20858	0	0.63695	0.084713	0.10145
Thiamin	264.1	0	0	0	0	0	0	0	0	0	0	0	0	0.57482	0.25227	0	0	0	0.114	0.5924	0.012422	0.54882	0	0.62134	0.061325
Thiocyanate	57.9735	0	0	0	0	0	0	0	0	0	0	0	0	0	0	0.51753	0	1.1102e-16	0	0	0	0.33377	0	0.32016	0
UDP-N-acetyl-3-O-(1-carboxyvinyl)-D-glucosamine	676.09	0	0	0	0	0	0	0	0	0	0	0	0	0.086659	0.056255	0	0.30627	0	0	0	0	0	0	0	0
XDP	443	0	0	0	0	0	0	0	0	0	0	0	0	0	0	0.32094	0.13228	0	0	0	0.68611	0.09343	0	0	0.030009
all-trans-Octaprenyl diphosphate	721.438	0	0	0	0	0	0	0	0	0	0	0	0	0.35121	0.18584	0.12218	0	0.62731	1.1102e-16	0.3382	0	0.27905	0	0.53279	0.19576
cyclopropane phosphatidylethanolamine (dioctadec-11,12-cyclo-anoyl, n-C18:0 cyclo)	770.569	0	0	0	0	0	0	0	0	0	0	0	0	0	0.11102	0.13576	0.11639	0.88702	0.14249	0.98435	0.20091	0	0	0.030999	0.063828
d-biotin d-sulfoxide	259.079	0	0	0	0	0	0	0	0	0	0	0	0	0.26688	0.23408	0.34709	0.041695	0	0.046407	0.17386	0.19012	0	0.12666	0	0
sn-Glycero-3-phospho-1-inositol	331.046	0	0	0	0	0	0	0	0	0	0	0	0	0.092406	0.21212	0.30807	0	0.35787	0.094828	0.61554	0	0	0	0.36067	0.22827
dIMP	331.046	0	0	0	0	0	0	0	0	0	0	0	0	0.092406	0.21212	0.30807	0	0.35787	0.094828	0.61554	0	0	0	0.36067	0.22827
dihydrosirohydrochlorin	863.301	0	0	0	0	0	0	0	0	0	0	0	0	0.068336	0.20987	0	0.13189	0	0	0.15711	0	0	0.88426	0	0.83207
ferric 2,3-dihydroxybenzoylserine	292.964	0	0	0	0	0	0	0	0	0	0	0	0	0.085326	0.54971	0	0.1284	0.78771	0.31013	0	0.15767	0	0.23925	0	0.27936
phosphatidylethanolamine (didodecanoyl, n-C12:0)	578.378	0	0	0	0	0	0	0	0	0	0	0	0	0	0.23167	0	0.45772	0.11124	0.36056	0.47207	0	0	0	0	0.56834
phosphatidylserine (didodecanoyl, n-C12:0)	622.371	0	0	0	0	0	0	0	0	0	0	0	0	0.23873	0.066705	0.69494	0.073249	0	0.50031	0	0.42033	0	0.18586	0	0.24819
phosphatidylserine (dioctadec-11-enoyl, n-C18:1)	786.528	0	0	0	0	0	0	0	0	0	0	0	0	0.28246	0	0.092622	0	0.21369	0	0.16204	0	0	0.047866	0	0.037163
trans-Cinnamate	147.043	0	0	0	0	0	0	0	0	0	0	0	0	0.34455	0.24186	0	0.44961	0.07368	0	0	0.18567	0	0	0	0
uridine 5''-diphospho-{beta}-4-deoxy-4-amino-L-arabinose	534.057	0	0	0	0	0	0	0	0	0	0	0	0	0	0.19788	0	0	0	0	0	0.69634	0	0.35051	0	0.28211

## Sheet: R2_extra
Metabolite name	m/z	AMP_GLC_1	AMP_GLC_2	AMP_GLC_3	AMP_GLC_4	CHL_GLC_1	CHL_GLC_2	CHL_GLC_3	CHL_GLC_4	NOR_GLC_1	NOR_GLC_2	NOR_GLC_3	NOR_GLC_4	AMP_ACE_1	AMP_ACE_2	AMP_ACE_3	AMP_ACE_4	CHL_ACE_1	CHL_ACE_2	CHL_ACE_3	CHL_ACE_4	NOR_ACE_1	NOR_ACE_2	NOR_ACE_3	NOR_ACE_4
(2R,4S)-2-methyl-2,3,3,4-tetrahydroxytetrahydrofuran	149.046	0.42005	0.97255	0.2904	0	0	0.53789	0.090946	0.81973	0	0	0.80753	0.85575	0	0.1006	0.11228	0	0.40699	0.66229	0.4827	0.30975	0.73383	0.68822	0.72191	0.38344
D-Ribose	149.046	0.42005	0.97255	0.2904	0	0	0.53789	0.090946	0.81973	0	0	0.80753	0.85575	0	0.1006	0.11228	0	0.40699	0.66229	0.4827	0.30975	0.73383	0.68822	0.72191	0.38344
D-Xylose	149.046	0.42005	0.97255	0.2904	0	0	0.53789	0.090946	0.81973	0	0	0.80753	0.85575	0	0.1006	0.11228	0	0.40699	0.66229	0.4827	0.30975	0.73383	0.68822	0.72191	0.38344
L-Arabinose	149.046	0.42005	0.97255	0.2904	0	0	0.53789	0.090946	0.81973	0	0	0.80753	0.85575	0	0.1006	0.11228	0	0.40699	0.66229	0.4827	0.30975	0.73383	0.68822	0.72191	0.38344
D-Xylulose	149.046	0.42005	0.97255	0.2904	0	0	0.53789	0.090946	0.81973	0	0	0.80753	0.85575	0	0.1006	0.11228	0	0.40699	0.66229	0.4827	0.30975	0.73383	0.68822	0.72191	0.38344
L-Xylulose	149.046	0.42005	0.97255	0.2904	0	0	0.53789	0.090946	0.81973	0	0	0.80753	0.85575	0	0.1006	0.11228	0	0.40699	0.66229	0.4827	0.30975	0.73383	0.68822	0.72191	0.38344
L-Ribulose	149.046	0.42005	0.97255	0.2904	0	0	0.53789	0.090946	0.81973	0	0	0.80753	0.85575	0	0.1006	0.11228	0	0.40699	0.66229	0.4827	0.30975	0.73383	0.68822	0.72191	0.38344
L-Lyxose	149.046	0.42005	0.97255	0.2904	0	0	0.53789	0.090946	0.81973	0	0	0.80753	0.85575	0	0.1006	0.11228	0	0.40699	0.66229	0.4827	0.30975	0.73383	0.68822	0.72191	0.38344
(2R,4S)-2-methyl-2,4-dihydroxydihydrofuran-3-one	131.035	0.46951	0	0	0.6118	0.2497	0.27865	0.20489	0	0	0	0	0.81151	0.30476	0.13159	0	0	0.19131	0.027583	0.63839	0.52397	0.68691	0	0.62536	0.34395
4-Hydroxy-2-oxopentanoate	131.035	0.46951	0	0	0.6118	0.2497	0.27865	0.20489	0	0	0	0	0.81151	0.30476	0.13159	0	0	0.19131	0.027583	0.63839	0.52397	0.68691	0	0.62536	0.34395
(S)-2-Acetolactate	131.035	0.46951	0	0	0.6118	0.2497	0.27865	0.20489	0	0	0	0	0.81151	0.30476	0.13159	0	0	0.19131	0.027583	0.63839	0.52397	0.68691	0	0.62536	0.34395
4,5-dihydroxy-2,3-pentanedione	131.035	0.46951	0	0	0.6118	0.2497	0.27865	0.20489	0	0	0	0	0.81151	0.30476	0.13159	0	0	0.19131	0.027583	0.63839	0.52397	0.68691	0	0.62536	0.34395
5'-deoxyribose	133.051	0.5941	0.81875	0.89924	0.57355	0.65487	0	0.72005	0	0.51884	0.32382	0	0.42804	0	0	0	0	0	0	0	0.25275	0.49816	0	0	0
(R)-2,3-Dihydroxy-3-methylbutanoate	133.051	0.5941	0.81875	0.89924	0.57355	0.65487	0	0.72005	0	0.51884	0.32382	0	0.42804	0	0	0	0	0	0	0	0.25275	0.49816	0	0	0
6,7-Dihydropteridine	133.051	0.5941	0.81875	0.89924	0.57355	0.65487	0	0.72005	0	0.51884	0.32382	0	0.42804	0	0	0	0	0	0	0	0.25275	0.49816	0	0	0
1-deoxy-D-xylulose	133.051	0.5941	0.81875	0.89924	0.57355	0.65487	0	0.72005	0	0.51884	0.32382	0	0.42804	0	0	0	0	0	0	0	0.25275	0.49816	0	0	0
(R)-Pantoate	147.066	0.79868	0.91969	0.92804	0.79152	0.77906	0	0.70271	0.88415	0	0.6391	2.2204e-16	0	0.66676	0	0.2125	0.053712	0.048229	0	0	0	0.57383	0	0	0
(R)-2,3-Dihydroxy-3-methylpentanoate	147.066	0.79868	0.91969	0.92804	0.79152	0.77906	0	0.70271	0.88415	0	0.6391	2.2204e-16	0	0.66676	0	0.2125	0.053712	0.048229	0	0	0	0.57383	0	0	0
(R)-Glycerate	105.019	0	0.22789	0.93328	0.7853	0.57275	0.83316	0.59379	0.28964	0.84719	0.32735	0.022728	0.86049	0.44523	1.1102e-16	0.29456	0	0.34535	0	0.45016	0.21315	0	0.53167	0.69546	0.099481
(R)-Pantothenate	218.104	0.8331	0.90179	0.91883	0.73045	0	0.87015	1.4871e-08	0.63349	0.084935	0.27559	0	0	0.57293	0	0.046377	0.56752	0	0	0.25924	0.2173	0	0.6411	0.71863	0
2-Dehydropantoate	145.051	0.40713	0.79943	0.28283	0.68997	0.75929	0.37686	0.55142	0.95599	0.22043	0.42655	0.58572	0.5382	0.76688	0	0.029894	0	0.85282	0.6202	0.94363	0.30418	0.57217	0.40264	0	0
(S)-2-Aceto-2-hydroxybutanoate	145.051	0.40713	0.79943	0.28283	0.68997	0.75929	0.37686	0.55142	0.95599	0.22043	0.42655	0.58572	0.5382	0.76688	0	0.029894	0	0.85282	0.6202	0.94363	0.30418	0.57217	0.40264	0	0
4-Methyl-2-oxopentanoate	129.056	0.17227	0.93459	0	0.40807	0.6809	0.78555	0	0.32876	0.52515	0.22267	0.88837	0.78983	0	0.50911	0.23643	0.14994	0.0060004	0.13883	0	1.1102e-16	0.11149	0.26423	0.0071328	0
(S)-3-Methyl-2-oxopentanoate	129.056	0.17227	0.93459	0	0.40807	0.6809	0.78555	0	0.32876	0.52515	0.22267	0.88837	0.78983	0	0.50911	0.23643	0.14994	0.0060004	0.13883	0	1.1102e-16	0.11149	0.26423	0.0071328	0
(S)-Dihydroorotate	157.026	0	0.069494	0.69853	0	0	0	0.89664	0.91008	0.88707	0	0.71821	0	0.75363	0	0.35922	0.27567	0	0	0.70488	0	0	0	0	0
1,6-anhydrous-N-Acetylmuramate	274.094	0.98686	0.99573	0.93568	0.4511	0.14008	0.49648	0.94643	0	0	0.79246	0.32053	0	0	0.52985	0.25334	0	0.41617	0.58211	0.53739	0.48385	0.88997	0.50523	0.79353	0.46302
1,6-anhydrous-N-Acetylmuramyl-tripeptide	646.259	0	0.040341	0	0.46961	0	0.15826	0	0	0.30855	0.41213	0	0	0.076266	0.51408	0	0.08372	0	0.17301	0.52128	0	0.59929	0	0.17737	0
1-(5-Phosphoribosyl)-5-[(5-phosphoribosylamino)methylideneamino]imidazole-4-carboxamide	576.072	0.94564	0.54933	0.33371	0.41888	0	0	0.40909	0.035626	0.49791	0.10517	0.17119	0.7904	0	0	0.1441	0	0.024829	0	0	0.4664	0.61827	0.26128	0.5454	0.070741
5-[(5-phospho-1-deoxyribulos-1-ylamino)methylideneamino]-1-(5-phosphoribosyl)imidazole-4-carboxamide	576.072	0.94564	0.54933	0.33371	0.41888	0	0	0.40909	0.035626	0.49791	0.10517	0.17119	0.7904	0	0	0.1441	0	0.024829	0	0	0.4664	0.61827	0.26128	0.5454	0.070741
1-Pyrroline-5-carboxylate	112.037	0.17562	0	0	0	0	0.39636	0	0.36311	0.66481	0.48406	0	0.36785	0	0	0	0.024121	0.59072	0.70286	0.27729	0.27316	0.71328	0.44893	0	0.48539
cAMP	328.045	0.32325	0.21694	0.086853	0.03548	0.88235	0.80159	0.1932	0.18044	0.75206	0.55656	0.96657	0.91335	0.77479	0	0.10533	0.41611	0.44079	0	0.38969	3.3307e-16	0	0.35615	0.6038	0.70578
2',3'-Cyclic AMP	328.045	0.32325	0.21694	0.086853	0.03548	0.88235	0.80159	0.1932	0.18044	0.75206	0.55656	0.96657	0.91335	0.77479	0	0.10533	0.41611	0.44079	0	0.38969	3.3307e-16	0	0.35615	0.6038	0.70578
3',5'-Cyclic GMP	344.04	0	0.17459	0.050453	0.27662	0.66202	0.42982	0.65786	0	0.67184	0.14997	0.7633	0	0.20647	0	0	0	0.18121	0.54976	0	0.26929	0	0	0.06084	0
2',3'-Cyclic GMP	344.04	0	0.17459	0.050453	0.27662	0.66202	0.42982	0.65786	0	0.67184	0.14997	0.7633	0	0.20647	0	0	0	0.18121	0.54976	0	0.26929	0	0	0.06084	0
2',3'-Cyclic UMP	305.021	0.81502	0.13579	0.18725	0	0.62417	0	0.087125	0.36935	0.03456	0.019786	0.70225	0.91111	0.58186	0	0	0.54966	0.63827	0.48147	0.7293	0.14275	0.393	0.15513	0.24939	0.2531
Inosine	267.072	0	0	0	0	0.25457	0.061623	0	0	0	0	0	0	0.40991	1.1102e-16	0.62983	0.75768	0	0.33722	0	0.3903	0	0.76781	0.32471	0.74503
2(alpha-D-Mannosyl)-D-glycerate	267.072	0	0	0	0	0.25457	0.061623	0	0	0	0	0	0	0.40991	1.1102e-16	0.62983	0.75768	0	0.33722	0	0.3903	0	0.76781	0.32471	0.74503
2,3,4,5-Tetrahydrodipicolinate	170.046	0	0.27307	0.64267	0.7275	0	0	0.70512	0.76571	0	0.60493	0.10299	0.60698	0	0	0.046915	0	0.64817	0	0.31985	0	0.18989	0.41681	0.092304	0.15168
2,3-Dihydro-2,3-dihydroxybenzoate	155.034	0.14834	0	0	0	0	0.45196	1.6653e-14	0.4793	0.76402	2.2204e-16	0	0.068401	0	0	0.016049	0.090431	0	0.34268	0.18739	0.34833	0.46391	0.45229	0.49152	0.31664
2,3-Dihydrodipicolinate	168.028	0.24777	0.62248	0.38687	0	0	0.68819	0	0.90917	0	0	0.53295	0.97231	0	0	0	0	0	0	0	0.39101	0.66196	0.30912	0	0.59941
2,3-Dihydroxybenzoate	153.019	0	0	0	0.56331	0	0.37684	0.59156	0.27767	0.34969	0	0.86128	0	0	0	0.14942	0.061393	0.27913	0	0.18473	0.10336	0.61295	0	0	0
Citrate	191.02	0.78156	0.78181	0.77999	0	0.97184	0.80925	0.72767	0	0.5235	0.26864	0.57485	0	0.92312	0	0	0.41473	0.86558	0.68487	0.93066	0	0.46375	0.061844	0	0
Isocitrate	191.02	0.78156	0.78181	0.77999	0	0.97184	0.80925	0.72767	0	0.5235	0.26864	0.57485	0	0.92312	0	0	0.41473	0.86558	0.68487	0.93066	0	0.46375	0.061844	0	0
5-Dehydro-4-deoxy-D-glucarate	191.02	0.78156	0.78181	0.77999	0	0.97184	0.80925	0.72767	0	0.5235	0.26864	0.57485	0	0.92312	0	0	0.41473	0.86558	0.68487	0.93066	0	0.46375	0.061844	0	0
2,5-diketo-D-gluconate	191.02	0.78156	0.78181	0.77999	0	0.97184	0.80925	0.72767	0	0.5235	0.26864	0.57485	0	0.92312	0	0	0.41473	0.86558	0.68487	0.93066	0	0.46375	0.061844	0	0
2,3-Dioxo-L-gulonate	191.02	0.78156	0.78181	0.77999	0	0.97184	0.80925	0.72767	0	0.5235	0.26864	0.57485	0	0.92312	0	0	0.41473	0.86558	0.68487	0.93066	0	0.46375	0.061844	0	0
3-(4-Hydroxyphenyl)pyruvate	179.036	0.5134	0.96904	0.68057	0	0	0.050288	0.64574	0	0.47681	0	0.80512	0	0	0.37419	0.73691	0	0	0.16077	0.10283	0.28514	0.76063	0.13639	0	0.62522
5-Methylthio-D-ribose	179.036	0.5134	0.96904	0.68057	0	0	0.050288	0.64574	0	0.47681	0	0.80512	0	0	0.37419	0.73691	0	0	0.16077	0.10283	0.28514	0.76063	0.13639	0	0.62522
2,3-dihydroxicinnamic acid	179.036	0.5134	0.96904	0.68057	0	0	0.050288	0.64574	0	0.47681	0	0.80512	0	0	0.37419	0.73691	0	0	0.16077	0.10283	0.28514	0.76063	0.13639	0	0.62522
2,3-dihydroxybenzoylserine	240.052	0.42734	0.84882	0.77267	0.52571	0	0	0.014953	0	0.19467	0.55262	0	0.54654	0	0	0.42474	0.54793	0.64295	0	0.61672	0.052253	0	0	0	0
2-C-methyl-D-erythritol 4-phosphate	215.033	0.14724	0.20841	0.075946	0	0.63414	0.24117	0	0	0.62475	0.15863	0	0.28312	0	0.36999	0.10031	6.7242e-06	0.70835	0.31597	0	0	0.51941	0.81603	0.44899	0.097707
2-Dehydro-3-deoxy-D-gluconate	177.041	0	0.22781	0.47611	0.33438	0.6341	0.81239	0.48022	0.87667	0	0.61151	0	0.2455	0	0	0	0.32852	0.84194	0	0.77662	0.19507	0.33476	2.2204e-16	0.27445	0.16645
2-Dehydro-3-deoxy-D-galactonate	177.041	0	0.22781	0.47611	0.33438	0.6341	0.81239	0.48022	0.87667	0	0.61151	0	0.2455	0	0	0	0.32852	0.84194	0	0.77662	0.19507	0.33476	2.2204e-16	0.27445	0.16645
Hydroxypyruvate	103.003	0.28303	0.14312	0.16386	0	0.5886	0.51737	0.1858	0	0	0.33805	0.54057	0	0.015542	0.27766	0	0	0	0	0	0.30843	0	0	0	0
2-Hydroxy-3-oxopropanoate	103.003	0.28303	0.14312	0.16386	0	0.5886	0.51737	0.1858	0	0	0.33805	0.54057	0	0.015542	0.27766	0	0	0	0	0	0.30843	0	0	0	0
2-Hydroxy-6-oxonona-2,4-diene-1,9-dioate	213.039	0	0.64064	0	0.39829	0.54725	0.26194	0.54921	0.54527	0.65461	0.56215	0.15119	0.25396	0	0	0	0	0.27029	0	0	0.17325	0.53748	0.59168	0	0.0026686
2-Isopropylmaleate	157.049	0.38758	0.62444	0.52688	0.76834	0	0.51838	0.73637	0	0.40987	0.97194	0	0.34526	0.4898	0	0.52105	0	0.44895	0	0.4616	0.41998	0.21969	0.19998	0.44204	0.51707
2-Oxo-3-hydroxy-4-phosphobutanoate	212.981	0.56245	0	0	0	0	0.1873	0.57215	0.59742	0.60038	0.084902	0.229	0.42293	0	0	0	0.10244	0.48154	0	0.18108	0.22652	0.54276	0.08438	0.15464	0
2-Oxobutanoate	101.024	0	0	0	0.64316	0.91235	0	0.59666	0	0.42836	0	0	0.43808	0	0	0	0.608	0.32527	0.078324	0.52453	0	0.45091	0.19584	0.075512	0
Acetoacetate	101.024	0	0	0	0.64316	0.91235	0	0.59666	0	0.42836	0	0	0.43808	0	0	0	0.608	0.32527	0.078324	0.52453	0	0.45091	0.19584	0.075512	0
Succinic semialdehyde	101.024	0	0	0	0.64316	0.91235	0	0.59666	0	0.42836	0	0	0.43808	0	0	0	0.608	0.32527	0.078324	0.52453	0	0.45091	0.19584	0.075512	0
2-Oxoglutarate	145.014	0.89523	0.11693	0.82012	0.48522	0.64805	0.4546	0.24671	0.52372	0.18645	0.2929	0.4961	0.95672	0.81317	0.33513	0	0.10291	0.23542	0	0.34198	0.3351	0.26345	0.09368	0.36512	0.29874
2-Succinyl-6-hydroxy-2,4-cyclohexadiene-1-carboxylate	239.059	0.47343	0	0.30384	0.50332	0	0.65727	0.77898	0	0	0	0.25358	0	0.18542	0.27872	0	0	0	0	0	0	0	0	0.14967	0
3,4-Dihydroxyphenylacetaldehyde	151.041	0.49693	0.90884	0.82713	0	0.59565	0.60859	0.58759	0.28094	0.63314	0.15392	0	0.97185	0	0.5141	0.27041	0.17334	0.87439	0.13423	0.34587	0	0.40182	0	0.42485	0.036656
3,4-dihydroxy-2-butanone 4-phosphate	183.006	0.74428	0.66971	0.89829	0.31371	0.96429	0.78459	0.74077	0.22312	0	0.33884	0.89668	0.7984	0.52292	0	0	0.52124	0.37108	0	0	0.10408	0.77425	0.63651	0	0.67247
3-(2,3-Dihydroxyphenyl)propanoate	181.051	0.4277	0.89541	0.56833	0	0.34359	0	0.4305	0.24369	0.59162	0	0	0	0.91968	0	0	0.42028	0.56314	0.37573	0.57512	0.30375	0.89107	0.56751	0.73457	0.22043
cis-3-(3-carboxyethenyl)-3,5-cyclohexadiene-1,2-diol	181.051	0.4277	0.89541	0.56833	0	0.34359	0	0.4305	0.24369	0.59162	0	0	0	0.91968	0	0	0.42028	0.56314	0.37573	0.57512	0.30375	0.89107	0.56751	0.73457	0.22043
3-(3-hydroxy-phenyl)propionate	165.055	0	0.5912	0.62434	0	0	0	0	0.0090004	0.1935	0	0.12115	0.47748	0.91552	0	0.57328	0	0.75565	0.37403	0	0.29639	0.86446	0.83918	0	0.14174
3-Carboxy-3-hydroxy-4-methylpentanoate	175.061	0.70719	0	0	0.27928	0	0.47938	0.90545	0	0.51346	0	0.68764	0.82024	0.40558	0.22782	0.72269	0.091922	0	0	0.17561	0.40744	0.40396	0.091976	0	0.4483
3-Carboxy-2-hydroxy-4-methylpentanoate	175.061	0.70719	0	0	0.27928	0	0.47938	0.90545	0	0.51346	0	0.68764	0.82024	0.40558	0.22782	0.72269	0.091922	0	0	0.17561	0.40744	0.40396	0.091976	0	0.4483
Shikimate	173.046	0.88868	6.6613e-16	0.85833	0.74307	0	0.90971	0	0	0	0	0	0	0	0.67054	0	0.00045914	0.53521	0.65016	0.40413	0.26073	0.65344	0.69867	0	0.050997
3-Carboxy-4-methyl-2-oxopentanoate	173.046	0.88868	6.6613e-16	0.85833	0.74307	0	0.90971	0	0	0	0	0	0	0	0.67054	0	0.00045914	0.53521	0.65016	0.40413	0.26073	0.65344	0.69867	0	0.050997
3-Dehydroquinate	189.04	0.75246	0.55145	0.48453	0.26775	0.678	0.7724	0.80853	0	0	0	0.66066	0	0.19704	0.1157	0	0.54643	0.82763	0	0.81871	0	0.6305	0	0.52391	0.041786
3-Dehydroshikimate	171.03	0	0.35132	0.78453	0.71925	0.49188	0.52636	0.8106	0	0.37332	0	0.5421	0.96448	3.3307e-16	0.3442	0.31664	0.07661	0.75545	0.61841	0.89192	0.28698	0.70932	0.65623	0.61121	0
3-Deoxy-D-manno-2-octulosonate	237.062	0.94113	0.96216	0.90355	0	0.93283	0.1555	0.58496	0.87077	0	0.89554	0.66341	0.31495	0.3132	0	0	0	0.44121	0	0.43302	0.21273	0.80924	0.23729	0.30929	0.16441
Dihydroxyacetone	89.0244	0.35233	0.28338	0	0	0.20735	0	0	0.26665	0	0	0.53245	0.00084234	0	0	0	0	0	0.28747	0.0088999	0.60321	0.12165	0	0	0.19334
L-Lactate	89.0244	0.35233	0.28338	0	0	0.20735	0	0	0.26665	0	0	0.53245	0.00084234	0	0	0	0	0	0.28747	0.0088999	0.60321	0.12165	0	0	0.19334
D-Lactate	89.0244	0.35233	0.28338	0	0	0.20735	0	0	0.26665	0	0	0.53245	0.00084234	0	0	0	0	0	0.28747	0.0088999	0.60321	0.12165	0	0	0.19334
D-Glyceraldehyde	89.0244	0.35233	0.28338	0	0	0.20735	0	0	0.26665	0	0	0.53245	0.00084234	0	0	0	0	0	0.28747	0.0088999	0.60321	0.12165	0	0	0.19334
3-Hydroxypropanoate	89.0244	0.35233	0.28338	0	0	0.20735	0	0	0.26665	0	0	0.53245	0.00084234	0	0	0	0	0	0.28747	0.0088999	0.60321	0.12165	0	0	0.19334
3-Methyl-2-oxobutanoate	115.04	0.7394	0.80174	0.26442	0.27709	0.989	0	0.26061	0.95281	0.00030845	0	0.30205	0.89018	0.57256	0.035547	0	0.44178	0	0.42916	0.54759	0.39725	0.47487	0.41033	0.58301	0
3-Octaprenyl-4-hydroxybenzoate	681.53	0.32469	0	0.15678	0.17649	0.035209	0.19722	0	0	0.30238	0.084963	0	0	0.29126	0	0.12056	0.032927	0	0	0.21751	0.55964	0	0	0	0.020482
3-Phospho-D-glycerate	184.986	0.88423	0.67502	0.92898	0.67318	0.91842	0.69887	0.34518	0	0.64387	0	0.1911	0.13084	0	0.59647	0.59516	0.89328	0.68388	0.040705	0	0.40256	0	0	0	0.12401
D-Glycerate 2-phosphate	184.986	0.88423	0.67502	0.92898	0.67318	0.91842	0.69887	0.34518	0	0.64387	0	0.1911	0.13084	0	0.59647	0.59516	0.89328	0.68388	0.040705	0	0.40256	0	0	0	0.12401
3-Phosphohydroxypyruvate	182.973	0.64586	0	0.24513	0.22889	0.35858	0	0.24771	0.052164	0	0.15579	0	0	0	0	0	0.4541	0.78791	0.38319	0.67057	0	0.76704	0.68746	0.75864	0.80075
Phenylpyruvate	163.04	0.65647	0.57779	0.68035	0.076407	0.44504	0	0.93004	0	0	0	0.88976	0.50627	0.36635	0.62531	0.76081	0.64556	0.77027	0	0.73873	0.6112	0	0.50665	0	0.36439
3-hydroxycinnamic acid	163.04	0.65647	0.57779	0.68035	0.076407	0.44504	0	0.93004	0	0	0	0.88976	0.50627	0.36635	0.62531	0.76081	0.64556	0.77027	0	0.73873	0.6112	0	0.50665	0	0.36439
Anthranilate	136.04	0.43248	0.08709	0.75593	0.56243	0.22477	0.28332	0	0	0	0.24417	0.77044	0.41671	0.60524	0.079483	0.11981	0.35872	0.34759	0.0039594	0.0070368	0	0.80303	0.96009	0.96931	0.61394
4-Aminobenzoate	136.04	0.43248	0.08709	0.75593	0.56243	0.22477	0.28332	0	0	0	0.24417	0.77044	0.41671	0.60524	0.079483	0.11981	0.35872	0.34759	0.0039594	0.0070368	0	0.80303	0.96009	0.96931	0.61394
4-Aminobutanoate	102.056	0.21814	0.54266	0	0	0.10147	0.9245	0	0	0.40407	0.35758	0.62554	0.97663	0.55113	0.0069348	0.21148	0	0.33958	0.009673	0.69208	0.20441	0.76798	0.57124	0.70406	0
4-Phospho-L-aspartate	211.997	0.013367	0.40513	0.54628	0	0	0.18913	0.44651	0.56692	0.41055	0.32249	0.075948	0.70599	0.72078	0	0	0.2052	0.36853	0.55889	0.39094	0.092395	0.39575	0.5374	0	0.22736
5,6,7,8-tetrahydropteridine	135.067	0	0	0.76385	0.67162	0.27808	0.88503	0	0.55079	0	0.067064	0.17018	0	0	0	0	0.15164	0.37872	0.37861	0.19684	0.35697	0	0	0	0.085243
5,6-Dimethylbenzimidazole	145.073	0.444	0.92279	0.48118	0.7698	0.64576	0.6128	0	0.79724	0.87745	0.21257	0.83972	0.88436	0	0	0.52021	0.17307	0.64153	0.49491	0.70997	0	0.051184	9.2754e-07	0	0.16075
5-Amino-4-oxopentanoate	130.051	0	0.34529	0.59015	0.63623	0	0	0	4.4409e-16	0.66609	0	0	0.62835	0.71509	0	0	0.49564	0.42272	0.04298	0.51333	0.11262	0.1647	0.2289	0.49853	0.21924
L-Glutamate 5-semialdehyde	130.051	0	0.34529	0.59015	0.63623	0	0	0	4.4409e-16	0.66609	0	0	0.62835	0.71509	0	0	0.49564	0.42272	0.04298	0.51333	0.11262	0.1647	0.2289	0.49853	0.21924
L-Glutamate 1-semialdehyde	130.051	0	0.34529	0.59015	0.63623	0	0	0	4.4409e-16	0.66609	0	0	0.62835	0.71509	0	0	0.49564	0.42272	0.04298	0.51333	0.11262	0.1647	0.2289	0.49853	0.21924
5-Phospho-beta-D-ribosylamine	228.03	0.6428	0.20307	0	0.43888	0.51627	0	0	0.45808	0	0	0.18695	0	0	0.1828	0	0	0	0	0.49548	0.046276	0.84259	0.56002	0	1.1102e-16
7-cyano-7-carbaguanine	174.041	0	0.36918	0.658	0.64944	0	0.30904	0.36643	0	0.58674	0.54201	0	0.63402	0.6488	0	0	0	0.17172	0	0.37886	0.29613	0.13183	0.10504	0	0
8-Amino-7-oxononanoate	186.114	0.74336	0.097715	0.36576	0.63248	0.60988	0.15737	0.32569	0.34499	0.92118	0.4516	0	0	0.20192	0.47173	0.70728	0	0.19634	0	0	0.42432	0.59642	0.73426	0.32278	0.61172
ADP	426.022	0.42851	0.30951	0.36155	0	0.07825	0.11419	0.14867	0	0.83644	0	0.4702	0.66425	0.60596	0.15408	0.073112	0.15918	0.021633	0	0.039532	0	0.070087	0.51233	0.42717	0.82663
Adenosine 3',5'-bisphosphate	426.022	0.42851	0.30951	0.36155	0	0.07825	0.11419	0.14867	0	0.83644	0	0.4702	0.66425	0.60596	0.15408	0.073112	0.15918	0.021633	0	0.039532	0	0.070087	0.51233	0.42717	0.82663
dGDP	426.022	0.42851	0.30951	0.36155	0	0.07825	0.11419	0.14867	0	0.83644	0	0.4702	0.66425	0.60596	0.15408	0.073112	0.15918	0.021633	0	0.039532	0	0.070087	0.51233	0.42717	0.82663
ATP	505.988	0.45806	0.096274	0.47072	0.28794	0	0.101	0.46011	0.72239	0	0.13653	0	0.31313	0	0	0	0	0.25026	0.37963	0	0	0.4119	0	0.25383	0
dGTP	505.988	0.45806	0.096274	0.47072	0.28794	0	0.101	0.46011	0.72239	0	0.13653	0	0.31313	0	0	0	0	0.25026	0.37963	0	0	0.4119	0	0.25383	0
Acetate	59.0135	0.56219	0	0	0	0.63203	0	0.17139	0.084492	0	0	0.27254	0	0	0	0	0.033417	0.72079	0	0	0.16058	0.63703	0.57601	0	0.4084
Glycolaldehyde	59.0135	0.56219	0	0	0	0.63203	0	0.17139	0.084492	0	0	0.27254	0	0	0	0	0.033417	0.72079	0	0	0.16058	0.63703	0.57601	0	0.4084
Propionate (n-C3:0)	73.0293	0	0.76395	0.053347	0.6399	0.7757	0.71781	0.091227	0.47812	0	0.036718	0	0.25469	0	0	0.32773	0	0.73059	0.27199	0.19092	0	0.063704	0	0	0.32387
L-Lactaldehyde	73.0293	0	0.76395	0.053347	0.6399	0.7757	0.71781	0.091227	0.47812	0	0.036718	0	0.25469	0	0	0.32773	0	0.73059	0.27199	0.19092	0	0.063704	0	0	0.32387
D-Lactaldehyde	73.0293	0	0.76395	0.053347	0.6399	0.7757	0.71781	0.091227	0.47812	0	0.036718	0	0.25469	0	0	0.32773	0	0.73059	0.27199	0.19092	0	0.063704	0	0	0.32387
Acetol	73.0293	0	0.76395	0.053347	0.6399	0.7757	0.71781	0.091227	0.47812	0	0.036718	0	0.25469	0	0	0.32773	0	0.73059	0.27199	0.19092	0	0.063704	0	0	0.32387
Acetyl phosphate	138.98	0.28653	0.3956	0.64072	0.048135	0	0	0.21583	0.16133	0	0.17313	0.84646	0.86648	0.80349	0.07797	0	0.087429	0.84704	0.24094	0.51105	0.33423	0.66913	0.529	0	0.25293
Aminoacetaldehyde	58.0295	0	0.1917	0	0.31528	0.60143	0.005181	0.03769	0.025442	0.44278	0.59375	0.10867	0.267	0	0	0.26561	0	0.28168	0	0.58368	0.17765	0.21951	0.52136	0	0.51461
Aminoacetone	72.045	0	0.68871	0.62999	0	0.53463	0	0.54793	0.29126	0.64648	0	0	0.50827	0.86679	0	0.40799	0	0.66328	2.2204e-16	0.04914	0.050857	0.482	0.86016	0	0
Bicarbonate	60.9928	0	0.84652	0.6026	0	0.3404	0	0.72819	0.4893	0.33325	0.48686	0	0.93504	0.051534	0	0	0.26197	0.5035	0	0.70806	0.085169	0.74323	0.32885	0.2104	0.13439
Butyrate (n-C4:0)	87.045	0.388	0.31349	0.85479	0.42915	0.78384	0.12949	0	0	0.31552	0	0	0.20936	0.39224	0	0.1833	0.5441	0.16808	0	0.37205	0.46696	0.2425	0	0	0
CTP	481.974	0.73794	0.24568	0	0	0.41492	0	0	0	0.67588	0	0.28434	0	0.14858	0.4452	0.29499	0	0	0	0	0	0	0	0	0
Carbamoyl phosphate	139.976	0	0.098059	0	0	0	0	0.08353	0.30456	0.84	0	0.081292	0	0	0	0	0.0067536	0	0	0	0.19622	0	0	0	0
D-4'-Phosphopantothenate	298.072	0	0.31483	0.10429	0	0.48294	0.19366	0	0.2518	0	0.17712	0.2275	0.46761	0.25401	0.35593	0.3311	0	0.48242	0	0	0	0.13395	0.79757	3.3307e-16	0.33141
L-Alanine	88.0403	0	0.25956	0.24168	0	0	0	0.89371	0.89034	0	0	0	0.6441	0.13867	0	0	0	0.80232	0.70364	0.6991	0.394	0.27587	0.52281	0.31849	0
beta-Alanine	88.0403	0	0.25956	0.24168	0	0	0	0.89371	0.89034	0	0	0	0.6441	0.13867	0	0	0	0.80232	0.70364	0.6991	0.394	0.27587	0.52281	0.31849	0
D-Alanine	88.0403	0	0.25956	0.24168	0	0	0	0.89371	0.89034	0	0	0	0.6441	0.13867	0	0	0	0.80232	0.70364	0.6991	0.394	0.27587	0.52281	0.31849	0
Sarcosine	88.0403	0	0.25956	0.24168	0	0	0	0.89371	0.89034	0	0	0	0.6441	0.13867	0	0	0	0.80232	0.70364	0.6991	0.394	0.27587	0.52281	0.31849	0
D-Alanyl-D-alanine	159.078	0.79023	0.31514	0.53543	0.31934	0.45945	0.28684	0	0.34732	0	2.2204e-16	0.34398	0.73852	0.51103	0.12112	0	0	0.90321	0.73082	0.86758	0	0	0.80319	0.63975	0.57139
D-Glucose	179.056	0	0.697	0.089001	0	0.59705	0.6177	0.34571	0	0	0	0.048679	0.75525	0	0	0	0.8375	0	0	0.6331	1.1102e-16	0.82209	0.39948	0.34273	0
D-Fructose	179.056	0	0.697	0.089001	0	0.59705	0.6177	0.34571	0	0	0	0.048679	0.75525	0	0	0	0.8375	0	0	0.6331	1.1102e-16	0.82209	0.39948	0.34273	0
D-Galactose	179.056	0	0.697	0.089001	0	0.59705	0.6177	0.34571	0	0	0	0.048679	0.75525	0	0	0	0.8375	0	0	0.6331	1.1102e-16	0.82209	0.39948	0.34273	0
myo-Inositol	179.056	0	0.697	0.089001	0	0.59705	0.6177	0.34571	0	0	0	0.048679	0.75525	0	0	0	0.8375	0	0	0.6331	1.1102e-16	0.82209	0.39948	0.34273	0
D-Mannose	179.056	0	0.697	0.089001	0	0.59705	0.6177	0.34571	0	0	0	0.048679	0.75525	0	0	0	0.8375	0	0	0.6331	1.1102e-16	0.82209	0.39948	0.34273	0
D-Allose	179.056	0	0.697	0.089001	0	0.59705	0.6177	0.34571	0	0	0	0.048679	0.75525	0	0	0	0.8375	0	0	0.6331	1.1102e-16	0.82209	0.39948	0.34273	0
beta D-Galactose	179.056	0	0.697	0.089001	0	0.59705	0.6177	0.34571	0	0	0	0.048679	0.75525	0	0	0	0.8375	0	0	0.6331	1.1102e-16	0.82209	0.39948	0.34273	0
D-Gluconate	195.051	0.45836	0.40471	0	0.25369	0.76518	0.4708	0.89443	0	0.22704	0	0	0.94606	0	0	0.03911	0.24171	0.67574	0	0.86313	0.043614	0.10343	0	0.096024	0.17526
D-Mannonate	195.051	0.45836	0.40471	0	0.25369	0.76518	0.4708	0.89443	0	0.22704	0	0	0.94606	0	0	0.03911	0.24171	0.67574	0	0.86313	0.043614	0.10343	0	0.096024	0.17526
L-Idonate	195.051	0.45836	0.40471	0	0.25369	0.76518	0.4708	0.89443	0	0.22704	0	0	0.94606	0	0	0.03911	0.24171	0.67574	0	0.86313	0.043614	0.10343	0	0.096024	0.17526
D-Altronate	195.051	0.45836	0.40471	0	0.25369	0.76518	0.4708	0.89443	0	0.22704	0	0	0.94606	0	0	0.03911	0.24171	0.67574	0	0.86313	0.043614	0.10343	0	0.096024	0.17526
D-Galactonate	195.051	0.45836	0.40471	0	0.25369	0.76518	0.4708	0.89443	0	0.22704	0	0	0.94606	0	0	0.03911	0.24171	0.67574	0	0.86313	0.043614	0.10343	0	0.096024	0.17526
L-Galactonate	195.051	0.45836	0.40471	0	0.25369	0.76518	0.4708	0.89443	0	0.22704	0	0	0.94606	0	0	0.03911	0.24171	0.67574	0	0.86313	0.043614	0.10343	0	0.096024	0.17526
alpha-D-Ribose 5-phosphate	229.012	0.65549	0.93611	0.73273	0.077663	0.63874	0.31282	0.42877	0	0.77613	0.095071	0.7963	0.79588	0.69853	2.2204e-16	0	0.5003	0	0.032453	0.61524	0.46636	0.69331	0.96985	0	0.59737
D-Ribulose 5-phosphate	229.012	0.65549	0.93611	0.73273	0.077663	0.63874	0.31282	0.42877	0	0.77613	0.095071	0.7963	0.79588	0.69853	2.2204e-16	0	0.5003	0	0.032453	0.61524	0.46636	0.69331	0.96985	0	0.59737
D-Xylulose 5-phosphate	229.012	0.65549	0.93611	0.73273	0.077663	0.63874	0.31282	0.42877	0	0.77613	0.095071	0.7963	0.79588	0.69853	2.2204e-16	0	0.5003	0	0.032453	0.61524	0.46636	0.69331	0.96985	0	0.59737
alpha-D-Ribose 1-phosphate	229.012	0.65549	0.93611	0.73273	0.077663	0.63874	0.31282	0.42877	0	0.77613	0.095071	0.7963	0.79588	0.69853	2.2204e-16	0	0.5003	0	0.032453	0.61524	0.46636	0.69331	0.96985	0	0.59737
L-Ribulose 5-phosphate	229.012	0.65549	0.93611	0.73273	0.077663	0.63874	0.31282	0.42877	0	0.77613	0.095071	0.7963	0.79588	0.69853	2.2204e-16	0	0.5003	0	0.032453	0.61524	0.46636	0.69331	0.96985	0	0.59737
D-Arabinose 5-phosphate	229.012	0.65549	0.93611	0.73273	0.077663	0.63874	0.31282	0.42877	0	0.77613	0.095071	0.7963	0.79588	0.69853	2.2204e-16	0	0.5003	0	0.032453	0.61524	0.46636	0.69331	0.96985	0	0.59737
L-Xylulose 5-phosphate	229.012	0.65549	0.93611	0.73273	0.077663	0.63874	0.31282	0.42877	0	0.77613	0.095071	0.7963	0.79588	0.69853	2.2204e-16	0	0.5003	0	0.032453	0.61524	0.46636	0.69331	0.96985	0	0.59737
D-Glucosamine	178.068	0.6746	0.94872	0.36882	0.49323	0.23835	0.56462	0.13118	0.553	0.46673	0.61155	0.45356	0	0.80902	0.019396	0	0.64566	0	0	0.66606	0.14322	0.61829	0	0.19112	0
L-Glutamate	146.046	0	0.97979	1.1102e-16	0.86933	0.63671	0.38821	0	0	0.25455	0.55733	0	0	0.22885	0	0.60291	0.70581	0.57474	0.53676	0.56396	0.1943	0.96999	0.5197	0.84751	0
D-Glutamate	146.046	0	0.97979	1.1102e-16	0.86933	0.63671	0.38821	0	0	0.25455	0.55733	0	0	0.22885	0	0.60291	0.70581	0.57474	0.53676	0.56396	0.1943	0.96999	0.5197	0.84751	0
O-Acetyl-L-serine	146.046	0	0.97979	1.1102e-16	0.86933	0.63671	0.38821	0	0	0.25455	0.55733	0	0	0.22885	0	0.60291	0.70581	0.57474	0.53676	0.56396	0.1943	0.96999	0.5197	0.84751	0
Sedoheptulose 7-phosphate	289.032	0.74385	0.34178	0.2695	0	0.91063	0.83995	0.45977	0.86317	0.38876	0.42788	0.41106	0.8969	0.96591	0	0.67744	0.77095	0.46664	0.038243	0.56858	0.65428	0.71901	0	0.60266	0.25259
D-Glycero-D-manno-heptose 7-phosphate	289.032	0.74385	0.34178	0.2695	0	0.91063	0.83995	0.45977	0.86317	0.38876	0.42788	0.41106	0.8969	0.96591	0	0.67744	0.77095	0.46664	0.038243	0.56858	0.65428	0.71901	0	0.60266	0.25259
D-Glycero-D-manno-heptose 1-phosphate	289.032	0.74385	0.34178	0.2695	0	0.91063	0.83995	0.45977	0.86317	0.38876	0.42788	0.41106	0.8969	0.96591	0	0.67744	0.77095	0.46664	0.038243	0.56858	0.65428	0.71901	0	0.60266	0.25259
L-Malate	133.014	0	0.9007	0.6712	0.68285	0.44268	0.9062	0.40816	0.1836	0.17988	0.11636	0.34216	0	0	0	0	0.064073	0.68275	0.21159	0.3183	0	0.43388	0.42528	0.46689	0
D-Malate	133.014	0	0.9007	0.6712	0.68285	0.44268	0.9062	0.40816	0.1836	0.17988	0.11636	0.34216	0	0	0	0	0.064073	0.68275	0.21159	0.3183	0	0.43388	0.42528	0.46689	0
D-Mannitol	181.072	0	0	0.21743	0	0	0	0	0.65314	0.095116	0	0.38552	0	0	0.60556	0.13928	0.78563	0.6921	0.49447	0	0.15305	0.13805	0	0	0.11496
D-Sorbitol	181.072	0	0	0.21743	0	0	0	0	0.65314	0.095116	0	0.38552	0	0	0.60556	0.13928	0.78563	0.6921	0.49447	0	0.15305	0.13805	0	0	0.11496
Galactitol	181.072	0	0	0.21743	0	0	0	0	0.65314	0.095116	0	0.38552	0	0	0.60556	0.13928	0.78563	0.6921	0.49447	0	0.15305	0.13805	0	0	0.11496
L-Serine	104.035	0.18162	0.95044	0.78167	0.59454	0.51336	0.56838	0	0.2002	0.27915	0	0.024314	0.95677	0.30504	0.31939	2.2204e-16	0	0.60993	3.3307e-16	0.83272	0.2055	0.53184	0.26871	0	0.0055982
D-Serine	104.035	0.18162	0.95044	0.78167	0.59454	0.51336	0.56838	0	0.2002	0.27915	0	0.024314	0.95677	0.30504	0.31939	2.2204e-16	0	0.60993	3.3307e-16	0.83272	0.2055	0.53184	0.26871	0	0.0055982
Decanoate (n-C10:0)	171.139	0.062498	0.72348	0.22401	0.69866	0	0.52427	0.73363	0.074701	0.12202	0.067209	0	0	0	0.52962	0.013369	0.41881	0	0.81751	0	0.88997	0.7905	0.089327	0	0.074902
Deoxyuridine	227.068	0.34739	0	0.032652	0.67062	0.51901	0.60678	0.2302	0.45351	0.13768	0.71488	0.70964	0	0.56311	0.27385	0	0.087135	0.58965	0.24317	0.62395	0.48047	0.60801	0.49414	1.1102e-16	0
Dethiobiotin	213.128	0.33122	0	0	0	0	0.79772	0.47877	0.39588	0.2662	0.3176	0	0.69818	0.67615	0.76994	0	0.86369	0.78436	0.86518	0.28811	0.0024095	0.82864	0.73442	0	0.25644
Dihydroxyacetone phosphate	168.991	0.66115	0.33217	0.3456	0	0.88961	0.82071	0	0	0.45205	0	0	0.61666	0	0	0	0.64177	0.12206	0	0	0	0.53123	0	0.13859	0.28561
Glyceraldehyde 3-phosphate	168.991	0.66115	0.33217	0.3456	0	0.88961	0.82071	0	0	0.45205	0	0	0.61666	0	0	0	0.64177	0.12206	0	0	0	0.53123	0	0.13859	0.28561
Diphosphate	176.936	0.081963	0	0	0	0.24318	0.61169	0	0.27617	0	0.32784	0	0.20847	0.88536	0	0.79999	0.13616	0.69609	0.34235	0.32692	0.46175	0.19013	0.52892	0.56723	0
Dodecanoate (n-C12:0)	199.171	0.42892	0.03364	0.28582	0.55358	0.73725	0.97255	0.86185	0.74822	0.62408	0.18274	0	0	0	0	0.76442	0	0	0.66407	0	0.39416	0	0.065413	0.035029	0.084345
Dopamine	152.071	0.39379	0.45518	0.12602	0.15326	0	0	0.34646	0	0	0	0.30827	0.61228	0	0	0.31284	0.30868	0	0	0.08694	0	0.3692	0.49934	0	0
Enterochelin	668.139	0.52009	2.2204e-16	0.093514	0	0.22111	0.70909	0.38845	0	0	0	0	0	0	3.3307e-16	0	1.1102e-16	0	0	0	0.27681	2.2204e-16	2.2204e-16	0	0
Fumarate	115.004	0	0.80389	0.61016	0.9692	0.046502	0.9026	0	0.24097	0.15373	0.28566	0.16318	0.16342	0.53508	0	0.30604	0.25355	0.84973	0.12345	0.4098	0.14373	0.51142	0.49157	0	0.02154
GDP	442.016	0.12339	0.37008	0.81916	0.10936	0.34202	0	0.47918	0.66951	0.43981	0	0.52357	0.06896	0.0062714	0	0	0.17317	0.18173	0	0	0.37277	0.74971	0.61226	0.54135	0.23273
Glycerol	91.0399	0.58638	0	0	0	0.30924	0.04896	0	0.23795	0.11398	0	0.4401	1.1102e-16	0.4699	0.17316	0.084352	0	0.39466	0.89898	0	0.87161	0	0.27802	0.60249	0
Glycerol 3-phosphate	171.007	0	0	0.15386	0.18507	0.92674	0.28359	0	0.20314	0.10871	0.63075	0	0.86708	0.64246	0.1632	0	0	0.25276	0.77752	0.16238	0.13005	0.94903	0.83825	0	0
Glycerol 2-phosphate	171.007	0	0	0.15386	0.18507	0.92674	0.28359	0	0.20314	0.10871	0.63075	0	0.86708	0.64246	0.1632	0	0	0.25276	0.77752	0.16238	0.13005	0.94903	0.83825	0	0
Glycerophosphoglycerol	245.043	0.71386	0.89082	0.15756	0.75341	0.93147	0	0.90507	0.47042	0.22098	0.60773	0	0.70072	0.51661	0	0	0.012199	0.112	0	0.39308	0.21094	0.54164	0.35803	0.69359	0.27968
Glycine	74.0248	0	0.73447	0.75592	0.22105	0.17633	0.25065	0.48886	0.29574	0.33758	0	0.11159	0.6469	0.60065	0.11013	0.18619	0	0.5721	0.59712	0.82534	0.31058	0.45833	0	0	0
L-Valine	116.072	0.80339	0	0.44122	0	0.25889	0	0	0	0	4.4409e-16	0	0.25626	0.091931	0	0.59476	0.44335	0	0	0.1325	0.15537	0	0	0	0
Glycine betaine	116.072	0.80339	0	0.44122	0	0.25889	0	0	0	0	4.4409e-16	0	0.25626	0.091931	0	0.59476	0.44335	0	0	0.1325	0.15537	0	0	0	0
Glycolate	75.0086	0.74598	0.66805	0.86927	0.58265	0.49168	0.92999	0.44114	0.6562	0.0013339	0.19969	0	0	0.1719	0	0	0.14873	0.096508	0.3283	0.32482	0.33593	0.74666	1.1102e-16	0.4274	0
Glyoxylate	72.993	0	0.28657	0.82864	0.50264	0.019769	0	0.30182	0	0.20961	0	0	0	0	0.363	0	0	0	0	0.19678	0.58493	0.57156	0.11061	0.12579	0
Guanine	150.042	0.50836	0.14768	0.048308	0	0.10762	0	0	0.20435	0.31213	0.29508	0.036755	0	0.10253	0.25811	0.66698	0.54953	0.65473	0.085646	0.5119	0	0	0.56849	0.44994	0
Hexadecanoate (n-C16:0)	255.233	0.078114	0.50858	0.029333	0	0	0	0.31763	0.13594	0.39852	0	0	0.30237	0	0.011077	0	0	0	0.22598	0	0	0.14352	0.62756	0	0
Hexadecenoate (n-C16:1)	253.218	0.22677	0	0	0	0.34458	0.66746	0.45369	0	0	0	0.46092	0.82182	0.074946	0	0.60574	2.2204e-16	0.67334	0.33644	0	0.34064	0.050663	0	0.0061114	0
Hexanoate (n-C6:0)	115.076	0	0.98655	0.70374	0.91457	0.90758	0.91606	0.062225	0.52114	0.18291	0.83739	0	0.93047	0.1096	0.74146	0.032699	0.94025	0.36016	0	0	0.4699	0	0	0	0
Hydroquinone	109.029	0	0	0.79343	0	0.034509	0.72958	0.82911	0.41692	0.15584	0.49994	0.8439	0.077703	0	3.3307e-16	0	0.12047	0	0	0.35099	0	0.6642	0	0.68685	0
Hypoxanthine	135.031	0.75301	0.68073	0.55254	0.72077	0.15318	0.69684	0.083501	0.035924	0.63601	0.67471	0.37688	0	0.41004	0	0.50522	0.24702	0	0.22759	0	0.35647	0	0	0	0
ITP	506.969	0	0	0.40984	0	0.34049	0	0.1744	0.43019	0.54201	0	0	0	0.1577	0	0	0	0	0.021666	0	0.0056165	0.54334	0.47018	0.50279	0
Indole	116.054	0.52312	0.077478	0.46999	0	0.44985	0	0.087151	0.4342	0	0	0	0.62732	0.68905	0.55636	0.62621	0.15645	0	0.38305	0.21034	0	0.41945	0	0	0
Isethionic acid	124.991	0.22549	0	0.58789	0.52295	0	0.52328	0.65156	0	0.1759	0	0.63132	0.90769	0.17381	0	0.56807	0.78598	0	0.45892	0.046289	0.13624	0.44755	0	0	0
L-Aspartate 4-semialdehyde	116.035	0	0.99317	0.88593	0.86674	0.82632	0.7714	0.29392	0.39321	0.021367	0	0.16453	0.85179	0.92067	0	0	0.19904	0.69208	0.37673	0.57732	0.086435	0.8646	0.17705	0.24061	0
L-2-Amino-3-oxobutanoate	116.035	0	0.99317	0.88593	0.86674	0.82632	0.7714	0.29392	0.39321	0.021367	0	0.16453	0.85179	0.92067	0	0	0.19904	0.69208	0.37673	0.57732	0.086435	0.8646	0.17705	0.24061	0
L-Threonine	118.051	0.96535	0.6101	0.90445	0.35814	0	0.59806	0.49546	0.21323	0.094847	0.49508	0.88237	0.82911	0.27106	0.44539	0	0.21207	0.94435	0.53223	0.92881	0.30037	0.79216	0.34189	0.07036	0
L-Homoserine	118.051	0.96535	0.6101	0.90445	0.35814	0	0.59806	0.49546	0.21323	0.094847	0.49508	0.88237	0.82911	0.27106	0.44539	0	0.21207	0.94435	0.53223	0.92881	0.30037	0.79216	0.34189	0.07036	0
L-Allo-threonine	118.051	0.96535	0.6101	0.90445	0.35814	0	0.59806	0.49546	0.21323	0.094847	0.49508	0.88237	0.82911	0.27106	0.44539	0	0.21207	0.94435	0.53223	0.92881	0.30037	0.79216	0.34189	0.07036	0
L-Aspartate	132.03	0	0	0.57224	0	0	0.90339	0.89467	0.26462	0.12294	0	0	0.65919	0.58136	0	0.15412	0.67425	0.77891	0.63891	0.52444	0	1.1102e-16	0.04262	0	0
L-Rhamnose	163.06	0	0	0	0.060021	0.37758	0.24806	0.578	0.4193	0.13961	0	0	0.050477	0.39024	0.26366	0	0	0.2372	0.018785	0.36809	0.18684	0.77119	0.6773	0.35123	0.82897
L-Rhamnulose	163.06	0	0	0	0.060021	0.37758	0.24806	0.578	0.4193	0.13961	0	0	0.050477	0.39024	0.26366	0	0	0.2372	0.018785	0.36809	0.18684	0.77119	0.6773	0.35123	0.82897
L-Fucose	163.06	0	0	0	0.060021	0.37758	0.24806	0.578	0.4193	0.13961	0	0	0.050477	0.39024	0.26366	0	0	0.2372	0.018785	0.36809	0.18684	0.77119	0.6773	0.35123	0.82897
L-fuculose	163.06	0	0	0	0.060021	0.37758	0.24806	0.578	0.4193	0.13961	0	0	0.050477	0.39024	0.26366	0	0	0.2372	0.018785	0.36809	0.18684	0.77119	0.6773	0.35123	0.82897
L-Fuculose 1-phosphate	243.028	0.46293	0.83526	0	0	0.75044	0.94018	0	0.27557	0.89337	0.58047	0.79504	0.8304	0	0	0	0.041995	0.47984	0	0.24436	0.46813	0.60644	0.58867	0.83846	0.83073
L-Rhamnulose 1-phosphate	243.028	0.46293	0.83526	0	0	0.75044	0.94018	0	0.27557	0.89337	0.58047	0.79504	0.8304	0	0	0	0.041995	0.47984	0	0.24436	0.46813	0.60644	0.58867	0.83846	0.83073
L-Glutamate 5-phosphate	226.012	0.41497	0	0.025219	0.12921	0	0	0.12711	0.28226	0.36961	0.22281	0.49852	0.56338	0.066283	0	0.52128	0.2659	0.46741	0	0.31228	0.51711	0.057348	0.7066	0	0
L-Glutamine	145.066	0.80883	0.96464	0.46003	0.62649	0.78806	0.71632	0.10355	0.82414	0	0.17236	0.56301	0.93496	0.064846	0	0	0	0.58382	0.73376	0.71844	0.5611	0.014918	0.71102	0.55977	0.33363
L-Histidine	154.061	0.36934	0.76375	0.11413	0	0	0	0.05049	0.48609	0.15024	0	0.55499	0	0	0.085721	0.5252	0.53887	0.31519	0.25838	0.37824	0.22386	0	0	0	0
L-Histidinol	140.083	0	0.63508	0.36688	0.24661	0	0.25784	0	0.55083	0.065496	0.56116	0.41724	0.73521	0.73701	3.3307e-16	0	0.89618	0.76831	2.2204e-16	0.69542	0	0	0.40943	0.51287	0.93467
L-Leucine	130.087	0.96143	0.44458	0.63508	0.22151	0.90311	0.96447	0	0	0	0	0	0.69754	0.27342	0	0.33656	0	0.68836	0	0.30213	0	0	0	0	0
L-Isoleucine	130.087	0.96143	0.44458	0.63508	0.22151	0.90311	0.96447	0	0	0	0	0	0.69754	0.27342	0	0.33656	0	0.68836	0	0.30213	0	0	0	0	0
L-Lysine	145.098	0.43812	0.24209	0	0.4241	0.65091	0.65402	0	0.69541	0.3778	0.42047	0.12003	0.59501	0.47423	0.38825	0.79668	0	0.53716	0	0.41736	0.34507	0.54728	0.20128	0	0.33868
L-Methionine Sulfoxide	164.035	0	0	0	0.28141	0.67937	0.72407	0.62448	0.60887	0.81049	0	0.21707	0	0.47821	0.5655	0.58523	0.1593	0.48595	0	0.50165	0.49615	0.69551	0.56525	0	0.15738
L-methionine-R-sulfoxide	164.035	0	0	0	0.28141	0.67937	0.72407	0.62448	0.60887	0.81049	0	0.21707	0	0.47821	0.5655	0.58523	0.1593	0.48595	0	0.50165	0.49615	0.69551	0.56525	0	0.15738
L-Phenylalanine	164.071	0	0.62159	0	0	0.090869	0	0.70168	0	0	0.3784	0.40717	0.16527	0	0	0.059524	0.33859	0.81055	0.23607	0.67493	0	0	0.24456	0.44183	0.32612
Sucrose	341.109	0.9148	0.75026	0	0.23903	0.81329	0.12577	0	0.2401	0	0.089074	0	0.67327	0	0	0.2601	0	0.031311	0.32444	0	0	0.50863	0.074684	0.67554	0.38968
Maltose	341.109	0.9148	0.75026	0	0.23903	0.81329	0.12577	0	0.2401	0	0.089074	0	0.67327	0	0	0.2601	0	0.031311	0.32444	0	0	0.50863	0.074684	0.67554	0.38968
Lactose	341.109	0.9148	0.75026	0	0.23903	0.81329	0.12577	0	0.2401	0	0.089074	0	0.67327	0	0	0.2601	0	0.031311	0.32444	0	0	0.50863	0.074684	0.67554	0.38968
Trehalose	341.109	0.9148	0.75026	0	0.23903	0.81329	0.12577	0	0.2401	0	0.089074	0	0.67327	0	0	0.2601	0	0.031311	0.32444	0	0	0.50863	0.074684	0.67554	0.38968
Melibiose	341.109	0.9148	0.75026	0	0.23903	0.81329	0.12577	0	0.2401	0	0.089074	0	0.67327	0	0	0.2601	0	0.031311	0.32444	0	0	0.50863	0.074684	0.67554	0.38968
Pyruvate	87.0086	0	0.35234	0.46499	0	0.97128	2.2204e-16	0.37891	0	0.6042	0	0	0	0	0.27399	0	0.053789	0.42256	0	0	0.18326	0.30006	0	0	0.1007
Malonate semialdehyde	87.0086	0	0.35234	0.46499	0	0.97128	2.2204e-16	0.37891	0	0.6042	0	0	0	0	0.27399	0	0.053789	0.42256	0	0	0.18326	0.30006	0	0	0.1007
Maltotetraose	665.216	0.49331	0.3451	0.67365	0.21821	0.44283	0.9578	0.82364	0	0.90131	0	2.3399e-08	0	0.052586	0	0.39439	0	0	0	0	0.13416	0	0	0.36218	0
Maltotriose	503.162	0	0.47416	0.36346	0	0	0	0	0.24768	0	0.33369	0.88283	0.80088	0	0.20534	0	0	0.22837	0	0.37184	0	0	0.48291	0	0
Mercaptopyruvate	118.981	0	0	0.32688	0.17324	0.70065	0.095794	0.19125	0	0.18169	0	0.12093	0.74381	0.66192	0.005571	0.45194	0	0.47933	0.54861	0	0.67427	0.55359	0.18627	0.37216	0.52158
Methylglyoxal	71.0136	0	0	0	0	0.54306	0	0.21008	0	0.33674	0	0	0.21645	0.5759	0.39302	0.0085272	0.042265	0.40074	0.36374	0.42341	0	0.41656	0.62272	0.53548	0
N-((R)-4-Phosphopantothenoyl)-L-cysteine	401.076	0.51218	0	0.43273	0	0.72477	0.33868	0.71957	0	0.029287	1.6338e-11	0	0	0.34683	0	0	0.44846	0	0.15115	0.057161	0.02111	0.49216	0.33337	0	0.49474
N-Acetyl-D-glucosamine	220.084	0.95259	0.39392	0	0.088466	0.018744	0.40525	0.33794	0.16758	0.088642	0	0	0	0	0.0002896	0.27397	0.20497	0.41035	0	0.11331	0	0	0	0	0.12966
N-Acetyl-D-mannosamine	220.084	0.95259	0.39392	0	0.088466	0.018744	0.40525	0.33794	0.16758	0.088642	0	0	0	0	0.0002896	0.27397	0.20497	0.41035	0	0.11331	0	0	0	0	0.12966
N-Acetyl-D-galactosamine	220.084	0.95259	0.39392	0	0.088466	0.018744	0.40525	0.33794	0.16758	0.088642	0	0	0	0	0.0002896	0.27397	0.20497	0.41035	0	0.11331	0	0	0	0	0.12966
N-Acetyl-D-glucosamine(anhydrous)N-Acetylmuramic acid	477.172	0.52984	0.58981	0.10866	0.8483	0.55126	0.071885	0.68825	0.48311	0.80192	0	0	0.18263	0.55735	0.0029312	0.60722	0	0	0.020083	0.002617	0.30463	0.052097	0.15523	0.39283	0
N-Acetyl-L-glutamate	188.057	0.53373	0.42568	0.29653	0.48576	0.66374	0	0.7476	0	0.35428	0.79056	0.40531	0.25002	0.39198	0	0.81463	0.43114	0.65748	1.1102e-16	0.66961	0.1953	0.40215	0.54555	0.67757	0.57325
N-Acetyl-L-glutamate 5-semialdehyde	172.062	0.3375	0.94991	0.52568	0.07648	0.9331	0.8573	0.90805	0.94745	0	0	0.94147	0.30592	0	0	0.24861	0	0.71344	0	0.77029	0.32002	0.73123	0.55648	0	0
N-Acetyl-L-glutamyl 5-phosphate	268.026	0.51508	0.485	0.50069	0.6544	0.76513	0.43683	0.0081584	0	0.69664	0.38243	0.3865	0.21139	0.22821	0	0	0.45797	0	0.042078	0	0.13811	0	0.3144	0	0
N-Acetylanthranilate	178.051	0.38714	0.87627	0.7063	0.58519	0.60309	0.04767	0	2.2204e-16	0.58544	0.48914	0.63261	0.29216	0.50982	1.1102e-16	0.099959	0.84384	0.61705	0	0.88524	0.20517	0.61841	0.42596	0.54782	0
N-Acetylneuraminate	308.099	0.0016355	0	0	0.28867	0.015379	0.10978	0	0.10699	0.34755	0.1363	0	0.30425	0	0	0.19248	1.7348e-05	0	1.2744e-05	0	0.57945	0	0.20344	0.27542	0
N-Carbamoyl-L-aspartate	175.036	0	0	0.22841	0	0	0.92334	0	0.32997	0.4851	2.2204e-16	0	0.56619	0.41455	0	0.052942	0.095757	0.69074	0	0.29781	0.03128	0	0	2.2204e-16	0
N-Succinyl-2-L-amino-6-oxoheptanedioate	288.073	0.65957	0.88058	0.94608	0.26616	0.60847	0.92797	0	0	0	0.58037	0.84822	0	0.83797	0.45927	0.67913	0.64004	0.5953	0	0.54148	0	0.56223	0	0	0
N-Succinyl-LL-2,6-diaminoheptanedioate	289.104	0.66151	0.8717	0.65206	0.62911	0.63179	0.95568	0.42779	0.074205	0.67847	0.28116	0.5374	0.52337	0.24976	0	0	0.26733	0.31655	0.5477	0.1834	0.18157	0.77733	0.41448	0.26536	0
N1-(alpha-D-ribosyl)-5,6-dimethylbenzimidazole	277.118	0	0.39882	0.046175	0	0.68507	0	0	0.01861	0	0	0.084587	0	0.49316	0	0	0	0.023783	0.028676	0	0.3877	0.73557	0.79546	0.24353	0.8326
N1-Acetylspermidine	186.159	0.29286	0.097722	0.52778	0.14991	0.10028	0.46725	0.51951	0.22674	0	0	0.023372	0.32427	0	0	0.56785	0	0.78461	0.41164	0.38618	0	0	0	0.11908	0
N8-Acetylspermidine	186.159	0.29286	0.097722	0.52778	0.14991	0.10028	0.46725	0.51951	0.22674	0	0	0.023372	0.32427	0	0	0.56785	0	0.78461	0.41164	0.38618	0	0	0	0.11908	0
N2-Acetyl-L-ornithine	173.093	0.62604	0.83006	0.31615	0.23051	0.70705	0	0.39864	0	0.097261	0.35817	0	0.46953	0.65263	0	0	0	0	0	0.57969	0.20819	0.80418	0.45796	0.37465	0.12327
N2-Succinyl-L-glutamate	246.064	0.93534	0.25434	0.29933	0.44773	0.22694	0	0	0.54529	0.51393	0.48139	0.48104	0.46806	0	0.56207	0.77443	0.31129	0.27571	0	0.16908	0.15646	0.73131	0	0.55267	0
N2-Succinyl-L-glutamate 5-semialdehyde	230.068	0	0	0	0	0.37576	0.25503	0	0	0	0.067275	0.56312	0	0.85505	0.30964	0.54569	0.33942	0.063607	0	0.34245	0.3425	0.56881	0.69769	0.057811	0.60797
Nicotinamide	121.043	0.32858	0.82834	0.44529	0.78731	0	0.70618	0.18923	0	0.67865	0.61735	0	0	0.37284	0.13713	0.318	0	0.53673	0	0.039726	0.17065	0	0	0	0
Nicotinate	122.025	0	0	0	0.24271	0	0	0.27243	0.13793	0	0	0.67703	0	0	0.42808	0.067566	0	0	0	0	0.015624	0.12295	0	0.39988	0.44178
Nitrate	61.988	0.15568	0	0	0	0.084058	0.30461	0.092597	0	0	0.1795	0.20988	0.018027	0	0	0.48213	0.38461	0	0	0	0	0	0.29083	0.0048072	0.1144
O-Succinyl-L-homoserine	218.064	0.68667	0.34458	0.78333	0.26589	0	0.44407	0.23566	0.42783	0.034021	0.3567	0	0.85536	0.46697	0	0.025965	0	0.81783	0.4358	0.87909	0.10502	0.40502	0	0	0
Orotate	155.01	0.27439	0	0.50758	0	0	0.49194	0	0.3977	0.77065	0.57572	0	0	0.21389	0	0	0.16465	0.063129	0.31185	0	0	3.3307e-16	0	0	0.041192
Oxalate	88.9881	0.032629	0.066959	0.51117	0	0.52595	0.14708	0.55177	0.5959	0	0	0.157	0.095316	0.069882	0	0.13714	0	0	0.08518	0	0.14086	0.80435	0.60512	0	0
Oxalureate	131.007	0.30613	0.5185	0.34149	0	0.57493	0	0.34063	0.41086	0.38847	0.14276	0.6717	0.25834	0	0	0	0	0	0	0	0	0.38532	0.23021	0	0.15618
Oxidized glutathione	611.144	0.97692	0.91072	0.40859	0	2.2204e-16	0.98078	0	0	0	0	2.2204e-16	0	0.57371	0	0.22728	0.20121	0.48277	0.57657	0.59032	0	0.77542	0.56416	0	0.47272
Phenylacetaldehyde	119.05	0	0.16554	0.69081	0	0.05549	0.59776	0.27797	0.1346	0.43502	0.61661	0.35038	0.2746	0.6315	0	0.13871	0	0.73392	0.70845	0.32547	0.66482	0	0.43145	0.31081	0
Phosphoenolpyruvate	166.975	0.64025	0.70958	0.34447	0.022913	0.88192	0.36798	0.12044	0.78406	0.51419	0	0.011863	0	0.040511	2.2204e-16	0	0.15681	0.66562	0	0.66494	0.50934	0	0.65315	0.70108	0
Porphobilinogen	225.09	0.65243	0.064634	1.5432e-14	0.50991	0	0.2188	0.25971	0.2718	0	0	0	0.33355	0	0	0.88426	0	0.53277	0	0.92711	0	0.12237	0	0	0
Propanal	57.0342	0.57488	0	0	0.52201	0.53047	0	0	0	0.39343	0	0	0.12661	0	0.25876	0.09573	0.2125	0.37509	0.34896	0.63727	0.4577	0.55675	0	0.10728	0.65214
Propanoyl phosphate	153	0	0.043986	0	0.13058	0	0	0	0.2358	0.43804	0.063286	0	0	0	0	0	0	0.36345	5.8379e-07	0.28818	0.10333	0.69982	0	0	0.55234
Pyridoxal	166.051	0	0.14468	0.13464	0.47021	0.61025	0.25801	0.49697	0.8467	0.12223	0.60134	0.53327	0.81169	0.51301	0	0	0	0	0.089573	0.59569	0.082035	0.26369	0	0	0.11392
Pyridoxamine	167.082	0	0.24598	0	0	0.28781	0.13368	0.029613	0	0.050221	0	0	0.17186	0	0	0	0	0	0	0	0.21225	0	0	0	0.06228
Pyridoxine	168.066	0	0.30193	0	0.3573	0	0.19396	0.38889	0.24	0	0	6.9659e-05	0	0.0016584	0	0.077453	0	0	0	0.090312	0.23221	0.72697	0.61424	0	0.65415
Reduced glutathione	306.077	0.67711	0.85214	0.71227	0.25869	0.90611	0.76814	0.18611	2.2204e-16	0.63912	0.6015	0.29021	0.98562	0	0	0.59705	0	0.71326	0.36988	0.68186	0.46143	0.53484	0.025516	0	0
Riboflavin	375.131	0.45271	0.83482	0.84788	0.44568	0	0.13977	0.4896	0.33624	0	0.74906	0.68416	0.91763	0	0.7305	0	0.3758	0	0.55994	0	0	0.28309	0.25021	0.14709	0.51717
1-dodecanoyl-sn-glycerol 3-phosphate	353.149	0.19916	0.20501	0	0	0	0	0.31292	0.64693	0.4115	0.22285	0	3.3307e-16	0	0.54396	0	0.61594	0.7619	0.44621	0.50116	0	0.3625	0	0	0.62653
S-Adenosylmethioninamine	353.149	0.19916	0.20501	0	0	0	0	0.31292	0.64693	0.4115	0.22285	0	3.3307e-16	0	0.54396	0	0.61594	0.7619	0.44621	0.50116	0	0.3625	0	0	0.62653
2-dodecanoyl-sn-glycerol 3-phosphate	353.149	0.19916	0.20501	0	0	0	0	0.31292	0.64693	0.4115	0.22285	0	3.3307e-16	0	0.54396	0	0.61594	0.7619	0.44621	0.50116	0	0.3625	0	0	0.62653
Succinate	117.019	0.70422	0.9112	0.63999	0.90088	0.61452	0.97374	0.20771	0.72368	0.36329	0.24653	0.91358	0.26073	0	0	0	0.426	0.47811	0	0.12636	0	0.71909	0.3378	0.52311	0.44246
Sulfate	96.9599	0.25711	0.15569	0.16798	0	0.32933	0.60879	0.34295	0	0	0.02018	0	0.31764	0	0	0	0	0.57153	0.19388	0	0.44463	0	0	0	0
Sulfite	80.9625	0	0	1.2306e-12	0.23277	2.2204e-16	0	0	0.56918	0	0.19049	0.17395	0	0.60265	0.8191	0.40354	0.12688	0.62841	0.2715	0.50844	0	0.47056	0.44508	0.52377	0.32955
Thiamin	264.1	0	0	0	0	0.29185	0	0.2746	0.83523	0	0.32911	0.050639	0	0	2.2204e-16	0.60309	0.63436	0.29469	0	0.38398	0.2579	0.7573	2.2204e-16	0.81401	0.60448
Thiosulfate	112.937	0.74301	0.019433	0.70917	0.79388	0.5503	0.087333	0.42046	0.0074933	0.44325	0.69005	0	0	0.55621	0.17044	0.41735	0	0.54946	0	0.60834	0.033167	0.88881	0	0	0.085928
Thymidine	241.085	0	0.31071	0.069475	0.27428	0	0.21429	0	0.37597	0.12127	0	0.45753	0	0	0	0.26146	0	0.45412	0	0	0.3909	0.51735	0.71	0.37958	0.29785
Thymine	125.036	0.93369	0.87623	0.84566	0.78023	0.62733	0.68938	0.81774	0.56122	0.91719	0.553	0.84662	0	0.83823	0.11168	0.84589	0.38078	0.71571	0.37371	0.77313	0.20669	0.84226	0.85116	0.63882	0.39828
Tyramine	136.077	0	0.59937	0	0	0	0	0.086558	0	0.058836	0.11136	0.48046	0	0	0	0.7327	0.29705	0.50334	0.68122	0.96483	0	0.83941	0.74471	0	0.42911
Uracil	111.02	0.21401	0	0	0	2.2204e-16	0	0	0	0.7029	0.49999	0.56804	0.040014	0.027052	0	2.2204e-16	0.082243	0.48077	0.54311	0.21504	0	0	0	0	0
Urate	167.024	0	0	0.10555	0.40121	0.3348	0	0.6492	0	0.48426	0	0.1773	0.0023656	0.26709	0.19599	0	0.34135	0	0	0	0	0.37275	0	0.017672	0
Uridine	243.063	0.44041	0	0.26438	0.19879	0.80289	0.0034343	0.44419	0.61538	0.64679	0.73328	0.5872	0.50755	0.75975	0	0	0.38299	0.72707	0	0.87316	0.20042	0.83228	0.89987	0.89752	0.82157
Xanthine	151.026	0.0088333	0.028035	0.23713	0	0	1.1102e-16	0.80888	0.27877	0.22851	0	0	0	0.12027	0	0.84538	0	0.32501	0	0.48357	0	0	0.85188	0.44228	0.71857
Xanthosine	283.069	0	0	2.2204e-16	2.2204e-16	0	0	0	0	0	0	2.2204e-16	0	0.38616	0	0.21239	0.098883	0.55846	0.4361	0.51156	1.1102e-16	0.8271	0.82052	0.35316	0.59087
glycogen	161.046	0.83906	0.64133	0.58372	0.73332	0.56061	0	0.61718	0	0.22353	0.90012	0	0	0.62221	0	0.13397	0	0.76044	0.57708	0	0	0.63877	0.11241	0.58657	0.78485
branching glycogen	161.046	0.83906	0.64133	0.58372	0.73332	0.56061	0	0.61718	0	0.22353	0.90012	0	0	0.62221	0	0.13397	0	0.76044	0.57708	0	0	0.63877	0.11241	0.58657	0.78485
4-Hydroxybenzoate	137.027	0.05838	0.59433	0.62548	0.77868	0	0.57325	0.67745	0.0029916	0.4239	0.078043	1.3535e-06	0	0.70745	3.3307e-16	0.63356	0.70545	0.89595	0.54241	0.85368	0.074855	0.74212	0.65646	0.83072	0.47267
butanesulfonate	137.027	0.05838	0.59433	0.62548	0.77868	0	0.57325	0.67745	0.0029916	0.4239	0.078043	1.3535e-06	0	0.70745	3.3307e-16	0.63356	0.70545	0.89595	0.54241	0.85368	0.074855	0.74212	0.65646	0.83072	0.47267
cis-3-(3-carboxyethyl)-3,5-cyclohexadiene-1,2-diol	183.066	0	2.2064e-08	0	0.58135	0.29305	0	0.37898	0.094535	0	0.15451	0	0	0.47766	0	0.091321	0	0	0	0.43914	0	0.70776	0.6965	0	0.18561
cis-Aconitate	173.009	0.78214	0.24322	0.43868	0	0.97528	0.55452	0.16027	0.56083	0.77417	0	0.46705	0	0.74538	0.31749	0.89413	0.079479	0.74136	0.56096	0.90693	0.4474	0.067533	0	0.39832	0
trans-Aconitate	173.009	0.78214	0.24322	0.43868	0	0.97528	0.55452	0.16027	0.56083	0.77417	0	0.46705	0	0.74538	0.31749	0.89413	0.079479	0.74136	0.56096	0.90693	0.4474	0.067533	0	0.39832	0
coprogen	820.309	0	0	0	0	0	0	0	0.8131	0.26183	0	0.012782	0.34431	0	0	0.034534	0	0.45035	0.087351	0.10755	0	0	0.31832	0.043428	0.79902
cyclopropane phosphatidylethanolamine (dihexadec-9,10-cyclo-anoyl, n-C16:0 cyclo)	714.509	0.64696	0.67748	0.32468	0.18662	0.43949	0.1941	0	0	0.33833	0	0.63733	0.1397	0	0.66184	0	0	0.21715	0	0.15128	0.57514	0	0.38451	0.17228	0.1351
cyclopropane phosphatidylglycerol (dihexadec-9,10-cyclo-anoyl, n-C16:0 cyclo)	745.505	0.28997	0.35839	0	0.60711	0	0.13039	0.051194	0	0.31577	0	0	0	0	0.48906	0.59772	0	0	2.2204e-16	0	1.1102e-16	0.22032	0.62455	0.032005	0.19267
cyclopropane phosphatidylglycerol (dioctadec-11,12-cyclo-anoyl, n-C18:0 cyclo)	801.574	0	0	3.3307e-15	0	0	0	0	0	0.33382	0.12289	0	0	0.74963	0	0.0024867	0.10866	0.088312	0.030879	0	0	0.23848	0.24262	0	2.2204e-16
d-biotin d-sulfoxide	259.08	0	0.11952	0	0.1648	0.20322	0	0.2004	0.18022	0	0	0	0	0.65275	0	0.32228	0	0.3482	0	0.55275	0	0.6084	0	0	0
dAMP	330.058	0.051051	0.87311	0	0	0.78583	0.5657	0	0.64851	0	0	0.31117	0.063533	0.85189	0.071624	0.35113	0	0.53033	0	0.56249	0.21324	0.73778	0.52977	0.19796	0.20373
dITP	490.977	0	0	0.50514	0.56247	0.52504	0.20117	0	0	0	0.20108	0	0	0.18212	0.11871	0	0	0.47537	0	0	0	0	0.12126	0	0.2713
dehydroglycine	72.0065	0	1.1102e-16	0	0.60504	0.29226	0.2091	0	0.27478	0.55091	0	0	0.45299	0.17755	0	0.34035	0	0.77999	0.069961	0.20274	0	0.64903	0	0.76551	0.024264
gamma-glutamyl-putrescine	216.135	0	0.45123	0	0	2.2204e-16	1.1102e-16	3.3307e-16	0	0.25517	0.85791	0	0	0	0.0097012	0.27657	0.64134	0.19059	0.23609	0	0.8276	0.58095	0.84406	0.74968	0.71696
gamma-hydroxybutyrate	103.04	0.89729	0.3812	0	0.65682	0.25784	0.043008	0.62162	0	0	0.47108	0.89231	0	0	0.53584	0	0	0.65316	0.088398	0	0	0	0	0.50458	0
methanesulfonate	94.9804	0	0	0.30052	0.088547	0.51662	0	0	0	0.62881	0	0.051504	0	0.5862	0	0	0	0.44894	0.35502	0.8111	0.19794	0.83163	0.57968	0.7847	0.4267
o-Succinylbenzoate	221.044	0	0.042543	0.063709	0.090243	0.76403	0.43405	0.24143	0.1589	0	0	0.13761	2.0383e-05	0.38331	0.099458	0	0.38052	0	0	0.86906	0.20652	0	0.78202	0.84455	0.7127
octadecanoate (n-C18:0)	283.265	0.63653	0.58035	0.28439	0	0.68978	0.17048	0	0.41921	0.16223	0	0	0	0.20434	0.37419	0.64911	0.036967	0.1525	0.86778	0	0.53962	0.17075	0.69248	0.9259	0.47038
octadecenoate (n-C18:1)	281.249	0	0.70159	0	0.39726	0.02347	0.065844	0.18494	0	0.59511	0	0.044526	0	0	0.51679	0.42968	0	0.82394	0	0.6315	0	0	1.1102e-16	0	0
octanoate (n-C8:0)	143.108	0.40222	0.89902	0.41348	0.83883	0.1228	0.54443	0	0.2596	0.53606	0.40969	0	0.11312	0	0	0	0.32428	0.068161	0.4606	0.36143	0.22411	0.14686	0	0.040205	0
octanoate (protein bound)	125.097	0	0	0	0.20517	0	0	0.13869	0.39122	0.67633	0.15712	0	0.90713	0.64353	0	0.10762	0	0.66685	0.66455	0.078357	0.27565	0.17827	0	0.66449	0
p-Cresol	107.05	0.72369	0.96121	0.90918	0.62963	0	0	0.33057	0.48968	0	0.57427	0.93605	0.079089	0.1961	0	0.34495	0	0	0	0	0	0.027645	0.52164	0	0.068538
phosphatidylethanolamine (dioctadec-11-enoyl, n-C18:1)	742.549	0	0.36465	0	0.39389	0	1.1102e-16	0.056983	0	0.095945	0	0	0.37605	0.42051	0.61132	0.54004	0.65775	0	0.0091463	0.12258	0	0.4381	0.081201	0.30342	0.12867
phosphatidylethanolamine (ditetradecanoyl, n-C14:0)	634.441	0	0.034697	0	0	0.61303	0	0	0.041993	0.12242	0.17628	0	0	0.5626	0.11151	1.1102e-16	0	0	0.073849	0	0.017058	0.39099	0	0.32986	0
sn-Glycero-3-phosphoethanolamine	214.049	0	0.41003	0.64484	0.02098	0.68538	0	0.34924	0.48118	0.091245	0.14944	0.63476	0.89848	0.26033	0	0.16951	0	0.73174	0	0	0	0.12293	0.31693	0	0.17852
tetradecanoate (n-C14:0)	227.202	0	0.67176	0.14952	0.10075	0.46547	0.73257	0.41764	0	0.19277	0.32434	0	0.16039	0.16173	0	0	0.36069	0	0.63874	0.42054	0.27132	0	0	0	0
tetradecenoate (n-C14:1)	225.186	0.43828	0.10903	0	0	0	0	0.9355	0.5402	0.79166	0	0	0.75223	0	0.9151	0	0.21026	0.0053514	0.31835	0	0	0	0.082028	0.20135	0.24735
trans-Cinnamate	147.048	0.85078	0.6438	0.10998	0	0.54553	0.80125	0.39849	0	0.071953	0.46347	0.041552	0.73725	0.327	0	0.14059	0	1.1102e-16	0.13307	0.4114	0.25516	0.56065	0.5275	0.67462	0
(2,3-Dihydroxybenzoyl)adenylate	482.075	0	0.78925	0	0	0.12157	0.47343	1.1102e-16	0	0.65807	0.10401	0.45761	0	0	0	0	0	0	0	0	0	0	0	0	0
1,2-dihexadecanoyl-sn-glycerol 3-phosphate	647.458	0	0	0	0.30194	0	0	0.31559	0	0.085411	0	0	0.057754	0	0	0	0	0	0	0	0	0	0	0	0
1,4-Dihydroxy-2-naphthoate	203.033	0	0	0	0.038553	0.63149	0	0.67033	0	0.63651	0	0.17003	0	0	0	0	0	0	0	0	0	0	0	0	0
1-Acyl-sn-glycero-3-phosphoethanolamine (n-C12:0)	396.221	0.15938	0.61232	0.68121	0.48152	0	0	0.17844	0.30235	0.29391	0	0.97718	0.77678	0	0	0	0	0	0	0	0	0	0	0	0
2-Acyl-sn-glycero-3-phosphoethanolamine (n-C12:0)	396.221	0.15938	0.61232	0.68121	0.48152	0	0	0.17844	0.30235	0.29391	0	0.97718	0.77678	0	0	0	0	0	0	0	0	0	0	0	0
1-Acyl-sn-glycero-3-phosphoethanolamine (n-C18:1)	478.295	0.64324	0.51922	0.3659	0.21364	0	0.31833	0.059906	0	0	0	0.29208	0.69632	0	0	0	0	0	0	0	0	0	0	0	0
2-Acyl-sn-glycero-3-phosphoethanolamine (n-C18:1)	478.295	0.64324	0.51922	0.3659	0.21364	0	0.31833	0.059906	0	0	0	0.29208	0.69632	0	0	0	0	0	0	0	0	0	0	0	0
1-Acyl-sn-glycero-3-phosphoglycerol (n-C18:0)	510.302	0	0	0	0.13185	0	0	0	0.060174	0.56236	0	0.089645	0	0	0	0	0	0	0	0	0	0	0	0	0
2-Deoxy-D-ribose 1-phosphate	213.017	0.31592	0.34428	0	0	0.76666	0.22996	0	0	0.53156	0.22608	0.076597	0.31245	0	0	0	0	0	0	0	0	0	0	0	0
2-Deoxy-D-ribose 5-phosphate	213.017	0.31592	0.34428	0	0	0.76666	0.22996	0	0	0.53156	0.22608	0.076597	0.31245	0	0	0	0	0	0	0	0	0	0	0	0
1-deoxy-D-xylulose 5-phosphate	213.017	0.31592	0.34428	0	0	0.76666	0.22996	0	0	0.53156	0.22608	0.076597	0.31245	0	0	0	0	0	0	0	0	0	0	0	0
2',3'-Cyclic CMP	304.035	0.63519	0.88415	0.9126	0.53278	0.31258	0.77638	0	0.35123	0.60392	0	0	0.80142	0	0	0	0	0	0	0	0	0	0	0	0
IMP	347.04	0	0	0	0	0.54219	0	0.047174	0.36698	0	0	0.50184	0.0059631	0	0	0	0	0	0	0	0	0	0	0	0
2(alpha-D-Mannosyl-6-phosphate)-D-glycerate	347.04	0	0	0	0	0.54219	0	0.047174	0.36698	0	0	0.50184	0.0059631	0	0	0	0	0	0	0	0	0	0	0	0
2,5-Diamino-6-(ribosylamino)-4-(3H)-pyrimidinone 5'-phosphate	352.063	0.326	0.61545	0.94512	0.33798	0	0.94814	0	0.89625	0	0.029753	0.71013	0.77294	0	0	0	0	0	0	0	0	0	0	0	0
2-Amino-4-hydroxy-6-(erythro-1,2,3-trihydroxypropyl)dihydropteridine triphosphate	493.984	0	0	0.35869	0	0	0.24287	0.44944	0	0	0.091323	0	0.30903	0	0	0	0	0	0	0	0	0	0	0	0
dihydromonapterin-triphosphate	493.984	0	0	0.35869	0	0	0.24287	0.44944	0	0	0.091323	0	0.30903	0	0	0	0	0	0	0	0	0	0	0	0
Lipoate	205.036	0.78268	0	0.29426	0.60908	0.059621	0.032027	0.20285	0.76981	0.24383	0.24534	0	0.35633	0	0	0	0	0	0	0	0	0	0	0	0
2-Methylcitrate	205.036	0.78268	0	0.29426	0.60908	0.059621	0.032027	0.20285	0.76981	0.24383	0.24534	0	0.35633	0	0	0	0	0	0	0	0	0	0	0	0
methylisocitrate	205.036	0.78268	0	0.29426	0.60908	0.059621	0.032027	0.20285	0.76981	0.24383	0.24534	0	0.35633	0	0	0	0	0	0	0	0	0	0	0	0
2-hydroxy-6-ketononatrienedioate	211.023	0.3648	0.59019	0.74053	0.1604	0.7443	0.37006	0.29174	0	0.5178	0.14904	0.4918	0.53967	0	0	0	0	0	0	0	0	0	0	0	0
3-(Imidazol-4-yl)-2-oxopropyl phosphate	219.013	0.43165	0.2386	0.22157	0.44195	0	0	0	0.45019	0.13032	0.15711	0.57212	0.39604	0	0	0	0	0	0	0	0	0	0	0	0
4-(1-D-Ribitylamino)-5-aminouracil	275.095	0.79441	0.63347	0.79721	0.3306	0	0.90927	0.37265	0	0.40136	0.36442	0.037727	0.86189	0	0	0	0	0	0	0	0	0	0	0	0
4-Amino-2-methyl-5-phosphomethylpyrimidine	218.034	0	0.70435	0	0.016776	0.48773	0	0.082562	0	0.1807	0.21232	0.37306	0.6636	0	0	0	0	0	0	0	0	0	0	0	0
4-Amino-5-hydroxymethyl-2-methylpyrimidine	138.067	0.17391	0.35831	0.26773	0	0.68233	0.73185	0	0.0010739	0.16973	0.063564	0.67758	0.79516	0	0	0	0	0	0	0	0	0	0	0	0
4-Methyl-5-(2-hydroxyethyl)-thiazole	142.032	0.45041	0	0.17916	0.48528	0	0.2629	0	0.65815	0.73207	0	0.090017	0.80549	0	0	0	0	0	0	0	0	0	0	0	0
5-Amino-6-(5'-phosphoribitylamino)uracil	355.059	0	0.46415	0	0.48093	0.18484	0.018604	0.055259	0	0.21421	0.86973	0.89216	0.53914	0	0	0	0	0	0	0	0	0	0	0	0
5-Formamido-1-(5-phospho-D-ribosyl)imidazole-4-carboxamide	365.05	0.56926	0	0.45955	0.24091	0.4836	0	0.43462	0.19558	0	0	0.18555	0	0	0	0	0	0	0	0	0	0	0	0	0
5-O-(1-Carboxyvinyl)-3-phosphoshikimate	323.017	0.29436	0.20932	0	0	0.43098	0.25607	0.83023	0	0.60816	0	0.63301	0.37318	0	0	0	0	0	0	0	0	0	0	0	0
5-Phospho-alpha-D-ribose 1-diphosphate	388.943	0.47751	0	0	0.31565	0.34089	0.24253	0.015812	0.21539	0.2651	0.082441	0	0.48735	0	0	0	0	0	0	0	0	0	0	0	0
6,7-Dimethyl-8-(1-D-ribityl)lumazine	325.114	0.68447	0	0	0.34262	0.68303	0.32681	0.20301	0.82039	0.5406	0.41779	0	0	0	0	0	0	0	0	0	0	0	0	0	0
6-Acetyl-D-glucose	221.067	0	0	0.45248	0	0	0	0	0.67842	0.0084803	0	0.82075	0.19854	0	0	0	0	0	0	0	0	0	0	0	0
ADP-L-glycero-D-manno-heptose	618.088	0	0	0	0.051091	0.59103	0	0.65727	0.2458	0.049276	0.72831	0.60823	0	0	0	0	0	0	0	0	0	0	0	0	0
Adenosine	266.091	0.061443	0.56029	0.44399	0.49783	0.42704	0	0	0	0	0.80504	0.38119	0	0	0	0	0	0	0	0	0	0	0	0	0
Deoxyguanosine	266.091	0.061443	0.56029	0.44399	0.49783	0.42704	0	0	0	0	0.80504	0.38119	0	0	0	0	0	0	0	0	0	0	0	0	0
Betaine aldehyde	100.077	0.045677	0.55292	0	0.70311	0.13543	0.56065	0.31925	0.030421	0.15851	0	0	0.4824	0	0	0	0	0	0	0	0	0	0	0	0
Biotin	243.086	0.5772	0.3749	0.23518	0	0.21766	0.42218	0.40089	0.67143	0.77886	0	0	0.34441	0	0	0	0	0	0	0	0	0	0	0	0
D-Glucosamine 6-phosphate	258.039	0.5512	0.88992	0.7632	0	0.81378	0.38197	0.13943	0.33568	0	0.31228	0.84794	0.25051	0	0	0	0	0	0	0	0	0	0	0	0
D-Glucosamine 1-phosphate	258.039	0.5512	0.88992	0.7632	0	0.81378	0.38197	0.13943	0.33568	0	0.31228	0.84794	0.25051	0	0	0	0	0	0	0	0	0	0	0	0
Glycerophosphoserine	258.039	0.5512	0.88992	0.7632	0	0.81378	0.38197	0.13943	0.33568	0	0.31228	0.84794	0.25051	0	0	0	0	0	0	0	0	0	0	0	0
D-Mannitol 1-phosphate	261.042	0.83909	0.57669	0.5836	0.71029	0.53237	0	0.64822	0	0.95411	0	0.1453	0.50041	0	0	0	0	0	0	0	0	0	0	0	0
D-Sorbitol 6-phosphate	261.042	0.83909	0.57669	0.5836	0.71029	0.53237	0	0.64822	0	0.95411	0	0.1453	0.50041	0	0	0	0	0	0	0	0	0	0	0	0
Galactitol 1-phosphate	261.042	0.83909	0.57669	0.5836	0.71029	0.53237	0	0.64822	0	0.95411	0	0.1453	0.50041	0	0	0	0	0	0	0	0	0	0	0	0
L-tartrate	149.014	0	0.039705	0	0.18332	0.10651	0.32648	0.00050673	0.24559	0.44155	0	0.17618	0.15892	0	0	0	0	0	0	0	0	0	0	0	0
D-tartrate	149.014	0	0.039705	0	0.18332	0.10651	0.32648	0.00050673	0.24559	0.44155	0	0.17618	0.15892	0	0	0	0	0	0	0	0	0	0	0	0
Dephospho-CoA	686.148	0.77955	0	0	0.14418	0	2.2204e-16	0.17964	0.16728	0.35501	0.20732	0	0.71961	0	0	0	0	0	0	0	0	0	0	0	0
Dimethyl sulfoxide	77.0077	0	0.42428	0	0.018419	0	0	0.38552	0.10089	0	0.27654	0.15055	0	0	0	0	0	0	0	0	0	0	0	0	0
Farnesyl diphosphate	381.134	0	0	0	0.7008	0.34721	0	0.81513	0	0	0	0.52163	0	0	0	0	0	0	0	0	0	0	0	0	0
Ferrichrome	739.223	0.56413	0	0.018518	0.086889	0.54659	0.64175	0.72339	0.10222	0	2.2204e-16	0	0.19178	0	0	0	0	0	0	0	0	0	0	0	0
Ferrichrome minus Fe(III)	686.304	0.77377	0	0.40817	0.39252	0.58045	0.57798	0.4428	0.083759	0.45736	0.83029	0	0.13237	0	0	0	0	0	0	0	0	0	0	0	0
GTP	521.983	0.27502	0	0.21898	0	0.42202	0.54953	0	0.2518	0.070275	0.024443	0	0	0	0	0	0	0	0	0	0	0	0	0	0
Guanosine 3',5'-bis(diphosphate)	601.953	0	0	0	0.20253	0.95211	0	0.74603	0	0.43514	0	0	0.51173	0	0	0	0	0	0	0	0	0	0	0	0
Inorganic triphosphate	256.907	0.52874	0.4172	0.016982	0	0	0.29841	0.53039	0	0	0.048314	0.40887	0	0	0	0	0	0	0	0	0	0	0	0	0
chorismate	225.038	0.42298	0	0	0.44803	0.19884	0.33379	0	0	0	0	0.56446	0	0	0	0	0	0	0	0	0	0	0	0	0
Prephenate	225.038	0.42298	0	0	0.44803	0.19884	0.33379	0	0	0	0	0.56446	0	0	0	0	0	0	0	0	0	0	0	0	0
Isochorismate	225.038	0.42298	0	0	0.44803	0.19884	0.33379	0	0	0	0	0.56446	0	0	0	0	0	0	0	0	0	0	0	0	0
N-Acetyl-D-glucosamine 6-phosphate	300.049	0.29007	0.088253	0.29229	0	0	0.2685	0.26369	0.58478	0	0.45975	0.09022	0.73203	0	0	0	0	0	0	0	0	0	0	0	0
N-Acetyl-D-glucosamine 1-phosphate	300.049	0.29007	0.088253	0.29229	0	0	0.2685	0.26369	0.58478	0	0.45975	0.09022	0.73203	0	0	0	0	0	0	0	0	0	0	0	0
N-Acetyl-D-mannosamine 6-phosphate	300.049	0.29007	0.088253	0.29229	0	0	0.2685	0.26369	0.58478	0	0.45975	0.09022	0.73203	0	0	0	0	0	0	0	0	0	0	0	0
N-Acetyl-D-galactosamine 1-phosphate	300.049	0.29007	0.088253	0.29229	0	0	0.2685	0.26369	0.58478	0	0.45975	0.09022	0.73203	0	0	0	0	0	0	0	0	0	0	0	0
N-Acetylmuramate	292.104	0.27701	0.80661	0.67312	0.84709	0.95793	0.51669	0.61227	0.69557	0.91105	2.2204e-16	0.50298	0	0	0	0	0	0	0	0	0	0	0	0	0
N-Methyltryptophan	217.095	0.15411	0.11469	0.59938	0	0.85604	0.33343	0.50891	0.1094	0	0.13311	0	0.31162	0	0	0	0	0	0	0	0	0	0	0	0
N2-Formyl-N1-(5-phospho-D-ribosyl)glycinamide	313.043	0	0	0.23317	0	0.91199	0.74843	0.71429	0.37756	1.1102e-16	0.58914	0	0.79282	0	0	0	0	0	0	0	0	0	0	0	0
Nicotinamide adenine dinucleotide phosphate	742.063	0	0	0	0.22978	0.6651	0.80864	0.19042	0.39033	0	0.20911	0.5529	0.94169	0	0	0	0	0	0	0	0	0	0	0	0
O-Phospho-L-serine	184.002	0	0.62017	0.65758	0	0.6324	0.74712	0	0.82212	0.89295	0	0.69911	0.97477	0	0	0	0	0	0	0	0	0	0	0	0
Orotidine 5'-phosphate	367.015	0	0	0	0.32234	0.71512	0	0.44227	0.035705	4.1722e-13	0.0020276	0	0	0	0	0	0	0	0	0	0	0	0	0	0
P1,P4-Bis(5'-adenosyl) tetraphosphate	835.032	0	0	0	0.099565	0	0.044221	0.35396	0.42812	0	0.062274	0.65169	0.71247	0	0	0	0	0	0	0	0	0	0	0	0
Phenethylamine	120.077	0.16154	0.16088	0.041184	0.1129	0.27928	0	0.089789	0	0	0.31792	0.37922	0.045249	0	0	0	0	0	0	0	0	0	0	0	0
Phosphatidylglycerophosphate (ditetradecanoyl, n-C14:0)	745.415	0	0	0.21383	0.10459	0.10347	0.30755	0.12129	0.1187	0.055669	0.43834	0.44507	0.48729	0	0	0	0	0	0	0	0	0	0	0	0
Phosphotyrosine	260.028	0	0.27981	0.1355	0.56409	0.35084	0.52877	0.63552	0	0.72049	0	0	0.58729	0	0	0	0	0	0	0	0	0	0	0	0
Pyridoxal 5'-phosphate	246.015	0	0	0	0.44852	0.1893	0.70044	0.67163	0.76121	0.067505	0	0.54413	0.94954	0	0	0	0	0	0	0	0	0	0	0	0
S-Adenosyl-L-homocysteine	383.116	0	0	0	0.1279	0.47365	0.18582	0	0	0.0056272	0.66481	0.028304	0.65113	0	0	0	0	0	0	0	0	0	0	0	0
Acetyl-maltose	383.116	0	0	0	0.1279	0.47365	0.18582	0	0	0.0056272	0.66481	0.028304	0.65113	0	0	0	0	0	0	0	0	0	0	0	0
S-Formylglutathione	334.068	0.7695	0.92997	0.89079	0.6695	0	0.66951	0.26552	0.37468	0.57702	0.23125	0.77856	0.77673	0	0	0	0	0	0	0	0	0	0	0	0
S-Ribosyl-L-homocysteine	266.07	0.39724	0.62413	0.17898	0.59758	0.9078	0	0.25207	0	0	0	0	0.13986	0	0	0	0	0	0	0	0	0	0	0	0
UDP	402.995	0	0	0.49238	0	0.10947	0.29586	0.56381	0	0	0	0.44162	0.16428	0	0	0	0	0	0	0	0	0	0	0	0
UDPglucose	565.047	0.48647	0.21688	0	0.035614	0.63997	0.63386	0.78407	0.43053	0.6324	0	0.71351	0.74808	0	0	0	0	0	0	0	0	0	0	0	0
UDPgalactose	565.047	0.48647	0.21688	0	0.035614	0.63997	0.63386	0.78407	0.43053	0.6324	0	0.71351	0.74808	0	0	0	0	0	0	0	0	0	0	0	0
UDP-D-galacto-1,4-furanose	565.047	0.48647	0.21688	0	0.035614	0.63997	0.63386	0.78407	0.43053	0.6324	0	0.71351	0.74808	0	0	0	0	0	0	0	0	0	0	0	0
UDP-D-glucuronate	579.026	0.61744	0	0.1014	0.45012	0.95749	0.011792	0.41748	0	0	0	0.031606	0	0	0	0	0	0	0	0	0	0	0	0	0
Urea	59.0217	0	0.36289	0.48989	0.068389	0.2637	0	0	0.3115	0.42535	0	0	0.57998	0	0	0	0	0	0	0	0	0	0	0	0
XDP	442.995	0	0	0.099504	0.17933	0.55359	0.066598	0.028117	0	0.74522	0.43779	0.052825	0.41063	0	0	0	0	0	0	0	0	0	0	0	0
coprogen unloaded (no Fe(III))	767.394	0.23946	0	0.28847	0.68223	0.82414	0.045688	0	0.20613	0	0	0.35315	0	0	0	0	0	0	0	0	0	0	0	0	0
dCMP	306.052	0.8177	0.61042	0.73689	0.69752	0.65932	0.86441	0.12322	0.70941	0.78018	0.41666	0.094466	0.79889	0	0	0	0	0	0	0	0	0	0	0	0
dTDP-L-rhamnose	547.073	0.16293	0.6746	0.71651	0.46724	0.46805	0.56893	2.2204e-16	0.84477	0	0	0.20849	0.49724	0	0	0	0	0	0	0	0	0	0	0	0
dTTP	480.985	0	0	0	0	0	0	0.38174	0.19712	0	0	0	0	0	0	0	0	0	0	0	0	0	0	0	0
dUTP	466.966	0.39794	0.31878	0	0.53732	0.97759	0	0.062198	0.22804	0	0	0	0	0	0	0	0	0	0	0	0	0	0	0	0
ferric 2,3-dihydroxybenzoylserine	292.959	0.4707	0.58323	0	0	0	0.12451	0	0.13738	0.48731	0	0	0.66101	0	0	0	0	0	0	0	0	0	0	0	0
ferroxamine	612.259	0.26912	0.31199	0.11685	0.68958	0.52536	0.64033	0.47898	0.40027	0.44354	0.54223	0.28838	0.74255	0	0	0	0	0	0	0	0	0	0	0	0
gamma-butyrobetaine	144.103	0.62634	0	0.69062	0	0.64839	0.94401	0	0.9839	0	0	0	0.87345	0	0	0	0	0	0	0	0	0	0	0	0
phosphatidylethanolamine (dihexadec-9enoyl, n-C16:1)	686.476	0.20957	0.49084	0.18338	0.41729	0	0.4387	0.31242	0	0	0	0.35112	0	0	0	0	0	0	0	0	0	0	0	0	0
phosphatidylethanolamine (ditetradec-7-enoyl, n-C14:1)	630.414	0	0	0	0.18043	0	0	0.27418	0	0.23188	0.30663	0	0.23438	0	0	0	0	0	0	0	0	0	0	0	0
sulfoacetate	138.971	0.19939	0.701	0.7894	0.203	0	0	0.22317	0	0.50157	0.60476	0.17671	0.19577	0	0	0	0	0	0	0	0	0	0	0	0
(S)-3-Hydroxybutanoyl-CoA	852.151	0	0	0	0	0	0	0	0	0	0	0	0	0.35377	0	0.1536	0.49341	0.11356	0	0	0.55764	0.17892	0.13942	0.12047	0.19191
1,2-Diacyl-sn-glycerol (dihexadec-9-enoyl, n-C16:1)	563.475	0	0	0	0	0	0	0	0	0	0	0	0	0	0	0.037094	4.3952e-12	0.31519	0.14852	0	0.27551	0.29453	0	0	0.51157
1,2-Diacyl-sn-glycerol (dihexadecanoyl, n-C16:0)	567.499	0	0	0	0	0	0	0	0	0	0	0	0	0.56663	0	0	0.81267	0	0.29695	0	0.23995	0.64753	0.054095	0	0.039233
1,2-Diacyl-sn-glycerol (dioctadec-11-enoyl, n-C18:1)	619.528	0	0	0	0	0	0	0	0	0	0	0	0	1.1102e-16	0	0	0.15868	0.0049509	0	0.081096	0.47142	0.19264	0	0	0.15848
1,2-ditetradecanoyl-sn-glycerol 3-phosphate	591.401	0	0	0	0	0	0	0	0	0	0	0	0	0	0	0.40508	0.14365	0.44656	0.02591	0	0	0.64442	0	0.23339	0
1,4-dihydroxy-2-napthoyl-CoA	948.109	0	0	0	0	0	0	0	0	0	0	0	0	0.22199	0.03491	0.15819	0	0.17719	0	0.43283	0.20818	0.22659	0.057954	0.30134	0
1,6-anhydrous-N-Acetylmuramyl-tetrapeptide	717.297	0	0	0	0	0	0	0	0	0	0	0	0	0.15761	0.043156	0.086539	0.17158	0	0	0	0	0.35769	0	0.30303	0
1-Acyl-sn-glycero-3-phosphoethanolamine (n-C18:0)	480.309	0	0	0	0	0	0	0	0	0	0	0	0	0	0.21325	0.34265	0	0	0.2021	0	0	0.28568	0	0	0.61928
2-Acyl-sn-glycero-3-phosphoethanolamine (n-C18:0)	480.309	0	0	0	0	0	0	0	0	0	0	0	0	0	0.21325	0.34265	0	0	0.2021	0	0	0.28568	0	0	0.61928
2-Acyl-sn-glycero-3-phosphoglycerol (n-C18:1)	509.292	0	0	0	0	0	0	0	0	0	0	0	0	0.22852	0.15007	0.58648	0.52745	0.18066	0	0	0.11953	0.14391	0.023275	0.39712	0.046606
1-Acyl-sn-glycero-3-phosphoglycerol (n-C18:1)	509.292	0	0	0	0	0	0	0	0	0	0	0	0	0.22852	0.15007	0.58648	0.52745	0.18066	0	0	0.11953	0.14391	0.023275	0.39712	0.046606
1-dodecanoyl-sn-glycerol 3-phosphate	353.178	0	0	0	0	0	0	0	0	0	0	0	0	0	0.61224	0	0.35754	0.41589	0	0	0.13598	0	1.1102e-16	0	0
2-dodecanoyl-sn-glycerol 3-phosphate	353.178	0	0	0	0	0	0	0	0	0	0	0	0	0	0.61224	0	0.35754	0.41589	0	0	0.13598	0	1.1102e-16	0	0
D-Fructose 6-phosphate	259.023	0	0	0	0	0	0	0	0	0	0	0	0	0.8889	0	0.035487	0.14667	0.079064	0	0	0.2782	0	0	0.27872	0.123
D-Glucose 6-phosphate	259.023	0	0	0	0	0	0	0	0	0	0	0	0	0.8889	0	0.035487	0.14667	0.079064	0	0	0.2782	0	0	0.27872	0.123
D-Glucose 1-phosphate	259.023	0	0	0	0	0	0	0	0	0	0	0	0	0.8889	0	0.035487	0.14667	0.079064	0	0	0.2782	0	0	0.27872	0.123
D-Mannose 6-phosphate	259.023	0	0	0	0	0	0	0	0	0	0	0	0	0.8889	0	0.035487	0.14667	0.079064	0	0	0.2782	0	0	0.27872	0.123
alpha-D-Galactose 1-phosphate	259.023	0	0	0	0	0	0	0	0	0	0	0	0	0.8889	0	0.035487	0.14667	0.079064	0	0	0.2782	0	0	0.27872	0.123
D-Mannose 1-phosphate	259.023	0	0	0	0	0	0	0	0	0	0	0	0	0.8889	0	0.035487	0.14667	0.079064	0	0	0.2782	0	0	0.27872	0.123
D-Tagatose 6-phosphate	259.023	0	0	0	0	0	0	0	0	0	0	0	0	0.8889	0	0.035487	0.14667	0.079064	0	0	0.2782	0	0	0.27872	0.123
1D-myo-Inositol 1-phosphate	259.023	0	0	0	0	0	0	0	0	0	0	0	0	0.8889	0	0.035487	0.14667	0.079064	0	0	0.2782	0	0	0.27872	0.123
D-Allose 6-phosphate	259.023	0	0	0	0	0	0	0	0	0	0	0	0	0.8889	0	0.035487	0.14667	0.079064	0	0	0.2782	0	0	0.27872	0.123
D-Fructose 1-phosphate	259.023	0	0	0	0	0	0	0	0	0	0	0	0	0.8889	0	0.035487	0.14667	0.079064	0	0	0.2782	0	0	0.27872	0.123
Allulose 6-phosphate	259.023	0	0	0	0	0	0	0	0	0	0	0	0	0.8889	0	0.035487	0.14667	0.079064	0	0	0.2782	0	0	0.27872	0.123
2,3-dehydroadipyl-CoA	892.125	0	0	0	0	0	0	0	0	0	0	0	0	0	0	0	0.37105	0	0.12808	0.13991	0.38305	0	0	0	0.16658
2,3-diaminopropionate	103.046	0	0	0	0	0	0	0	0	0	0	0	0	0	0	0.51666	0	0.88439	0.16297	0	0.44243	0.058169	0	0	0
2-C-methyl-D-erythritol 2,4-cyclodiphosphate	276.988	0	0	0	0	0	0	0	0	0	0	0	0	0.4734	0	0	2.2204e-16	0	0.3845	0	0.12192	0.090841	0.27527	0.38196	0
2-Dehydro-3-deoxy-D-arabino-heptonate 7-phosphate	287.019	0	0	0	0	0	0	0	0	0	0	0	0	0.051966	0	0	0	0.073586	0.08789	0.11164	0.061917	0.0022037	0	0.37834	0.46991
6-phospho-D-glucono-1,5-lactone	257.005	0	0	0	0	0	0	0	0	0	0	0	0	0	0.02411	0.23639	0.1008	0.41976	0	0.75554	0.3593	0.8686	0	0.37149	0.20002
2-Dehydro-3-deoxy-D-galactonate 6-phosphate	257.005	0	0	0	0	0	0	0	0	0	0	0	0	0	0.02411	0.23639	0.1008	0.41976	0	0.75554	0.3593	0.8686	0	0.37149	0.20002
2-Dehydro-3-deoxy-D-gluconate 6-phosphate	257.005	0	0	0	0	0	0	0	0	0	0	0	0	0	0.02411	0.23639	0.1008	0.41976	0	0.75554	0.3593	0.8686	0	0.37149	0.20002
7-deaza-7-carboxyguanine	193.035	0	0	0	0	0	0	0	0	0	0	0	0	0	0	0.063045	0	0.79117	0.94386	0.54495	0.49291	0.66347	0.23229	0	0.20683
D-Glucuronate	193.035	0	0	0	0	0	0	0	0	0	0	0	0	0	0	0.063045	0	0.79117	0.94386	0.54495	0.49291	0.66347	0.23229	0	0.20683
D-Galacturonate	193.035	0	0	0	0	0	0	0	0	0	0	0	0	0	0	0.063045	0	0.79117	0.94386	0.54495	0.49291	0.66347	0.23229	0	0.20683
D-Tagaturonate	193.035	0	0	0	0	0	0	0	0	0	0	0	0	0	0	0.063045	0	0.79117	0.94386	0.54495	0.49291	0.66347	0.23229	0	0.20683
3-Dehydro-L-gulonate	193.035	0	0	0	0	0	0	0	0	0	0	0	0	0	0	0.063045	0	0.79117	0.94386	0.54495	0.49291	0.66347	0.23229	0	0.20683
D-Fructuronate	193.035	0	0	0	0	0	0	0	0	0	0	0	0	0	0	0.063045	0	0.79117	0.94386	0.54495	0.49291	0.66347	0.23229	0	0.20683
5-Dehydro-D-gluconate	193.035	0	0	0	0	0	0	0	0	0	0	0	0	0	0	0.063045	0	0.79117	0.94386	0.54495	0.49291	0.66347	0.23229	0	0.20683
2-Dehydro-L-gulonate	193.035	0	0	0	0	0	0	0	0	0	0	0	0	0	0	0.063045	0	0.79117	0.94386	0.54495	0.49291	0.66347	0.23229	0	0.20683
2-Octaprenyl-3-methyl-6-methoxy- 1,4-benzoquinol	697.551	0	0	0	0	0	0	0	0	0	0	0	0	0.023369	0.55265	0	0.35649	0.073342	0.016577	0.0201	0.00038501	0	0.045023	0.19195	0
2-Octaprenyl-6-hydroxyphenol	653.536	0	0	0	0	0	0	0	0	0	0	0	0	0.0089761	0.1977	0.064651	0	0.020059	0	0	0.26873	0	0	0.027609	0
2-Octaprenylphenol	637.54	0	0	0	0	0	0	0	0	0	0	0	0	0.18347	0.031456	0.54701	0.23313	1.7023e-07	0.24502	0	0.12051	0	0	0	0
2-Oxopent-4-enoate	113.024	0	0	0	0	0	0	0	0	0	0	0	0	0.14186	0	0	0	0.4048	0.37169	0	0.48887	0	0.015302	0.43209	0
GMP	362.05	0	0	0	0	0	0	0	0	0	0	0	0	0.16114	0	0	0	0.042518	0	0.52971	0.37548	0.16222	0	0.32016	0.16406
3'-GMP	362.05	0	0	0	0	0	0	0	0	0	0	0	0	0.16114	0	0	0	0.042518	0	0.52971	0.37548	0.16222	0	0.32016	0.16406
cyclic pyranopterin monophosphate	362.05	0	0	0	0	0	0	0	0	0	0	0	0	0.16114	0	0	0	0.042518	0	0.52971	0.37548	0.16222	0	0.32016	0.16406
CMP	322.044	0	0	0	0	0	0	0	0	0	0	0	0	0.36846	0	0	0	0.0074344	0.024449	0.57187	1.1102e-16	0.28309	0.059781	0.21186	0.39622
3'-cmp	322.044	0	0	0	0	0	0	0	0	0	0	0	0	0.36846	0	0	0	0.0074344	0.024449	0.57187	1.1102e-16	0.28309	0.059781	0.21186	0.39622
3-Aminoacrylate	86.0238	0	0	0	0	0	0	0	0	0	0	0	0	0.066816	0	0.5154	0.61463	0.045613	0	0	0.068907	0.13749	0	0.39263	0
3-Oxododecanoyl-CoA	962.265	0	0	0	0	0	0	0	0	0	0	0	0	0.013437	0	0.47373	0.20148	0.42604	0	0	0.084072	0	0.73521	0.18757	0.14841
3-Oxotetradecanoyl-CoA	990.278	0	0	0	0	0	0	0	0	0	0	0	0	0	0.68602	0.53318	0	0.14734	0.1751	0	0.3945	0.070319	0	0.12205	0
3-Phospho-D-glyceroyl phosphate	264.948	0	0	0	0	0	0	0	0	0	0	0	0	0	0.13706	0	0.22888	0.28982	0.20331	0.4643	0.48341	0.073821	0	0.082585	0.54231
3-Sulfino-L-alanine	152.003	0	0	0	0	0	0	0	0	0	0	0	0	0	0	0	0	0	0	0.13407	0.19701	0.25827	0.1775	0	0.090793
4-Aminobutanal	86.0603	0	0	0	0	0	0	0	0	0	0	0	0	0	0.41755	0	0.49815	0.032322	0	0	0.30217	0	0	0.17873	0
Adenine	134.047	0	0	0	0	0	0	0	0	0	0	0	0	0.13216	0	0.0095879	0.092102	0	0	0.059132	0.3818	0.22973	0.18789	0.27004	0.098587
4-Hydroxy-L-threonine	134.047	0	0	0	0	0	0	0	0	0	0	0	0	0.13216	0	0.0095879	0.092102	0	0	0.059132	0.3818	0.22973	0.18789	0.27004	0.098587
4-Hydroxyphenylacetaldehyde	135.045	0	0	0	0	0	0	0	0	0	0	0	0	0	0	0	0	0.47455	0	0.29748	0	0	0.3001	0.026198	0
Phenylacetic acid	135.045	0	0	0	0	0	0	0	0	0	0	0	0	0	0	0	0	0.47455	0	0.29748	0	0	0.3001	0.026198	0
4-amino-4-deoxychorismate	224.056	0	0	0	0	0	0	0	0	0	0	0	0	0	0	0	0	0.82269	0.3823	0.87815	0	0	0	0	0.64604
5,6-dihydrouracil	113.036	0	0	0	0	0	0	0	0	0	0	0	0	0.73862	0.18518	1.1102e-16	0.27689	0.12967	0	0	0	1.1102e-16	0	0	0
6-Phospho-D-gluconate	275.018	0	0	0	0	0	0	0	0	0	0	0	0	0.40379	0	0	0	0	0.21337	0	0.47502	0.31701	0.8895	0.4491	0.86109
GDP-L-fucose	588.078	0	0	0	0	0	0	0	0	0	0	0	0	0.37729	0.16949	0.1608	0.65337	0	0	0.37247	0.071487	0	0.59707	0.55657	0
ADPglucose	588.078	0	0	0	0	0	0	0	0	0	0	0	0	0.37729	0.16949	0.1608	0.65337	0	0	0.37247	0.071487	0	0.59707	0.55657	0
Aerobactin	616.134	0	0	0	0	0	0	0	0	0	0	0	0	0.21786	0.29613	0.31265	0.43566	0.43004	2.2204e-16	0	0	0	0.15366	0.1092	0
Allantoin	157.037	0	0	0	0	0	0	0	0	0	0	0	0	0	0.030332	0.15262	0	0	0	0.5957	0	0.072951	0	0	0
Arbutin	271.082	0	0	0	0	0	0	0	0	0	0	0	0	0.39289	0.6528	0.71767	0	0.23389	0	0.45061	0.096545	0.57367	0	0.064152	0
Butanal	71.0504	0	0	0	0	0	0	0	0	0	0	0	0	0.10616	0.31539	0	0	0	0.0128	9.9035e-09	0.26629	0.70017	4.4409e-16	0.41787	0
Butanoyl-CoA	836.159	0	0	0	0	0	0	0	0	0	0	0	0	0	0	0.44677	0	0	0.6838	0	0	0.082022	0	0.3644	0
CDP-1,2-didodecanoylglycerol	840.371	0	0	0	0	0	0	0	0	0	0	0	0	0	0.34359	0.23167	0.4612	0	0.068232	0.1015	0	0	0.78434	0	0
CMP-3-deoxy-D-manno-octulosonate	542.102	0	0	0	0	0	0	0	0	0	0	0	0	0.015739	0	0.058468	0.09386	0	0	0	0	0.12789	0	0.20662	0.46774
Carbamate	60.0061	0	0	0	0	0	0	0	0	0	0	0	0	0.022654	0.20448	0.13838	0	0.27375	0.48868	0.2507	0.54827	0.75532	0.088761	0	0
Coproporphyrinogen III	659.298	0	0	0	0	0	0	0	0	0	0	0	0	0.42873	0.34457	0.5114	0	0.18336	0.18528	0	0.23993	0	0.59781	0.2763	0
Crotonoyl-CoA	834.145	0	0	0	0	0	0	0	0	0	0	0	0	4.4409e-16	0	0	0.057537	0.065502	0.44769	0	0	0.20991	0.66123	0.62229	0
Cytidine	242.079	0	0	0	0	0	0	0	0	0	0	0	0	0.89888	0.11071	0	0	0.58487	0.026534	0.65416	0	0.85097	0.79234	0.71348	0.73222
Deamino-NAD+	664.093	0	0	0	0	0	0	0	0	0	0	0	0	0	0	0	0	0	0	0.22698	0.062869	0.26982	0	0	0.34202
Deoxyinosine	251.071	0	0	0	0	0	0	0	0	0	0	0	0	0.58896	0.41258	0.080169	0.13498	0.32844	0.016977	0	0.30561	0	0	0.23896	0.048955
Dihydroneopterin	254.089	0	0	0	0	0	0	0	0	0	0	0	0	0.15293	0.53636	0	0.43528	0.65978	0	0.4028	0.29246	0	0.35206	0	0.16113
Dihydromonapterin	254.089	0	0	0	0	0	0	0	0	0	0	0	0	0.15293	0.53636	0	0.43528	0.65978	0	0.4028	0.29246	0	0.35206	0	0.16113
Dihydropteroate	313.108	0	0	0	0	0	0	0	0	0	0	0	0	0.5456	0	0.091361	0.40434	0	0.19294	0.42634	0	0.15646	0.74904	0.060262	0.39896
Dimethyl sulfide	61.0084	0	0	0	0	0	0	0	0	0	0	0	0	0.49692	0	0.41686	0.47504	0.64494	0	0.53071	0.42341	0.22169	0	0.59354	0
FMN	455.099	0	0	0	0	0	0	0	0	0	0	0	0	0	0	0	0.40621	0.60528	0	0.064296	0.37933	0.82024	0.40127	0.7355	0.24048
GDP-D-mannose	604.066	0	0	0	0	0	0	0	0	0	0	0	0	0	0	0.34241	0	0.30356	0.17754	0.50053	0	0.20991	0.30586	0.22013	0
Glutathionylspermidine	433.22	0	0	0	0	0	0	0	0	0	0	0	0	0	0	0.17763	0.55886	0.58361	0.57677	0.4654	0	0.72774	0.78461	0.34847	0.76252
Guanosine 3'-diphosphate 5'-triphosphate	681.919	0	0	0	0	0	0	0	0	0	0	0	0	0	0	0.29494	0	0.12491	0.64137	0.1457	0.043685	0	0.27107	0.028265	0.29224
Hexadecanoyl-phosphate (n-C16:0)	335.198	0	0	0	0	0	0	0	0	0	0	0	0	0.48302	0.078516	0.23335	0.038557	0.2168	0.55022	0.44213	0	0.20547	0	0.21116	0
Iminoaspartate	130.015	0	0	0	0	0	0	0	0	0	0	0	0	0	0	0.39092	0.041912	0.3159	0	0.3687	0.16504	0	0.3886	0.12214	0.69347
L-Arginine	173.104	0	0	0	0	0	0	0	0	0	0	0	0	0.37965	0	0	0	0.14558	0	0.058299	0.27064	0.9045	0.57379	0.40392	0.53681
L-Ascorbate	175.025	0	0	0	0	0	0	0	0	0	0	0	0	0	0	0	0	0.0049286	0.37907	0.1095	0.049179	0	0	0.38608	0.053976
L-Asparagine	131.046	0	0	0	0	0	0	0	0	0	0	0	0	0.16792	0	0.33273	0	0	0	0	0.44066	0.60327	0.35158	0.52242	0.28781
L-Citrulline	174.087	0	0	0	0	0	0	0	0	0	0	0	0	0	0.3442	0	0	0.22242	0.26806	0	0.24069	0.61207	0.0039492	0.22351	0.0082512
L-Cystathionine	221.056	0	0	0	0	0	0	0	0	0	0	0	0	0.49681	0	0.022667	0	0.2935	0.34463	0.64889	0.33868	0.87395	0.4767	0.5361	0.55259
L-Histidinol phosphate	220.045	0	0	0	0	0	0	0	0	0	0	0	0	0.60356	0	0	0.27107	0.021055	0	0.26721	0.22236	0	0	0.18109	0
L-Homocysteine	134.025	0	0	0	0	0	0	0	0	0	0	0	0	0	0.026996	0.40059	0.18723	0	0.20731	0	0.19617	0.23385	0.5796	0.10125	0.065021
L-Proline	114.056	0	0	0	0	0	0	0	0	0	0	0	0	0.52837	0.4832	0	0	0.34324	0.40267	0.30651	0.1666	0.047354	0	0.29848	0.24739
L-Prolinylglycine	171.078	0	0	0	0	0	0	0	0	0	0	0	0	0.50423	0	0.28191	0.18531	0.63976	0	0.71443	0.18201	0.46796	0.3412	0	0.064897
L-Tryptophan	203.083	0	0	0	0	0	0	0	0	0	0	0	0	0.29764	0.048131	0.2225	0	0.46821	0.18502	0.85377	0	0.15704	0	0	0.38169
L-Tyrosine	180.066	0	0	0	0	0	0	0	0	0	0	0	0	0.042937	0.13912	0.010255	0.011256	0.29034	0	0.36089	0.23425	0.38536	0.74544	0.013493	0.18737
L-alanine-D-glutamate	217.085	0	0	0	0	0	0	0	0	0	0	0	0	0.63811	0.017532	0.099084	0	0.60331	0.45644	0.11415	0	0.32413	0.49674	0.039185	0.31566
L-alanine-L-glutamate	217.085	0	0	0	0	0	0	0	0	0	0	0	0	0.63811	0.017532	0.099084	0	0.60331	0.45644	0.11415	0	0.32413	0.49674	0.039185	0.31566
L-ascorbate-6-phosphate	254.989	0	0	0	0	0	0	0	0	0	0	0	0	0.49365	0	0.07396	0.32535	0.66591	0.59502	0.7575	0	0.19652	0.27711	0	0
LL-2,6-Diaminoheptanedioate	189.089	0	0	0	0	0	0	0	0	0	0	0	0	0.39614	0.21144	0.056576	0.053243	0.55992	0.41603	0.66995	0.46715	0.58956	0.63416	0.434	0.56638
meso-2,6-Diaminoheptanedioate	189.089	0	0	0	0	0	0	0	0	0	0	0	0	0.39614	0.21144	0.056576	0.053243	0.55992	0.41603	0.66995	0.46715	0.58956	0.63416	0.434	0.56638
alpha,alpha'-Trehalose 6-phosphate	421.077	0	0	0	0	0	0	0	0	0	0	0	0	0	0	0.049326	0	0.53516	0.11124	0.055476	0	0.76206	0.26062	1.0991e-13	0
Sucrose 6-phosphate	421.077	0	0	0	0	0	0	0	0	0	0	0	0	0	0	0.049326	0	0.53516	0.11124	0.055476	0	0.76206	0.26062	1.0991e-13	0
Maltose 6'-phosphate	421.077	0	0	0	0	0	0	0	0	0	0	0	0	0	0	0.049326	0	0.53516	0.11124	0.055476	0	0.76206	0.26062	1.0991e-13	0
Menaquinol 8	717.574	0	0	0	0	0	0	0	0	0	0	0	0	0	0.10703	0.55491	0	2.2204e-16	0.55561	0	0.14027	0	0	0	0.096978
N,N'-diacetylchitobiose	423.161	0	0	0	0	0	0	0	0	0	0	0	0	0	0	0.072991	0	0.020293	0.23566	0	0	0	0	0.46689	0.73089
N1-(5-Phospho-alpha-D-ribosyl)-5,6-dimethylbenzimidazole	357.082	0	0	0	0	0	0	0	0	0	0	0	0	0.5569	0	0.42327	0.60959	0.55246	0.40454	0.073516	0	0.38599	0.89433	0	0
N2-Succinyl-L-ornithine	231.099	0	0	0	0	0	0	0	0	0	0	0	0	0	0	0	0	0.27088	0	0	0.0063151	0.82011	0.62032	0.72879	0.15216
gamma-glutamyl-gamma aminobutyric acid	231.099	0	0	0	0	0	0	0	0	0	0	0	0	0	0	0	0	0.27088	0	0	0.0063151	0.82011	0.62032	0.72879	0.15216
N6-(1,2-Dicarboxyethyl)-AMP	462.068	0	0	0	0	0	0	0	0	0	0	0	0	0.17806	0	0.29403	0.06216	0	0	0.81566	0	2.2204e-16	0	0	0
Nicotinamide adenine dinucleotide - reduced	664.115	0	0	0	0	0	0	0	0	0	0	0	0	0	0	0	0	0.37636	0	0.18054	0	0	0.21444	0	0
Nicotinate D-ribonucleotide	335.038	0	0	0	0	0	0	0	0	0	0	0	0	0.21504	0.027359	0.17083	0.10467	0.57633	0	0.73615	0	0.70273	0.69656	0.51045	0.69781
O-Phospho-4-hydroxy-L-threonine	214.012	0	0	0	0	0	0	0	0	0	0	0	0	0.91619	0.0017845	0.1522	0.20374	0.46979	0.38151	0	1.1102e-16	0.32995	0.46926	0	0.32571
Octadecanoyl-phosphate (n-C18:0)	363.231	0	0	0	0	0	0	0	0	0	0	0	0	0	0.28203	0.031856	0.32724	0	0.21492	0.45299	0.083511	0.263	0.34149	0.32808	0.16973
Ornithine	131.083	0	0	0	0	0	0	0	0	0	0	0	0	0.28353	0	0.14116	0.10789	0.39864	0	0	0.15209	0.60147	0.41866	0.83833	0.35316
Oxaloacetate	131.003	0	0	0	0	0	0	0	0	0	0	0	0	0	0	0.12511	0	0	0	0.39993	0	0	0.018227	0.37073	0
Oxamate	88.0039	0	0	0	0	0	0	0	0	0	0	0	0	0.47374	0	0.16882	0.18769	0	0	0.13915	0	0	0.1982	0	0.20526
Phenylpropanoate	149.06	0	0	0	0	0	0	0	0	0	0	0	0	0.79648	0.080579	0.067919	0.20005	0.51807	0.22329	0.74839	0.21786	0.018561	0.84184	0	0
Phosphate	96.9692	0	0	0	0	0	0	0	0	0	0	0	0	0	0.30241	0	0	0.4819	0.5988	0	0	0	0.44466	0	0.24098
Phosphatidylglycerol (dioctadec-11-enoyl, n-C18:1)	773.535	0	0	0	0	0	0	0	0	0	0	0	0	0.15314	0.37231	0.6106	0.37426	0.39063	0	0	0.2118	0	0	0.04479	0
Phosphatidylglycerol (ditetradecanoyl, n-C14:0)	665.426	0	0	0	0	0	0	0	0	0	0	0	0	0	0	0.42015	0	0.29295	0.35024	0	0.71629	0.35763	0	0	0.32353
Phosphatidylglycerophosphate (dihexadecanoyl, n-C16:0)	801.478	0	0	0	0	0	0	0	0	0	0	0	0	0.10376	0.25558	2.9721e-13	0	0	0	0.14602	0	0.22595	0	0.20002	0.19043
Propanoyl-CoA	822.147	0	0	0	0	0	0	0	0	0	0	0	0	0	0	0.4134	0	0.14533	0	0.15766	0.1756	0	0.68506	0	0.1866
Protoheme	615.17	0	0	0	0	0	0	0	0	0	0	0	0	2.2204e-16	0	0.53596	0	0	0	0.098674	0.66721	0.20912	0	0.7942	0
Protoporphyrin	561.248	0	0	0	0	0	0	0	0	0	0	0	0	0	0.22832	0	0	0	0	0	0.1293	0.10377	0.029978	0	0
Quinate	191.056	0	0	0	0	0	0	0	0	0	0	0	0	0.006829	0.55951	0	0.45076	0	0.0054605	0.048552	0	0.54182	0	0.57473	0
S-Methyl-L-methionine	162.056	0	0	0	0	0	0	0	0	0	0	0	0	0.32035	0	0.41102	0.6196	0.095818	0	0	0	0.61861	0.14058	0	0.45746
Shikimate 5-phosphate	253.009	0	0	0	0	0	0	0	0	0	0	0	0	0.72652	0	0.022664	0	0.14525	1.1102e-16	0.011697	0.3127	0.58221	2.2204e-16	0.26407	0
Taurine	124.007	0	0	0	0	0	0	0	0	0	0	0	0	0.24539	0.10155	0.75781	0.29622	0.88649	0	0	0.41419	0.34453	0	0.088465	0
UDP-N-acetyl-D-glucosamine	606.077	0	0	0	0	0	0	0	0	0	0	0	0	0	0	0.072052	0	0.52559	0	0.037295	0	0.08974	0.033055	0	0
UDP-N-acetyl-D-galactosamine	606.077	0	0	0	0	0	0	0	0	0	0	0	0	0	0	0.072052	0	0.52559	0	0.037295	0	0.08974	0.033055	0	0
UDP-N-acetyl-D-mannosamine	606.077	0	0	0	0	0	0	0	0	0	0	0	0	0	0	0.072052	0	0.52559	0	0.037295	0	0.08974	0.033055	0	0
Undecaprenyl phosphate	845.643	0	0	0	0	0	0	0	0	0	0	0	0	0.35863	0	0	0	0.42039	0.11308	0	0	0.32825	0	0	0.26016
Ureidoacrylate peracid	145.029	0	0	0	0	0	0	0	0	0	0	0	0	0	0	0	0.18749	0.43377	0.25089	0	0.40579	0.28717	0.58871	0	0.34873
XTP	522.964	0	0	0	0	0	0	0	0	0	0	0	0	0.078304	0	0.10177	0.27191	0.50128	0.33859	0	0	0	0	0.16038	0
acyl phosphatidylglycerol (n-C14:0)	875.623	0	0	0	0	0	0	0	0	0	0	0	0	0	0.42113	0	1.6426e-08	0	0.32098	0	0.54559	0	0	0	0
acyl phosphatidylglycerol (n-C14:1)	869.58	0	0	0	0	0	0	0	0	0	0	0	0	0	0	0	0	0	0.63185	0.22346	0.40191	0	0	0.1623	0
acyl phosphatidylglycerol (n-C16:0)	959.734	0	0	0	0	0	0	0	0	0	0	0	0	0.73008	0	0	0	0.35309	0	0	0	0.75734	0.18065	0.060318	0.28089
dTDP-4-acetamido-4,6-dideoxy-D-galactose	588.104	0	0	0	0	0	0	0	0	0	0	0	0	0	0	0	0	0	0	0.51033	0	0.37042	0	0.41796	0.024903
dTDP-4-amino-4,6-dideoxy-D-galactose	546.09	0	0	0	0	0	0	0	0	0	0	0	0	0.23692	0.46129	0.43038	0	0.19481	0	0.13308	0.043991	0.31289	0.41731	0	0
dTMP	321.053	0	0	0	0	0	0	0	0	0	0	0	0	0	0	0.11678	0.27024	0.67057	0	0.18399	0.24971	0.059621	0.2238	0.34012	0
dUMP	307.031	0	0	0	0	0	0	0	0	0	0	0	0	0.38514	0	0.3128	0.4111	0.5479	0.40303	0.056612	0.18299	0.48289	0.0875	1.1102e-16	0.62921
dihydrosirohydrochlorin	863.297	0	0	0	0	0	0	0	0	0	0	0	0	0.68225	0	0	0.27839	0.69446	0.37348	0	0.43726	0.38644	0.45771	0.10801	0
fructoselysine	307.156	0	0	0	0	0	0	0	0	0	0	0	0	0	0	0.055353	0	0	0.33933	0.10402	0.87197	0.22519	0.15501	0.17208	0
psicoselysine	307.156	0	0	0	0	0	0	0	0	0	0	0	0	0	0	0.055353	0	0	0.33933	0.10402	0.87197	0.22519	0.15501	0.17208	0
fructoselysine Phosphate	387.114	0	0	0	0	0	0	0	0	0	0	0	0	1.2212e-15	0.12068	0.089428	0.10906	0	0	0	0.32171	0	0.021464	0	0
gamma-L-Glutamyl-L-cysteine	249.052	0	0	0	0	0	0	0	0	0	0	0	0	0	0	0.70412	0	0.40521	0.37228	0.44463	0.23523	0.35416	0	0	0
gamma-glutamyl-gamma-butyraldehyde	215.107	0	0	0	0	0	0	0	0	0	0	0	0	0	0	0.17959	0.20521	0	0	0.072858	0.34503	0	0.37852	0.11625	0.01272
lipoate (protein bound)	188.034	0	0	0	0	0	0	0	0	0	0	0	0	0.9569	0	0.55433	0.32611	0.60519	0.46353	0.73649	0.084182	0.32941	0	0.022554	0.0038989
myo-Inositol hexakisphosphate	658.853	0	0	0	0	0	0	0	0	0	0	0	0	0.13906	0.90161	0.13358	0.27976	0.19323	0	0	1.1102e-16	0.12227	0.25528	0	0
novobiocin	611.235	0	0	0	0	0	0	0	0	0	0	0	0	0.030051	0.26224	0	0.52266	0	0	0.066193	0	0.12393	0.18275	0	0.31481
phosphatidylserine (didodecanoyl, n-C12:0)	622.371	0	0	0	0	0	0	0	0	0	0	0	0	0	0	0.17407	0	0	0	0	0.21865	0	0	0	0.2623
phosphatidylserine (ditetradecanoyl, n-C14:0)	678.447	0	0	0	0	0	0	0	0	0	0	0	0	0	0.24744	0.17977	0.053719	0	0	0.291	0.48579	0	0	0.035171	0.081982
sirohydrochlorin	861.291	0	0	0	0	0	0	0	0	0	0	0	0	0.2135	0.12324	0.037465	0.14059	0.30056	0	0	0.59644	0.057682	0	0.19936	0
sn-Glycero-3-phospho-1-inositol	331.039	0	0	0	0	0	0	0	0	0	0	0	0	0	2.2204e-16	0.21615	0	0.56226	0.27768	0.42146	0	0.31762	0.29569	0	0.22036
sn-Glycero-3-phosphocholine	256.094	0	0	0	0	0	0	0	0	0	0	0	0	0.73279	0.51669	0	0.40896	0.44445	0	0	0.40977	0.48523	0.46095	0.63242	0
sulfur dioxide	62.9523	0	0	0	0	0	0	0	0	0	0	0	0	0.017602	0	0	0.092366	0.014345	0	0	0.5936	0.57005	0.53583	0	0
