# Supplementary material for: Metabolic constraints on the evolution of antibiotic resistance
Source: Mol Syst Biol. 2017 Mar 6;13(3):917. doi: 10.15252/msb.20167028 (PMC5371735; doi:10.15252/msb.20167028)
Supplement: Supplementary file 6 — Dataset EV4 [file MSB-13-917-s006.xlsx]

## Sheet: Supplementary Table S4
Supplementary Table S4
Results of shadow prices analysis for the identification of EMFs. Significance (p-values) of overlap between shadow prices associated to the max/min of each individual reactions with the altered metabolites (5%) in evolved strains under the six different selective pressures are reported

## Sheet: ShadowPrice_min_pvalue 5%
Dataset EV4: EMC analysis
	p-values
Reaction name	AMP_GLC	CHL_GLC	NOR_GLC	AMP_ACE	CHL_ACE	NOR_ACE
Sink needed to allow p-Cresol to leave system	0.04	0.689	0.748	0.745	0.746	0.638
Sink needed to allow 5'-deoxyribose to leave system	0.659	0.912	0.951	0.345	0.165	0.15
Sink needed to allow aminoacetaldehyde to leave system	0.923	0.912	0.948	0.946	0.939	0.889
Sink needed to allow S-Adenosyl-4-methylthio-2-oxobutanoate to leave system	0.818	0.8	0.833	0.962	0.056	0.908
Sink needed to allow (2R,4S)-2-methyl-2,3,3,4-tetrahydroxytetrahydrofuran to leave system	0.672	0.597	0.699	0.603	0.58	0.467
Sink needed to allow oxamate to leave system	0.852	0.851	0.879	0.471	0.372	0.609
E. coli biomass objective function (iJO1366) - WT - with 53.95 GAM estimate	1	1	0.995	0.978	1	0.999
E. coli biomass objective function (iJO1366) - core - with 53.95 GAM estimate	1	1	1	0.985	1	1
(R)-Propane-1,2-diol exchange	0.762	0.943	0.791	0.789	0.728	0.677
(S)-Propane-1,2-diol exchange	0.999	0.974	0.98	0.479	0.725	0.567
1,4-alpha-D-glucan exchange	1	1	1	1	1	1
1,5-Diaminopentane exchange	0.871	0.845	0.9	0.83	0.877	0.828
2',3'-Cyclic AMP exchange	1	1	0.003	1	1	1
2',3'-Cyclic CMP exchange	0.006	1	1	1	1	1
2',3'-Cyclic GMP exchange	1	1	1	1	1	1
2',3'-Cyclic UMP exchange	1	1	1	1	0.004	1
2,3-diaminopropionate exchange	1	1	1	1	1	1
meso-2,6-Diaminoheptanedioate exchange	1	1	1	1	1	0.01
2-Dehydro-3-deoxy-D-gluconate exchange	0.465	0	1	1	0	1
3,4-Dihydroxyphenylacetaldehyde exchange	1	0.041	1	1	1	1
3'-AMP exchange	1	1	0.018	1	1	1
3'-cmp exchange	0.027	1	1	1	1	1
3'-GMP exchange	1	1	1	1	1	1
3-hydroxycinnamic acid exchange	1	1	1	0	0.001	1
3-Hydroxypropanoate exchange	0.821	0.802	0.835	0.865	0.794	0.728
3-(3-hydroxy-phenyl)propionate exchange	1	1	1	1	1	0.001
3'-UMP exchange	1	1	1	1	0.022	1
4-Aminobutanoate exchange	0.999	0.968	0.989	0.888	0.97	0.935
4-Hydroxyphenylacetaldehyde exchange	1	1	1	0.017	0.015	0.056
5-Dehydro-D-gluconate exchange	0.812	0	0.366	1	0.033	1
5-Methylthio-D-ribose exchange	0.978	0.728	0.793	0.371	0.745	0.674
L-alanine-D-glutamate exchange	1	1	1	1	1	1
L-alanine-D-glutamate-meso-2,6-diaminoheptanedioate exchange	0.604	0.914	0.944	0.693	0.589	0.485
L-alanine-D-glutamate-meso-2,6-diaminoheptanedioate-D-alanine exchange	0.998	0.948	0.991	0.68	0.576	0.475
L-alanine-L-glutamate exchange	1	1	1	1	1	1
Acetate exchange	0.999	0.976	0.993	0.705	0.662	0.886
Acetoacetate exchange	1	1	1	1	1	1
Acetaldehyde exchange	0.883	0.831	0.876	0.814	0.958	0.963
N-Acetyl-D-galactosamine exchange	0.058	1	1	1	1	1
N-Acetyl-D-galactosamine 1-phosphate exchange	0.027	1	1	1	1	1
N-Acetyl-D-glucosamine exchange	0.052	1	1	1	1	1
N-Acetyl-D-glucosamine 1-phosphate exchange	0.028	1	1	1	1	1
N-Acetyl-D-mannosamine exchange	1	1	1	1	1	1
N-Acetylmuramate exchange	0.06	0.079	1	1	1	1
N-Acetylneuraminate exchange	1	1	1	1	1	1
4-Amino-4-deoxy-L-arabinose modified core oligosaccharide lipid A exchange	0.166	0.136	0.219	0.482	0.181	0.234
O-Acetyl-L-serine exchange	0.86	0.86	0.889	0.907	0.912	0.998
Adenine exchange	0.417	0.851	0.91	0.342	0.26	0.499
Adenosine exchange	0.422	0.391	0.488	0.736	0.956	0.93
Adenosylcobalamin exchange	1	1	1	1	1	1
silver exchange	1	1	1	1	1	1
Agmatine exchange	0.994	0.905	0.94	0.765	0.991	0.901
2-Oxoglutarate exchange	0.813	0.743	0.832	0.82	0.797	0.705
beta-Alanine exchange	1	1	0.005	0.006	0.003	1
D-Alanine exchange	0.798	0.715	0.808	0.934	0.996	0.984
L-Alanine exchange	0.926	0.889	0.939	0.775	0.976	0.923
D-Alanyl-D-alanine exchange	0.996	0.92	0.93	0.819	0.989	0.934
D-Allose exchange	1	1	1	1	1	1
Allantoin exchange	0.873	0.724	0.992	0.8	0.845	0.794
AMP exchange	1	1	1	1	1	1
N-Acetyl-D-glucosamine(anhydrous)N-Acetylmuramic acid exchange	0.876	0.818	0.997	0.789	0.719	0.641
L-Arabinose exchange	1	1	1	1	1	0
Arbutin exchange	1	1	1	0.037	1	1
aerobactin minus Fe3 exchange	1	1	1	1	1	1
Aerobactin exchange	1	1	1	1	1	1
L-Arginine exchange	0.902	0.836	0.888	0.585	0.476	0.378
L-Ascorbate exchange	0.355	0.077	1	1	0.004	1
L-Asparagine exchange	0.996	0.904	0.98	0.96	0.986	0.984
arsenite exchange	1	1	1	1	1	1
L-Aspartate exchange	0.986	0.919	0.948	0.768	0.785	0.701
Biotin exchange	1	1	1	0.004	1	0.008
Butyrate (n-C4:0) exchange	1	1	1	0.003	0.009	0.029
butanesulfonate exchange	1	1	1	0	0	0.001
Calcium exchange	0.71	0.674	0.766	0.859	0.813	0.739
Cobinamide exchange	1	1	1	1	1	1
Cob(I)alamin exchange	0.739	0.53	0.417	0.782	0.47	0.6
Cadmium exchange	1	1	1	1	1	1
Cys-Gly exchange	0.981	0.865	0.901	0.842	0.946	0.916
Choline exchange	1	1	1	0.014	1	1
chitobiose exchange	1	1	1	1	1	1
Citrate exchange	0.88	0.817	0.874	0.966	0.995	0.995
Chloride exchange	0.816	0.794	0.814	0.822	0.815	0.705
Chloramphenicol exchange	0.884	0.847	0.896	0.906	0.868	0.822
CMP exchange	1	1	1	1	1	1
CO2 exchange	0.811	0.727	0.76	0.794	0.786	0.681
Co2+ exchange	0.796	0.784	0.82	0.851	0.817	0.738
core oligosaccharide lipid A exchange	0.987	0.957	0.979	0.995	0.895	0.992
core oligosaccharide lipid A diphosphate exchange	0.616	0.581	0.64	0.942	0.942	0.904
coprogen exchange	1	1	1	1	1	1
coprogen unloaded (no Fe(III)) exchange	1	1	1	1	1	1
L-Carnitine exchange	0.957	0.968	0.963	0.966	0.947	0.945
D-carnitine exchange	1	1	1	1	1	1
Cytosine exchange	1	1	1	1	1	1
Cu+ exchange	1	1	1	1	1	1
Cu2+ exchange	0.711	0.673	0.744	0.768	0.68	0.587
Hydrogen cyanide exchange	1	1	1	1	1	1
Cyanate exchange	1	1	1	1	1	1
D-Cysteine exchange	1	1	1	1	1	1
L-Cysteine exchange	0.996	0.929	0.987	0.816	0.859	0.813
Cytidine exchange	0.996	0.955	0.962	0.926	0.977	0.958
Deoxyadenosine exchange	1	0.036	1	1	1	1
dAMP exchange	1	0.007	1	1	1	1
Decanoate (n-C10:0) exchange	1	1	1	1	1	1
dCMP exchange	0.004	0.007	0.003	1	1	1
Deoxycytidine exchange	0.018	0.032	0.013	1	1	1
Dodecanoate (n-C12:0) exchange	1	0.071	1	1	1	1
dGMP exchange	1	1	1	1	1	1
Deoxyguanosine exchange	1	1	1	1	1	1
Dihydroxyacetone exchange	0.997	0.895	0.956	0.991	0.899	0.989
dIMP exchange	1	1	1	1	1	1
Deoxyinosine exchange	1	1	1	1	1	1
Dimethyl sulfide exchange	1	1	1	1	1	1
Dimethyl sulfoxide exchange	1	1	1	1	1	1
Dopamine exchange	1	1	1	1	1	1
doxorubicin exchange	0.865	0.875	0.893	0.899	0.872	0.82
dTMP exchange	1	1	1	1	1	1
dUMP exchange	1	1	1	1	1	1
Deoxyuridine exchange	1	1	1	1	1	1
(enterobacterial common antigen)x4 core oligosaccharide lipid A exchange	0.583	0.554	0.663	0.691	0.631	0.482
phosphoethanolamine KDO(2)-lipid (A) exchange	0.664	0.919	0.939	0.846	0.853	0.821
Enterochelin exchange	0.586	0.556	0.648	0.668	0.605	0.519
Ethanolamine exchange	0.137	0.104	0.181	0.458	0.141	0.21
ethanesulfonate exchange	1	1	1	1	1	1
Ethanol exchange	0.999	0.95	0.994	0.576	0.568	0.464
D-fructose 6-phosphate exchange	1	1	1	1	1	1
Formaldehyde exchange	0.523	1	0.096	0.418	0.499	0.067
Fe2+ exchange	0.939	0.915	0.952	0.932	0.929	0.904
Fe3+ exchange	0.999	0.959	0.986	0.922	0.987	0.993
Fe(III)dicitrate exchange	1	1	1	1	1	1
ferric 2,3-dihydroxybenzoylserine exchange	1	1	1	1	1	1
Fe(III)hydroxamate exchange	1	1	1	1	1	1
Fe(III)hydoxamate, unloaded exchange	1	1	1	1	1	1
Ferrichrome exchange	1	0.008	1	1	1	1
Ferrichrome minus Fe(III) exchange	1	0.008	1	1	1	1
Fe-enterobactin exchange	0.998	0.937	0.886	0.928	0.987	0.942
ferroxamine exchange	1	1	1	1	1	1
ferroxamine minus Fe(3) exchange	1	1	1	1	1	1
Formate exchange	0.992	0.891	0.972	0.96	0.987	0.987
D-Fructose exchange	1	1	1	1	1	1
fructoselysine exchange	1	1	1	1	1	1
D-Fructuronate exchange	0.197	0.044	1	1	0	1
L-Fucose exchange	1	1	1	1	1	0
Fumarate exchange	0.003	1	1	1	1	1
fusidic acid exchange	0.872	0.865	0.887	0.915	0.861	0.804
D-Glucose 1-phosphate exchange	1	0.034	0.016	1	1	1
sn-Glycero-3-phosphocholine exchange	1	1	1	0.003	1	1
sn-Glycero-3-phosphoethanolamine exchange	0.747	0.965	0.979	0.68	0.759	0.646
Glycerophosphoglycerol exchange	0.859	0.785	0.865	0.741	0.76	0.7
sn-Glycero-3-phospho-1-inositol exchange	1	1	1	1	1	1
Glycerophosphoserine exchange	1	1	1	1	1	1
D-Glucose 6-phosphate exchange	1	1	1	1	1	1
D-Galactose exchange	1	0.212	0.136	1	1	1
beta D-Galactose exchange	1	1	1	1	1	1
alpha-D-Galactose 1-phosphate exchange	1	0.03	0.015	1	1	1
D-Galactarate exchange	0.369	0.42	1	1	0.399	1
D-Galactonate exchange	1	0	1	1	1	1
L-Galactonate exchange	1	0.003	1	1	1	1
Galactitol exchange	1	1	1	1	1	1
D-Galacturonate exchange	1	0.001	1	1	0	1
D-Glucosamine exchange	1	1	1	1	1	1
D-Glucosamine 6-phosphate exchange	1	1	1	1	1	1
gamma-butyrobetaine exchange	1	0.001	1	1	1	1
GDP exchange	1	1	1	1	1	0.055
D-Glucose exchange	0.995	0.944	0.988	1	0.033	1
D-Gluconate exchange	0.812	0	0.366	1	0.033	1
D-Glucarate exchange	0.369	0.42	1	1	0.399	1
D-Glucuronate exchange	0.197	0.044	1	1	0	1
D-Glucuronate 1-phosphate exchange	0.031	0.031	1	1	1	1
L-Glutamine exchange	0.003	0.008	0.002	1	0.006	1
L-Glutamate exchange	0.996	0.942	0.989	0.881	0.972	0.96
Glycine exchange	0.987	0.854	0.917	0.847	0.938	0.928
D-Glyceraldehyde exchange	0.54	0.463	0.554	0.659	0.582	0.475
Glycine betaine exchange	1	1	1	1	1	1
Glycerol exchange	0.994	0.929	0.956	0.849	0.974	0.932
(R)-Glycerate exchange	0.881	0.823	0.844	0.391	0.426	0.291
Glycerol 2-phosphate exchange	1	1	1	1	1	1
Glycerol 3-phosphate exchange	0.663	0.92	0.958	0.706	0.955	0.944
Glycolate exchange	0.796	0.67	0.792	0.675	0.569	0.473
GMP exchange	1	1	1	1	1	1
Guanosine exchange	1	1	1	1	1	0.162
Oxidized glutathione exchange	1	1	1	1	1	0.039
Reduced glutathione exchange	0.998	0.918	0.977	0.882	0.865	0.83
GTP exchange	1	1	1	1	1	1
Guanine exchange	0.413	0.836	0.908	0.92	0.979	0.951
H+ exchange	0.872	0.797	0.873	0.832	0.943	0.931
H2 exchange	1	1	1	1	1	1
H2O exchange	0.918	0.806	0.854	0.602	0.521	0.782
Hydrogen peroxide exchange	1	1	1	0.06	0.084	0.167
Hydrogen sulfide exchange	0.997	0.914	0.966	0.92	0.988	0.972
hepta-acylated core oligosaccharide lipid A (E. coli) exchange	0.938	0.923	0.943	0.954	0.928	0.899
hepta-acylated KDO(2)-lipid (A) exchange	0.925	0.93	0.963	0.945	0.932	0.916
Hexadecanoate (n-C16:0) exchange	1	1	1	1	1	1
hexadecenoate (n-C16:1) exchange	1	1	1	1	1	1
Hg2+ exchange	1	1	1	1	1	1
L-Histidine exchange	0.877	0.783	0.873	0.96	0.976	0.956
L-Homoserine exchange	0.618	0.577	0.648	0.645	0.581	0.479
Hexanoate (n-C6:0) exchange	1	0.957	0.989	0.957	0.987	0.99
Hypoxanthine exchange	0.599	0.908	0.945	0.858	0.971	0.958
L-Idonate exchange	0.812	0	0.366	1	0.033	1
L-Isoleucine exchange	0.88	0.798	0.812	0.851	0.86	0.813
IMP exchange	1	1	1	1	1	1
Indole exchange	0.97	0.939	0.911	0.702	0.748	0.649
myo-Inositol exchange	1	1	1	1	1	1
Inosine exchange	0.703	0.616	0.707	0.785	0.743	0.641
Isethionic acid exchange	1	1	1	1	1	1
K+ exchange	0.994	0.996	0.986	0.912	0.996	0.983
KDO(2)-lipid IV(A) exchange	1	0.996	0.999	0.981	0.999	0.999
D-lactate exchange	0.999	0.964	0.995	0.605	0.598	0.513
L-Lactate exchange	0.997	0.921	0.976	0.956	0.979	0.972
Lactose exchange	1	1	1	1	1	1
L-Leucine exchange	0.999	0.976	0.99	0.915	0.984	0.956
KDO(2)-lipid (A) exchange	0.934	0.934	0.955	0.952	0.943	0.921
cold adapted KDO(2)-lipid (A) exchange	0.869	0.877	0.897	0.791	0.511	0.622
Lipoate exchange	1	1	1	1	1	1
L-Lysine exchange	0.662	0.913	0.956	0.825	0.887	0.964
L-Lyxose exchange	1	1	1	1	1	0
D-Malate exchange	1	1	1	1	1	1
L-Malate exchange	0.737	0.958	0.976	0.709	0.663	0.54
Maltose exchange	1	1	1	1	1	1
Maltohexaose exchange	1	1	1	1	1	1
Maltopentaose exchange	1	1	1	1	1	1
Maltotriose exchange	1	1	0.042	1	1	1
Maltotetraose exchange	1	0.068	1	1	1	1
D-Mannose exchange	1	1	1	1	1	1
D-Mannose 6-phosphate exchange	1	1	1	1	1	1
2(alpha-D-Mannosyl)-D-glycerate exchange	1	1	1	0.007	1	0.03
Melibiose exchange	1	1	1	1	1	1
methanol exchange	0.747	0.716	0.767	0.882	0.746	0.202
D-Methionine exchange	1	1	1	1	1	1
L-Methionine exchange	1	1	1	1	1	1
L-methionine-R-sulfoxide exchange	1	0.004	1	0.004	1	1
L-Methionine S-oxide exchange	1	0.006	1	0.001	1	1
Mg exchange	0.815	0.79	0.832	0.862	0.815	0.756
minocycline exchange	0.88	0.838	0.882	0.913	0.876	0.814
myo-Inositol hexakisphosphate exchange	1	1	1	1	1	1
S-Methyl-L-methionine exchange	1	1	1	1	1	1
Mn2+ exchange	0.798	0.787	0.836	0.829	0.824	0.737
D-Mannitol exchange	1	1	1	1	1	1
Molybdate exchange	0.527	0.443	0.595	0.601	0.517	0.384
methanesulfonate exchange	1	1	1	1	1	0.002
Nitrous oxide exchange	1	1	1	1	1	1
Sodium exchange	0.821	0.782	0.813	0.85	0.821	0.741
Nicotinate exchange	1	1	1	1	1	1
Ammonia exchange	0.587	0.854	0.813	0.246	0.705	0.231
Ni2+ exchange	0.619	0.58	0.669	0.698	0.795	0.487
NMN exchange	1	1	1	1	1	1
Nitric oxide exchange	1	1	1	1	1	1
Nitrite exchange	1	1	1	0.012	1	1
Nitrate exchange	1	1	1	0.002	1	1
novobiocin exchange	0.862	0.848	0.9	0.904	0.861	0.808
(O16 antigen)x4 core oligosaccharide lipid A exchange	0.94	0.919	0.945	0.951	0.924	0.906
O2 exchange	0.75	0	0.526	0.578	0.712	0.624
Superoxide anion exchange	1	1	1	1	1	1
octadecanoate (n-C18:0) exchange	1	1	1	1	1	0.1
octadecenoate (n-C18:1) exchange	1	1	1	1	1	1
octanoate (n-C8:0) exchange	1	1	1	1	1	1
Ornithine exchange	0.641	0.902	0.95	0.603	0.511	0.368
Orotate exchange	1	1	1	1	1	1
Phenylacetaldehyde exchange	1	1	1	1	0.006	1
Phenethylamine exchange	1	1	1	1	1	1
L-Phenylalanine exchange	0.856	0.808	0.829	0.729	0.837	0.812
Protoheme exchange	0.584	0.539	0.66	0.89	0.874	0.837
Phosphate exchange	0.447	0.318	0.053	0.492	0.721	0.494
(R)-Pantothenate exchange	0.003	1	1	1	1	1
Propionate exchange	1	0.005	1	1	1	1
Propanal exchange	1	1	1	1	1	1
Phenylpropanoate exchange	1	1	1	1	1	1
Phosphonate exchange	1	1	1	1	1	1
L-Proline exchange	0.996	0.963	0.973	0.834	0.99	0.968
L-Prolinylglycine exchange	1	1	0	1	1	1
psicoselysine exchange	1	1	1	1	1	1
O-Phospho-L-serine exchange	0.003	0.004	0.004	1	1	1
Putrescine exchange	0.998	0.958	0.977	0.718	0.981	0.938
Pyridoxamine exchange	1	1	1	1	1	1
Pyridoxal exchange	1	1	0.006	1	1	1
Pyridoxine exchange	1	1	1	1	1	0.009
Pyruvate exchange	0.999	0.941	0.983	0.83	0.957	0.928
Quinate exchange	0.733	0.942	0.973	0.919	0.983	0.985
alpha-D-Ribose 5-phosphate exchange	0.003	1	0.002	1	1	0.01
rifampin exchange	0.875	0.857	0.877	0.9	0.869	0.791
D-Ribose exchange	0.015	1	0.02	1	1	0
L-Rhamnose exchange	1	1	1	1	1	0
D-Sorbitol exchange	1	1	1	1	1	1
Selenate exchange	0.491	0.476	0.597	0.628	0.502	0.392
D-Serine exchange	0.006	1	1	1	0.002	1
L-Serine exchange	0.617	0.565	0.622	0.741	0.667	0.58
Shikimate exchange	0.006	1	1	1	1	1
selenite exchange	0.54	0.541	0.621	0.676	0.543	0.445
sulfur dioxide exchange	1	1	1	1	1	1
Sulfite exchange	1	1	1	1	1	1
Sulfate exchange	0.994	0.88	0.906	0.732	0.671	0.891
Spermidine exchange	0.91	0.868	0.909	0.989	0.909	0.998
Succinate exchange	0.816	0.77	0.828	0.53	0.575	0.439
Sucrose exchange	1	1	1	1	1	1
sulfoacetate exchange	1	1	1	1	1	1
D-tartrate exchange	1	1	1	1	1	1
L-tartrate exchange	1	1	1	1	1	1
Taurine exchange	1	1	1	1	1	1
Thiocyanate exchange	1	1	1	1	1	1
Thiamin exchange	1	1	1	1	1	0.014
L-Threonine exchange	0.969	0.829	0.911	0.949	0.977	0.959
L-Threonine O-3-phosphate exchange	1	1	1	1	1	1
Thymine exchange	0.856	0.646	0.751	0.959	0.989	0.978
Thymidine exchange	0.988	0.932	0.928	0.811	0.987	0.923
Trimethylamine exchange	1	1	1	1	1	1
Trimethylamine N-oxide exchange	1	1	1	1	1	1
Trehalose exchange	1	1	1	1	1	1
L-Tryptophan exchange	0.991	0.928	0.968	0.831	0.947	0.958
Thiosulfate exchange	0.005	1	1	1	1	0.009
tetradecanoate (n-C14:0) exchange	1	1	1	1	1	1
tetradecenoate (n-C14:1) exchange	1	0.074	1	1	1	1
tetracycline exchange	0.857	0.852	0.885	0.892	0.877	0.805
tungstate exchange	0.617	0.566	0.634	0.708	0.61	0.507
Tyramine exchange	1	1	1	0.003	0.003	0.013
L-Tyrosine exchange	1	0.989	0.992	0.874	0.959	0.968
Phosphotyrosine exchange	1	1	1	1	1	1
UDP-N-acetyl-D-glucosamine exchange	0.005	1	1	1	1	1
UDP-N-acetyl-D-galactosamine exchange	0.002	1	1	1	1	1
UDPglucose exchange	1	0.006	0.004	1	1	1
UDPgalactose exchange	1	0.004	0.004	1	1	1
UDP-D-glucuronate exchange	0.006	1	1	1	1	1
UMP exchange	0	0.016	0.002	1	1	1
Uracil exchange	0.971	0.815	0.752	0.738	0.985	0.921
Urea exchange	0.797	0.798	0.818	0.844	0.825	0.732
Uridine exchange	0.465	0.82	0.885	0.936	0.979	0.982
L-Valine exchange	0.989	0.853	0.935	0.801	0.981	0.931
Xanthine exchange	0.998	0.984	0.942	0.631	0.842	0.711
Xanthosine 5'-phosphate exchange	1	1	1	1	1	1
Xanthosine exchange	0.883	0.842	0.878	0.76	0.99	0.952
D-Xylose exchange	1	1	1	1	1	0.013
L-Xylulose exchange	1	1	1	1	1	0
Zinc exchange	0.648	0.58	0.678	0.707	0.802	0.492
1,2 diacylglycerol transport via flipping (periplasm to cytoplasm, n-C12:0)	0.929	0.878	0.932	0.925	0.929	0.907
1,2 diacylglycerol transport via flipping (periplasm to cytoplasm, n-C14:0)	0.416	0.848	0.902	0.623	0.532	0.45
1,2 diacylglycerol transport via flipping (periplasm to cytoplasm, n-C14:1)	0.918	0.908	0.947	0.931	0.927	0.905
1,2 diacylglycerol transport via flipping (periplasm to cytoplasm, n-C16:0)	0.894	0.793	0.881	0.419	0.372	0.692
1,2 diacylglycerol transport via flipping (periplasm to cytoplasm, n-C16:1)	0.922	0.917	0.948	0.744	0.933	0.881
1,2 diacylglycerol transport via flipping (periplasm to cytoplasm, n-C18:0)	0.935	0.925	0.939	0.911	0.928	0.891
1,2 diacylglycerol transport via flipping (periplasm to cytoplasm, n-C18:1)	0.924	0.858	0.927	0.895	0.947	0.899
(R)-Propane-1,2-diol transport via diffusion (extracellular to periplasm)	0.825	0.942	0.843	0.845	0.786	0.737
(R)-Propane-1,2-diol facilitated transport (periplasm)	0.875	0.942	0.889	0.879	0.85	0.822
(S)-Propane-1,2-diol transport via diffusion (extracellular to periplasm)	0.999	0.974	0.98	0.478	0.725	0.567
(S)-Propane-1,2-diol facilitated transport (periplasm)	0.999	0.973	0.979	0.476	0.725	0.567
1,4-alpha-D-glucan transport via ABC system (periplasm)	1	1	1	1	1	1
1,4-alpha-D-glucan transport via diffusion (extracellular to periplasm) irreversible	1	1	1	1	1	1
23cAMP transport via diffusion (extracellular to periplasm)	1	1	0.051	1	1	1
23cCMP transport via diffusion (extracellular to periplasm)	0.065	1	1	1	1	1
23cGMP transport via diffusion (extracellular to periplasm)	1	1	1	1	1	1
23cUMP transport via diffusion (extracellular to periplasm)	1	1	1	1	0.066	1
2,3-diaminopropionate transport in via proton symport	1	1	1	1	1	1
2,3-diaminopropionate transport via diffusion	1	1	1	1	1	1
2',3'-cyclic-nucleotide phosphodiesterase (UMP) (periplasm)	1	1	1	1	0.004	1
2',3'-cyclic-nucleotide phosphodiesterase (CMP) (periplasm)	0.006	1	1	1	1	1
2',3'-cyclic-nucleotide phosphodiesterase (AMP) (periplasm)	1	1	0.003	1	1	1
2',3'-cyclic-nucleotide phosphodiesterase (GMP) (periplasm)	1	1	1	1	1	1
meso-2,6-Diaminoheptanedioate transport via diffusion (extracellular to periplasm)	1	1	1	1	1	0.09
2-Acyl-sn-glycero-3-phosphatidate (n-C12:0) transporter via facilitated diffusion (periplasm)	0.97	0.919	0.961	0.779	0.824	0.757
2-Acyl-sn-glycero-3-phosphatidate (n-C14:0) transporter via facilitated diffusion (periplasm)	0.56	0.477	0.562	0.979	0.51	0.943
2-Acyl-sn-glycero-3-phosphatidate (n-C14:1) transporter via facilitated diffusion (periplasm)	0.959	0.876	0.825	0.792	0.822	0.774
2-Acyl-sn-glycero-3-phosphatidate (n-C16:0) transporter via facilitated diffusion (periplasm)	0.919	0.848	0.892	0.999	0.931	0.999
2-Acyl-sn-glycero-3-phosphatidate (n-C16:1) transporter via facilitated diffusion (periplasm)	0.88	0.791	0.871	0.887	0.987	0.978
2-Acyl-sn-glycero-3-phosphatidate (n-C18:0) transporter via facilitated diffusion (periplasm)	0.991	0.922	0.97	0.797	0.944	0.962
2-Acyl-sn-glycero-3-phosphatidate (n-C18:1) transporter via facilitated diffusion (periplasm)	0.992	0.906	0.985	0.916	0.976	0.98
2-Acyl-sn-glycero-3-phosphoethanolamine (n-C12:0) transporter via facilitated diffusion (periplasm)	0.874	0.78	0.944	0.753	0.845	0.776
2-Acyl-sn-glycero-3-phosphoethanolamine (n-C14:0) transporter via facilitated diffusion (periplasm)	0.867	0.78	0.99	0.815	0.727	0.772
2-Acyl-sn-glycero-3-phosphoethanolamine (n-C14:1) transporter via facilitated diffusion (periplasm)	0.588	0.835	0.846	0.508	0.409	0.285
2-Acyl-sn-glycero-3-phosphoethanolamine (n-C16:0) transporter via facilitated diffusion (periplasm)	0.606	0.911	0.95	0.492	0.367	0.7
2-Acyl-sn-glycero-3-phosphoethanolamine (n-C16:1) transporter via facilitated diffusion (periplasm)	0.915	0.885	0.912	0.933	0.954	0.978
2-Acyl-sn-glycero-3-phosphoethanolamine (n-C18:0) transporter via facilitated diffusion (periplasm)	0.883	0.838	0.882	0.723	0.864	0.795
2-Acyl-sn-glycero-3-phosphoethanolamine (n-C18:1) transporter via facilitated diffusion (periplasm)	0.946	0.923	0.929	0.687	0.667	0.885
2-acyl-glycerophospho-ethanolamine acyltransferase (n-C12:0)	0.728	0.928	0.972	0.817	0.965	0.93
2-acyl-glycerophospho-ethanolamine acyltransferase (n-C14:0)	0.997	0.897	0.952	0.751	0.948	0.937
2-acyl-glycerophospho-ethanolamine acyltransferase (n-C14:1)	0.409	0.828	0.897	0.496	0.408	0.465
2-acyl-glycerophospho-ethanolamine acyltransferase (n-C16:0)	0.659	0.897	0.956	0.918	0.983	0.969
2-acyl-glycerophospho-ethanolamine acyltransferase (n-C16:1)	0.377	0.777	0.861	0.121	0.219	0.557
2-acyl-glycerophospho-ethanolamine acyltransferase (n-C18:0)	0.998	0.902	0.964	0.975	1	0.996
2-acyl-glycerophospho-ethanolamine acyltransferase (n-C18:1)	0.997	0.916	0.987	0.951	0.973	0.989
2-Acyl-sn-glycero-3-phosphoglycerol (n-C12:0) transporter via facilitated diffusion (periplasm)	0.641	0.887	0.949	0.94	0.953	0.908
2-Acyl-sn-glycero-3-phosphoglycerol (n-C14:0) transporter via facilitated diffusion (periplasm)	0.733	0.926	0.958	0.812	0.856	0.791
2-Acyl-sn-glycero-3-phosphoglycerol (n-C14:1) transporter via facilitated diffusion (periplasm)	0.916	0.865	0.936	0.704	0.648	0.886
2-Acyl-sn-glycero-3-phosphoglycerol (n-C16:0) transporter via facilitated diffusion (periplasm)	0.159	0.122	0.202	0.886	0.86	0.818
2-Acyl-sn-glycero-3-phosphoglycerol (n-C16:1) transporter via facilitated diffusion (periplasm)	0.414	0.842	0.906	0.859	0.931	0.905
2-Acyl-sn-glycero-3-phosphoglycerol (n-C18:0) transporter via facilitated diffusion (periplasm)	0.935	0.911	0.949	0.855	0.921	0.893
2-Acyl-sn-glycero-3-phosphoglycerol (n-C18:1) transporter via facilitated diffusion (periplasm)	0.873	0.843	0.938	0.814	0.855	0.794
2-acyl-glycerophospho-glycerol acyltransferase (n-C12:0)	0.659	0.901	0.952	0.764	0.79	0.704
2-acyl-glycerophospho-glycerol acyltransferase (n-C14:0)	0.994	0.898	0.957	0.453	0.311	0.553
2-acyl-glycerophospho-glycerol acyltransferase (n-C14:1)	0.99	0.885	0.965	0.908	0.953	0.94
2-acyl-glycerophospho-glycerol acyltransferase (n-C16:0)	0.411	0.838	0.9	0.744	0.967	0.932
2-acyl-glycerophospho-glycerol acyltransferase (n-C16:1)	0.988	0.929	0.976	0.856	0.973	0.947
2-acyl-glycerophospho-glycerol acyltransferase (n-C18:0)	0.68	0.222	0.752	0.73	0.737	0.628
2-acyl-glycerophospho-glycerol acyltransferase (n-C18:1)	0.741	0.927	0.959	0.36	0.189	0.166
2-Dehydro-L-gulonate reductase to gluconate (NADH)	0.125	0.148	1	1	0.004	1
2-Dehydro-L-gulonate reductase to gluconate (NADPH)	0.125	0.148	1	1	0.004	1
2-dehydro-L-gulonate reductase (NADH)	0.125	0.148	1	1	0.004	1
2-dehydro-L-gulonate reductase (NADPH)	0.125	0.148	1	1	0.004	1
2-Methyl-4-amino-5-hydroxymethylpyrimidine diphosphatase	0.997	0.894	0.951	0.791	0.775	0.682
dihydroxyphenylacetaldehyde transport via diffusion (extracellular to periplasm)	0.946	0.231	0.942	0.951	0.922	0.904
3-aminoacrylate hydrolase	0.993	0.896	0.945	0.752	0.968	0.953
3AMP transport via diffusion (extracellular to periplasm)	1	1	0.011	1	1	1
3CMP transport via diffusion (extracellular to periplasm)	0.013	1	1	1	1	1
3GMP transport via diffusion (extracellular to periplasm)	1	1	1	1	1	1
3-hydroxyacyl-[acyl-carrier-protein] dehydratase (n-C10:0)	0.999	0.97	0.977	0.826	0.99	0.964
3-hydroxyacyl-[acyl-carrier-protein] dehydratase (n-C12:0)	0.996	0.919	0.98	0.857	0.968	0.953
3-hydroxyacyl-[acyl-carrier-protein] dehydratase (n-C12:1)	0.925	0.906	0.947	0.939	0.93	0.901
3-hydroxyacyl-[acyl-carrier-protein] dehydratase (n-C14:0)	0.999	0.914	0.936	0.812	0.989	0.937
3-hydroxyacyl-[acyl-carrier-protein] dehydratase (n-C14:1)	0.93	0.923	0.954	0.86	0.93	0.902
3-hydroxyacyl-[acyl-carrier-protein] dehydratase (n-C16:0)	0.998	0.958	0.977	0.757	0.956	0.934
3-hydroxyacyl-[acyl-carrier-protein] dehydratase (n-C16:1)	0.933	0.901	0.932	0.796	0.942	0.913
3-hydroxyacyl-[acyl-carrier-protein] dehydratase (n-C18:0)	0.996	0.926	0.966	0.821	0.954	0.912
3-hydroxyacyl-[acyl-carrier-protein] dehydratase (n-C18:1)	0.93	0.894	0.951	0.645	0.921	0.913
3-hydroxyacyl-[acyl-carrier-protein] dehydratase (n-C4:0)	0.992	0.876	0.842	0.885	0.974	0.955
3-hydroxyacyl-[acyl-carrier-protein] dehydratase (n-C6:0)	1	0.963	0.993	0.977	0.999	0.999
3-hydroxyacyl-[acyl-carrier-protein] dehydratase (n-C8:0)	0.883	0.843	0.883	0.864	0.867	0.829
3-hydroxycinnamate hydroxylase	1	1	1	0	0.001	1
3-(3-hydroxy-phenyl)propionate hydroxylase	1	1	1	1	1	0.001
3-hydroxypropionate transport via diffusion (extracellular to periplasm)	0.808	0.795	0.833	0.754	0.812	0.74
3-hydroxypropionate transport via proton symport (periplasm)	0.863	0.855	0.883	0.754	0.87	0.808
3-keto-L-gulonate kinase	0.142	0.139	1	1	0.003	1
3'-nucleotidase (UMP) (periplasm)	1	1	1	1	0.022	1
3'-nucleotidase (CMP) (periplasm)	0.027	1	1	1	1	1
3'-nucleotidase (AMP) (periplasm)	1	1	0.018	1	1	1
3'-nucleotidase (GMP) (periplasm)	1	1	1	1	1	1
3-oxoacyl-[acyl-carrier-protein] reductase (n-C10:0)	0.999	0.97	0.977	0.824	0.99	0.964
3-oxoacyl-[acyl-carrier-protein] reductase (n-C12:0)	0.996	0.919	0.98	0.857	0.968	0.953
3-oxoacyl-[acyl-carrier-protein] reductase (n-C12:1)	0.997	0.906	0.977	0.939	0.991	0.989
3-oxoacyl-[acyl-carrier-protein] reductase (n-C14:0)	0.999	0.919	0.973	0.524	0.93	0.908
3-oxoacyl-[acyl-carrier-protein] reductase (n-C14:1)	0.993	0.923	0.975	0.86	0.971	0.977
3-oxoacyl-[acyl-carrier-protein] reductase (n-C16:0)	0.998	0.958	0.977	0.757	0.956	0.934
3-oxoacyl-[acyl-carrier-protein] reductase (n-C16:1)	0.974	0.901	0.932	0.796	0.99	0.954
3-oxoacyl-[acyl-carrier-protein] reductase (n-C18:0)	0.996	0.926	0.966	0.821	0.954	0.912
3-oxoacyl-[acyl-carrier-protein] reductase (n-C18:1)	0.995	0.894	0.955	0.645	0.983	0.92
3-oxoacyl-[acyl-carrier-protein] reductase (n-C4:0)	0.992	0.875	0.841	0.884	0.972	0.955
3-oxoacyl-[acyl-carrier-protein] reductase (n-C6:0)	1	0.963	0.993	0.977	0.999	0.999
3-oxoacyl-[acyl-carrier-protein] reductase (n-C8:0)	0.883	0.843	0.883	0.864	0.867	0.829
3-oxoacyl-[acyl-carrier-protein] synthase (n-C10:0)	0.999	0.97	0.977	0.824	0.99	0.964
3-oxoacyl-[acyl-carrier-protein] synthase (n-C12:0)	0.996	0.919	0.979	0.857	0.967	0.953
3-oxoacyl-[acyl-carrier-protein] synthase (n-C12:1)	0.997	0.906	0.976	0.939	0.991	0.989
3-oxoacyl-[acyl-carrier-protein] synthase (n-C14:0)	0.999	0.919	0.973	0.524	0.967	0.911
3-oxoacyl-[acyl-carrier-protein] synthase (n-C14:1)	0.993	0.923	0.975	0.86	0.971	0.977
3-oxoacyl-[acyl-carrier-protein] synthase (n-C16:0)	0.998	0.957	0.977	0.756	0.956	0.934
3-oxoacyl-[acyl-carrier-protein] synthase (n-C16:1)	0.974	0.901	0.932	0.796	0.99	0.954
3-oxoacyl-[acyl-carrier-protein] synthase (n-C18:0)	0.996	0.925	0.966	0.821	0.954	0.912
3-oxoacyl-[acyl-carrier-protein] synthase (n-C18:1)	0.995	0.894	0.955	0.645	0.982	0.92
3-oxoacyl-[acyl-carrier-protein] synthase (n-C6:0)	1	0.962	0.993	0.977	0.999	0.999
3-oxoacyl-[acyl-carrier-protein] synthase (n-C8:0)	0.883	0.843	0.883	0.864	0.867	0.829
3-oxoadipyl-CoA thiolase	0.604	0.568	0.672	0.689	0.045	0.474
tripeptide (LalaDgluMdap) transport via ABC system (periplasm)	0.657	0.9	0.956	0.878	0.847	0.819
LalaDgluMdap (tripeptide) transport via diffusion (extracellular to periplasm)	0.604	0.914	0.944	0.693	0.589	0.485
3UMP transport via diffusion (extracellular to periplasm)	1	1	1	1	0.013	1
4-(2-Aminoethyl)-1,2-benzenediol:oxygen oxidoreductase(deaminating)(flavin-containing)	1	1	1	1	1	1
4-hydroxyphenylacetaldehyde transport via diffusion (extracellular to periplasm)	0.92	0.924	0.934	0.005	0.009	0.038
4-Hydroxy-L-threonine synthase	0.928	0.915	0.951	0.948	0.931	0.905
tetrapeptide L,D-carboxypeptidase	0.994	0.952	0.974	0.87	0.978	0.979
tetrapeptide L,D-carboxypeptidase (periplasm)	0.88	0.805	0.862	0.609	0.97	0.904
tetrapeptide (LalaDgluMdapDala) transport via ABC system (periplasm)	0.989	0.863	0.941	0.826	0.941	0.906
LalaDgluMdapDala (pentapeptide) transport via diffusion (extracellular to periplasm)	0.997	0.945	0.99	0.68	0.575	0.475
5-dehydro-D-gluconate reductase	0.449	0.001	0.263	1	0	1
5-Dehydro-D-gluconate transport via proton symport, reversible (periplasm)	0.779	0	0.326	1	0.005	1
5-Dehydro-D-gluconate transport via diffusion (extracellular to periplasm)	0.798	0	0.348	1	0.066	1
5'-deoxyadenosine nuclosidase	0.662	0.919	0.957	0.345	0.165	0.15
5-Methylthio-D-ribose transport via proton diffusion (extracellular to periplasm)	0.986	0.784	0.837	0.364	0.794	0.754
5-Methylthio-D-ribose transport via proton symport (periplasm)	0.991	0.842	0.889	0.362	0.855	0.822
arabinose-5-phosphate isomerase	0.012	0.227	0.011	0.66	0.743	0.263
acyl-[acyl-carrier-protein] synthetase (n-C14:0)	0.874	0.751	0.995	0.856	0.863	0.823
acyl-[acyl-carrier-protein] synthetase (n-C14:1)	0.649	0.869	0.944	0.791	0.959	0.952
acyl-[acyl-carrier-protein] synthetase (n-C16:0)	0.872	0.775	0.829	0.88	0.972	0.965
acyl-[acyl-carrier-protein] synthetase (n-C16:1)	0.877	0.771	0.825	0.67	0.774	0.671
acyl-[acyl-carrier-protein] synthetase (n-C18:1)	0.997	0.942	0.945	0.767	0.847	0.819
acyl-[acyl-carrier-protein] synthetase (n-C18:0)	0.985	0.915	0.95	0.806	0.86	0.808
acyl-[acyl-carrier-protein] synthetase (n-C12:0)	0.391	0.533	0.648	0.662	0.602	0.511
acyl-[acyl-carrier-protein] synthetase (n-C10:0)	0.872	0.764	0.815	0.81	0.96	0.963
acyl-[acyl-carrier-protein] synthetase (n-C8:0)	0.531	0.343	0.641	0.802	0.788	0.755
Aminoacetone:oxygen oxidoreductase(deaminating)(flavin-containing)	0.995	0.918	0.959	0.823	0.944	0.967
dTDP-N-4-acetamido-4,6-dideoxy-D-galactose transferase	0.981	0.937	0.972	0.876	0.961	0.976
alpha-amylase	1	1	1	1	1	1
alpha-amylase (periplasm)	1	1	1	1	1	1
Arbutin 6-phosphate glucohydrolase	0.939	1	0.953	0.939	0.932	0.906
4-aminobutyrate transaminase	0.983	0.924	0.929	0.731	0.836	0.798
Aminobutyraldehyde dehydrogenase	0.987	0.821	0.887	0.835	0.99	0.969
4-aminobutyrate transport in via proton symport (periplasm)	1	1	1	1	1	0.01
4-aminobutyrate transport via diffusion (extracellular to periplasm)	0.999	0.967	0.989	0.887	0.97	0.1
acetyl-CoA:acetoacetyl-CoA transferase	1	1	1	1	1	1
acetyl-CoA C-acetyltransferase	0.414	0.848	0.903	0.68	0.659	0.531
acetyl-CoA C-acyltransferase (butanoyl-CoA) (r)	0.414	0.848	0.902	0.67	0.658	0.529
acetyl-CoA C-acyltransferase (hexanoyl-CoA) (r)	0.191	0.79	0.825	0.435	0.536	0.16
acetyl-CoA C-acyltransferase (octanoyl-CoA) (r)	0.239	0.82	0.853	0.203	0.46	0.157
acetyl-CoA C-acyltransferase (decanoyl-CoA) (r)	0.587	0.439	0.591	0.225	0.668	0.216
acetyl-CoA C-acyltransferase (dodecanoyl-CoA) (r)	0.025	0.001	0.063	0.152	0.154	0.012
acetyl-CoA C-acyltransferase (tetradecanoyl-CoA) (r)	0.049	0.009	0.149	0.177	0.09	0.371
acetyl-CoA acyltransferase (hexadecanoyl-CoA), (r)	0.253	0.008	0.143	0.859	0.192	0.144
acetoacetate transport via proton symport (periplasm)	1	1	1	1	1	1
acetoacetate transport via diffusion (extracellular to periplasm)	1	1	1	1	1	1
acetaldehyde dehydrogenase (acetylating)	0.373	0.331	0.319	0.465	0.343	0.244
acetaldehyde transport via diffusion (extracellular to periplasm)	0.883	0.831	0.876	0.811	0.958	0.963
acetaldehyde reversible transport (periplasm)	0.883	0.831	0.876	0.811	0.957	0.963
acetyl-CoA:anthranilate acetyltransferase	0.931	0.928	0.955	0.941	0.93	1
Adenosyl cobinamide phosphate guanyltransferase	0.934	0.198	0.159	0.951	0.207	0.242
acetyl-CoA carboxylase	0.815	0.711	0.824	0.94	0.983	0.988
acetate-CoA ligase (ADP-forming)	0.867	0.996	0.875	0.902	0.85	0.806
N-acetyl-D-galactosamine 1-phosphatase (periplasm)	0.027	1	1	1	1	1
N-acetyl-D-galactosamine 1-phosphate transport via diffusion (extracellular to periplasm)	0.013	1	1	1	1	1
N-acetyl-D-galactosamine transport via diffusion (extracellular to periplasm)	0.04	0.93	0.945	0.962	0.929	0.884
N-acetyl-D-glucosamine 1-phosphatase (periplasm)	0.028	1	1	1	1	1
N-acetyl-D-glucosamine 1-phosphate transport via diffusion (extracellular to periplasm)	0.018	1	1	1	1	1
N-acetylglucosamine kinase	0.865	0.789	0.84	0.883	0.843	0.818
UDP-N-acetylglucosamine:undecaprenylphosphate N-acetylglucosamine -1-phosphate transferase	0.979	0.934	0.968	0.867	0.958	0.972
N-Acetyl-D-glucosamine transport via PEP:Pyr PTS (periplasm)	0.052	1	1	1	1	1
N-Acetyl-D-glucosamine transport via diffusion (extracellular to periplasm)	0.038	1	1	1	1	1
acetylglutamate kinase	0.991	0.92	0.956	0.943	0.96	0.971
N-acetylglutamate synthase	0.991	0.92	0.956	0.043	0.96	0.109
2-aceto-2-hydroxybutanoate synthase	0.161	0.006	0.947	0.64	0.14	0.175
acetate kinase	0.999	0.922	0.98	0.862	0.839	0.814
acetolactate synthase	0.125	0.453	0.109	0.992	0.906	0.181
N-acetylmuramate 6-phosphate hydrolase	0.979	0.779	0.837	0.72	0.935	0.911
UDP-N-acetyl-D-mannosaminuronic acid transferase	0.981	0.936	0.971	0.872	0.959	0.976
N-acetyl-D-mannosamine transport via PTS (periplasm)	1	1	1	1	1	1
N-acetyl-D-mannosamine transport via diffusion (extracellular to periplasm)	1	1	1	1	1	1
N-acetylmuramate transport via PEP:Pyr PTS (periplasm)	0.001	0.009	1	1	1	1
N-acetylmuramate transport via diffusion (extracellular to periplasm)	0.06	0.079	1	1	1	1
N-acetylneuraminate proton symport (periplasm)	1	1	1	1	1	1
N-acetylneuraminate transport via diffusion (extracellular to periplasm)	1	1	1	1	1	1
N-Acetylneuraminate lyase	1	1	1	1	1	1
acyl-CoA dehydrogenase (butanoyl-CoA)	0.414	0.848	0.902	0.683	0.66	0.533
acyl-CoA dehydrogenase (hexanoyl-CoA)	0.414	0.848	0.902	0.67	0.658	0.529
acyl-CoA dehydrogenase (octanoyl-CoA)	0.197	0.791	0.826	0.449	0.547	0.165
acyl-CoA dehydrogenase (decanoyl-CoA)	0.251	0.825	0.856	0.225	0.475	0.168
acyl-CoA dehydrogenase (dodecanoyl-CoA)	0.608	0.464	0.603	0.24	0.668	0.233
acyl-CoA dehydrogenase (tetradecanoyl-CoA)	0.102	0.007	0.16	0.297	0.489	0.139
acyl-CoA dehydrogenase (hexadecanoyl-CoA)	0.207	0.01	0.079	0.625	0.133	0.219
acyl-CoA dehydrogenase (octadecanoyl-CoA)	0.122	0.087	0.154	0.194	0.119	0.253
Acetyl-CoA ACP transacylase	0.976	0.87	0.923	0.561	0.675	0.527
acetylornithine deacetylase	0.994	0.926	0.942	0.98	0.985	0.988
arabinose modified core oligosaccharide lipid A transport via ABC system (periplasm to extracellular)	0.165	0.135	0.219	0.482	0.181	0.234
aconitate isomerase (spontaneous)	0.885	0.842	0.891	0.052	0.065	0.799
Trans-aconitate methyltransferase	0.941	0.915	0.946	0.95	0.926	0.892
aconitase (half-reaction A, Citrate hydro-lyase)	0.096	0.756	0.065	0.347	0.427	0.447
aconitase (half-reaction B, Isocitrate hydro-lyase)	0.091	0.734	0.063	0.441	0.516	0.435
acetylornithine transaminase	0.994	0.926	0.942	0.98	0.985	0.988
acyl-(acyl carrier protein):phosphate acyltransferase (C12:0)	0.613	0.514	0.614	0.548	0.571	0.438
acyl-(acyl carrier protein):phosphate acyltransferase (C14:0)	0.48	0.438	0.537	0.839	0.781	0.696
acyl-(acyl carrier protein):phosphate acyltransferase (C14:1)	0.618	0.58	0.649	0.786	0.753	0.651
acyl-(acyl carrier protein):phosphate acyltransferase (C16:0)	0.339	0.238	0.21	0.882	0.975	0.964
acyl-(acyl carrier protein):phosphate acyltransferase (C16:1)	0.875	0.733	0.853	0.865	0.978	0.968
acyl-(acyl carrier protein):phosphate acyltransferase (C18:0)	0.999	0.932	0.949	0.862	0.859	0.819
acyl-(acyl carrier protein):phosphate acyltransferase (C18:1)	0.742	0.675	0.752	0.619	0.537	0.791
acyl-carrier protein synthase	1	1	1	1	1	1
acetyl-CoA synthetase	1	1	1	1	1	1
O-Acetyl-L-serine transport via diffusion (extracellular to periplasm)	0.924	0.915	0.937	0.948	0.915	0.998
O-Acetyl-L-serine export via facilitated transport	0.928	0.915	0.94	0.997	0.917	0.998
acetate reversible transport via proton symport (periplasm)	1	1	1	0.762	0.986	0.011
Na+/Acetate symport (periplasm)	1	1	1	1	1	1
Acetate transport via diffusion (extracellular to periplasm)	0.999	0.976	0.993	0.705	0.662	0.093
Adenosine deaminase	0.659	0.918	0.942	0.818	0.987	0.958
4-aminobenzoate synthase	0.057	0.496	0.58	0.62	0.519	0.105
4-amino-4-deoxychorismate synthase	0.127	0.453	0.544	0.591	0.127	0.192
adenine deaminase	0.739	0.946	0.972	0.513	0.733	0.578
adenine transport via proton symport (reversible) (periplasm)	0.417	0.851	0.91	0.341	0.26	0.499
adenine transport via diffusion (extracellular to periplasm)	0.417	0.851	0.91	0.341	0.26	0.499
adenylate kinase	1	1	1	1	1	1
adentylate kinase (GTP)	1	1	1	1	1	1
adentylate kinase (ITP)	0.882	0.784	0.867	0.748	0.942	0.91
adenosylmethionine decarboxylase	0.995	0.908	0.967	0.347	0.987	0.89
adenylate cyclase	0.663	0.899	0.061	0.85	0.983	0.968
adenosine kinase	0.99	0.882	0.959	0.893	0.957	0.972
adenosine hydrolase	0.994	0.926	0.979	0.862	0.834	0.783
adenosine transport in via proton symport (periplasm)	1	1	0.066	1	1	1
adenosine transport in via proton symport, reversible (periplasm)	1	1	0.066	1	1	1
adenosine transport via diffusion (extracellular to periplasm)	0.422	0.391	0.488	0.735	0.956	0.93
Adenosyl cobinamide kinase	0.891	0.181	0.149	0.913	0.192	0.227
Adenosylcobalamin 5'-phosphate synthase	1	0.212	0.166	1	0.212	0.264
Adenosylcobalamin transport via ABC system (periplasm)	1	1	1	1	1	1
Adenosylcobalimin transport via ton system (extermal)	1	1	1	1	1	1
ADPribose diphosphatase	0.377	0.77	0.859	0.784	0.84	0.798
adenine phosphoribosyltransferase	0.993	0.932	0.947	0.939	0.974	0.959
adenylyl-sulfate kinase	0.931	0.93	0.939	0.742	0.754	0.63
adenylsuccinate lyase	0.699	0.565	0.715	0.491	0.672	0.557
adenylosuccinate lyase	0.93	0.915	0.942	0.867	0.932	0.917
adenylosuccinate synthase	0.699	0.565	0.715	0.491	0.672	0.557
N-acetylglucosamine-6-phosphate deacetylase	0.814	0.795	0.846	0.849	0.834	0.767
N-Acetyl-D-glucosamine(anhydrous)N-Acetylmuramyl-tripeptide amidase	0.434	0.548	0.658	0.535	0.468	0.336
N-Acetyl-D-glucosamine(anhydrous)N-Acetylmuramyl-tripeptide amidase (periplasm)	0.719	0.639	0.731	0.857	0.982	0.954
N-Acetyl-D-glucosamine(anhydrous)N-Acetylmuramyl-tripeptide beta -1,4-N-acetylglucosaminidase	0.728	0.254	0.79	0.482	0.458	0.564
GlcNAc-anhMurNAc tripeptide transport in via proton symport (periplasm)	0.376	0.769	0.862	0.869	0.98	0.984
N-Acetyl-D-glucosamine(anhydrous)N-Acetylmuramyl-tetrapeptide amidase	0.837	0.408	0.877	0.569	0.417	0.702
N-Acetyl-D-glucosamine(anhydrous)N-Acetylmuramyl-tetrapeptide amidase (periplasm)	0.837	0.771	0.791	0.86	0.852	0.82
N-Acetyl-D-glucosamine(anhydrous)N-Acetylmuramyl-tetrapeptide L,D-carboxypeptidase	0.997	0.914	0.984	0.951	0.99	0.992
N-Acetyl-D-glucosamine(anhydrous)N-Acetylmuramyl-tetrapeptide L,D-carboxypeptidase (periplasmic)	0.985	0.887	0.954	0.794	0.948	0.947
N-Acetyl-D-glucosamine(anhydrous)N-Acetylmuramyl-tetrapeptide beta -1,4-N-acetylglucosaminidase	0.981	0.911	0.935	0.839	0.835	0.782
GlcNAc-anhMurNAc tetrapeptide transport in via proton symport (periplasm)	0.987	0.879	0.952	0.83	0.973	0.941
N-Acetyl-D-glucosamine(anhydrous)N-Acetylmuramyl beta -1,4-N-acetylglucosaminidase	0.998	0.96	0.993	0.87	0.96	0.978
ADP-D-glycero-D-manno-heptose epimerase	0.776	0.567	0.802	0.782	0.777	0.802
agmatinase	0.925	0.909	0.932	0.85	0.994	0.977
GlcNAc-anhMurNAc transport in via proton symport (periplasm)	0.415	0.837	0.904	0.791	0.751	0.65
agmatine transport via diffusion (extracellular to periplasm)	0.994	0.905	0.94	0.763	0.991	0.899
1-tetradecanoyl-sn-glycerol 3-phosphate O-acyltransferase (n-C12:0)	0.99	0.872	0.962	0.644	0.643	0.865
1-tetradecanoyl-sn-glycerol 3-phosphate O-acyltransferase (n-C14:0)	0.978	0.903	0.914	0.711	0.741	0.589
1-tetradec-7-enoyl-sn-glycerol 3-phosphate O-acyltransferase (n-C14:1)	0.994	0.908	0.974	0.911	0.998	0.988
1-hexadecanoyl-sn-glycerol 3-phosphate O-acyltransferase (n-C16:0)	0.994	0.879	0.952	0.918	0.955	0.946
1-hexadec-7-enoyl-sn-glycerol 3-phosphate O-acyltransferase (n-C16:1)	0.993	0.858	0.947	0.778	0.754	0.651
1-octadecanoyl-sn-glycerol 3-phosphate O-acyltransferase (n-C18:0)	0.417	0.842	0.903	0.784	0.503	0.615
1-octadec-7-enoyl-sn-glycerol 3-phosphate O-acyltransferase (n-C18:1)	0.41	0.842	0.906	0.455	0.4	0.291
N-acetyl-g-glutamyl-phosphate reductase	0.937	0.92	0.925	0.943	0.92	0.898
silver transport out via proton antiport	1	1	1	1	1	1
S-adenosylhomocysteine nucleosidase	0.672	0.597	0.698	0.601	0.58	0.469
phosphoribosylaminoimidazolecarboxamide formyltransferase	0.885	0.901	0.907	0.162	0.408	0.243
phosphoribosylaminoimidazole carboxylase	0.991	0.921	0.954	0.866	0.958	0.925
phosphoribosylaminoimidazole carboxylase (mutase rxn)	0.991	0.921	0.954	0.867	0.958	0.925
2-Oxogluterate dehydrogenase	0.994	0.871	0.955	0.922	0.96	0.958
2-oxoglutarate reversible transport via symport (periplasm)	0.005	0.741	0.832	0.003	0.797	0.705
alpha-ketoglutarate transport via diffusion (extracellular to periplasm)	0.074	0.741	0.832	0.046	0.797	0.705
D-alanine-D-alanine dipeptidase	0.997	0.894	0.951	0.791	0.775	0.682
D-alanyl-D-alanine (DalaDala) transport via ABC system (periplasm)	0.996	0.923	0.981	0.371	0.262	0.497
D-alanine-D-alanine ligase (reversible)	0.874	0.783	0.829	0.718	0.097	0.193
D-alanyl-D-alanine (DalaDala) transport via diffusion (extracellular to periplasm)	0.996	0.92	0.93	0.819	0.066	0.103
L-alanyl-gamma-glutamate epimerase	0.981	0.92	0.95	0.935	0.977	0.956
alanine racemase	0.507	0.268	0.541	0.477	0.085	0.462
D-alanine transaminase	0.989	0.908	0.978	0.513	0.461	0.349
L-alanine transaminase	1	1	1	1	1	1
alanine transaminase	0.989	0.893	0.97	0.662	0.947	0.868
Alanyl-tRNA synthetase	0.932	0.923	0.941	0.963	0.939	0.905
L-alanine transport via ABC system (periplasm)	0.998	0.922	0.963	0.747	0.837	0.805
L-alanine transport in via proton symport (periplasm)	1	1	0.003	0.002	0.004	1
L-alanine reversible transport via proton symport (periplasm)	1	1	0.003	0.002	0.004	1
L-alanine transport in via sodium symport (periplasm)	1	1	1	1	1	1
L-alanine transport via diffusion (extracellular to periplasm)	0.926	0.889	0.061	0.04	0.067	0.923
alcohol dehydrogenase (glycerol)	0.996	0.979	0.983	0.626	0.972	0.915
alcohol dehydrogenase (ethanol)	0.919	0.864	0.906	0.95	0.984	0.974
aldehyde dehydrogenase (phenylacetaldehyde, NAD)	1	1	1	1	0.003	1
aldehyde dehydrogenase (acetaldehyde, NAD)	0.996	0.918	0.956	0.83	0.973	0.958
aldehyde dehydrogenase (acetaldehyde, NADP)	0.995	0.942	0.954	0.905	0.989	0.981
aldehyde dehydrogenase (propanal, NADP)	1	1	1	1	1	1
aldehyde dehydrogenase (butanal, NAD)	1	1	1	0	0	0.004
Allose kinase	1	1	1	1	1	1
Allose 6-phosphate isomerase	0.929	0.916	0.937	0.935	0.931	0.893
allantoate amidohydrolase	0.981	0.9	0.963	0.391	0.447	0.648
allantoinase	0.981	0.9	0.963	0.391	0.447	0.648
allantoin transport in via proton symport (periplasm)	0.873	0.721	0.992	0.798	0.844	0.793
allantoin transport via diffusion (extracellular to periplasm)	0.873	0.721	0.992	0.799	0.844	0.793
Allulose 6-phosphate epimerase	0.861	0.845	0.872	0.877	0.878	0.809
D-allose transport via ABC system (periplasm)	1	1	1	1	1	1
Allose transport via diffusion (extracellular to periplasm)	1	1	1	1	1	1
apolipoprotein N-acyltransferase (phosphatidylethanolamine, periplasm)	1	1	1	1	1	1
apolipoprotein N-acyltransferase (phosphatidylglycerol, periplasm)	1	1	1	1	1	1
aldose reductase (methylglyoxal)	0.99	0.066	0.964	0.922	0.976	0.978
aldose reductase (acetol)	0.99	0.935	0.964	0.923	0.976	0.978
altronate hydrolase	1	0.001	1	1	0	1
anhydrous-N-Acetylmuramyl-tripeptide amidase	0.866	0.756	0.992	0.92	0.987	0.979
anhydrous-N-Acetylmuramyl-tetrapeptide amidase	0.984	0.897	0.951	0.661	0.978	0.885
anhydrous-N-Acetylmuramyl-tetrapeptide L,D-carboxypeptidase	0.978	0.861	0.92	0.856	0.963	0.96
Amylomaltase (maltotriose)	1	0.186	0.082	1	1	1
Amylomaltase (maltotetraose)	1	0.186	0.082	1	1	1
Amylomaltase (maltopentaose)	1	0.186	0.082	1	1	1
Amylomaltase (maltohexaose)	1	0.186	0.082	1	1	1
N-acetylmannosamine 6-phosphate epimerase	0.935	0.937	0.937	0.949	0.937	0.916
N-acetyl-D-mannosamine kinase	1	1	1	1	1	1
adenosylmethionine-8-amino-7-oxononanoate transaminase	0.8	0.78	0.827	1	0.788	1
S-adenosylmethione:2-demthylmenaquinole methyltransferase (menaquinone 8)	0.881	0.85	0.88	0.889	0.873	0.834
4-amino-2-methyl-5-phosphomethylpyrimidine synthetase	0.708	0.701	0.744	0.747	0.714	0.581
AMP nucleosidase	0.871	0.739	0.996	0.916	0.973	0.97
alanyl aminopeptidase (cys-gly)	0.663	0.926	0.938	0.707	0.674	0.887
aminopeptidase (pro-gly)	1	1	0	1	1	1
AMP transport via diffusion (extracellular to periplasm)	1	1	1	1	1	1
GlcNAc-anhMurNAc transport via diffusion (extracellular to periplasm)	0.875	0.818	0.997	0.789	0.719	0.641
1,6-anhydrous-N-Acetylmuramate kinase	0.986	0.836	0.869	0.72	0.937	0.911
anthranilate phosphoribosyltransferase	0.998	0.957	0.976	0.008	0.036	0.826
anthranilate synthase	0.535	0.957	0.975	0.011	0.039	0.678
L-2-amino-3-oxobutanoate decarboxylation (spontaneous)	0.995	0.917	0.959	0.823	0.944	0.966
8-amino-7-oxononanoate synthase	0.745	0.713	0.772	1	0.743	0.189
Ap4A hydrolase	0.997	0.91	0.924	0.936	0.972	0.97
Ap4A synthetase	0.997	0.91	0.924	0.936	0.972	0.97
Ap5A hydrolase	1	1	1	1	1	1
aminopropylcadaverine synthase	0.934	0.925	0.952	0.951	0.92	0.877
acyl-phosphate:glycerol-3-phosphate acyltransferase (C12:0)	0.994	0.904	0.962	0.82	0.849	0.795
acyl-phosphate:glycerol-3-phosphate acyltransferase (C14:0)	0.663	0.912	0.959	0.93	0.943	0.985
acyl-phosphate:glycerol-3-phosphate acyltransferase (C14:1)	0.999	0.967	0.996	0.506	0.754	0.614
acyl-phosphate:glycerol-3-phosphate acyltransferase (C16:0)	0.881	0.813	0.868	0.876	0.83	0.825
acyl-phosphate:glycerol-3-phosphate acyltransferase (C16:1)	0.413	0.843	0.906	0.879	0.981	0.946
acyl-phosphate:glycerol-3-phosphate acyltransferase (C18:0)	0.863	0.721	0.808	0.739	0.832	0.805
acyl-phosphate:glycerol-3-phosphate acyltransferase (C18:1)	0.656	0.891	0.949	0.673	0.969	0.909
acylphosphatase (C12:0)	0.995	0.873	0.966	0.919	0.972	0.97
acylphosphatase (C14:0)	0.581	0.517	0.654	0.87	0.975	0.965
acylphosphatase (C14:1)	0.988	0.964	0.923	0.523	0.64	0.851
acylphosphatase (C16:0)	0.606	0.483	0.592	0.844	0.808	0.791
acylphosphatase (C16:1)	0.996	0.903	0.979	0.764	0.986	0.9
acylphosphatase (C18:0)	0.984	0.837	0.953	0.998	0.93	0.999
acylphosphatase (C18:1)	0.985	0.878	0.975	0.891	0.982	0.978
aminopropanol dehydrogenase reversible	0.932	0.931	0.942	0.949	0.932	0.899
5-amino-6-(5-phosphoribosylamino)uracil reductase	0.891	0.486	0.989	0.622	0.524	0.785
L-arabinose isomerase	1	1	1	1	1	0
aerobactin reductase	0.999	0.948	0.996	0.354	0.184	0.165
aerobactin reductase	0.999	0.938	0.971	0.974	0.993	0.988
aerobactin reductase	0.838	0.386	0.861	0.249	0.265	0.481
aerobactin transport via ABC system (periplasm)	0.815	0.756	0.821	0.817	0.787	0.702
aerobactin Fe-loading reaction (spontaneous)	0.882	0.814	0.873	0.921	0.983	0.99
aerobactin secretion (to extracellular)	0.998	0.958	0.975	0.788	0.989	0.958
aerobactin transport via ton system (extracellular)	0.815	0.756	0.821	0.817	0.787	0.702
aerobactin secretion (to periplasm)	0.998	0.958	0.975	0.788	0.989	0.958
arbutin transport via PEP:Pyr PTS (periplasm)	1	1	1	0.001	1	1
arbutin transport via diffusion (extracellular to periplasm)	1	1	1	0.037	1	1
L-arabinose transport via ABC system (periplasm)	0.6	0.904	0.944	0.8	0.864	0.812
L-arabinose transport via proton symport (periplasm)	0.998	0.873	0.914	0.749	0.965	0.942
L-arabinose transport via proton antiport (periplasm)	0.999	0.908	0.959	0.858	0.976	0.968
L-arabinose transport via diffusion (extracellular to periplasm)	1	1	1	1	1	0.003
Arginine/agmatine antiport (periplasm)	0.499	0.418	0.515	0.768	0.752	0.608
arginine decarboxylase	0.998	0.942	0.987	0.694	0.748	0.641
arginine decarboxylase	0.819	0.789	0.821	0.999	0.929	0.999
arginine/ornithine antiporter (periplasm)	0.88	0.819	0.845	0.013	0.975	0.053
argininosuccinate lyase	0.745	0.908	0.947	0.857	0.93	0.899
argininosuccinate synthase	0.745	0.943	0.978	0.857	0.976	0.961
Arginyl-tRNA synthetase	0.94	0.926	0.938	0.944	0.942	0.909
L-arginine transport via ABC system (periplasm)	0.973	0.74	0.9	0.685	0.767	0.679
L-arginine transport out via proton antiport (cytoplasm to periplasm)	0.795	0.691	0.798	0.837	0.949	0.964
L-arginine transport via diffusion (extracellular to periplasm)	0.902	0.836	0.887	0.056	0.476	0.09
aspartate-semialdehyde dehydrogenase	0.013	0.124	0.388	0.051	0.016	0.571
L-ascorbate 6-phosphate lactonase	1	1	1	1	0.198	1
L-ascorbate transport via PEP:Pyr PTS (periplasm)	1	1	1	1	1	1
L-ascorbate transport via diffusion (extracellular to periplasm)	1	1	1	1	1	1
L-asparaginase	0.97	0.852	0.933	0.828	0.935	0.907
L-asparaginase	0.995	0.926	0.963	0.849	0.867	0.817
asparagine synthase (glutamine-hydrolysing)	0.809	0.714	0.794	0.752	0.749	0.641
asparagine synthetase	0.993	0.899	0.907	0.815	0.963	0.936
Asparaginyl-tRNA synthetase	0.927	0.936	0.943	0.946	0.948	0.911
L-asparagine transport via ABC system (periplasm)	0.6	0.905	0.944	0.8	0.864	0.812
L-asparagine reversible transport via proton symport (periplasm)	0.871	0.804	0.993	0.461	0.353	0.697
L-asparagine transport via diffusion (extracellular to periplasm)	0.996	0.904	0.98	0.959	0.986	0.984
arsenite efflux via ATP hydrolysis (periplasm)	1	1	1	1	1	1
arsenite transport via diffusion (extracellular to periplasm)	0.938	0.923	0.937	0.959	0.948	0.907
aspartate 1-decarboxylase	0.216	0.007	0	0	0	0.012
aspartate carbamoyltransferase	0.746	0.954	0.979	0.377	0.365	0.694
aspartate kinase	0.016	0.147	0.088	0.066	0.02	0.615
L-aspartate oxidase	0.839	0.418	0.879	0.584	0.469	0.714
L-aspartate oxidase	0.839	0.418	0.878	0.579	0.469	0.714
L-aspartate oxidase	0.839	0.418	0.877	0.579	0.469	0.714
L-aspartate oxidase	0.837	0.418	0.878	0.581	0.469	0.714
L-aspartase	0.882	0.804	0.866	0.885	0.86	0.827
aspartate transaminase	0.996	0.756	0.562	0	0	0.044
Aspartyl-tRNA synthetase	0.933	0.93	0.937	0.927	0.937	0.916
L-aspartate transport via ABC system (periplasm)	0.973	0.901	0.939	0.967	0.985	0.988
Aspartate transport via proton symport (2 H) (periplasm)	0.999	0.911	0.981	0.743	0.96	0.905
L-asparate transport via proton symport (3 H) (periplasm)	0.996	0.876	0.955	0.715	0.956	0.959
L-aspartate transport in via proton symport (periplasm)	1	1	1	1	1	1
L-aspartate transport in via proton symport (periplasm) reversible	0.996	0.933	0.983	0.961	0.972	0.986
L-aspartate transport via diffusion (extracellular to periplasm)	0.986	0.071	0.948	0.05	0.062	0.701
arsenate reductase	1	1	1	1	1	1
Arginine succinyltransferase	0.812	0.777	0.938	0.65	0.987	0.028
L-allo-threonine dehydrogenase	0.081	0.927	0.053	0.808	0.068	0.687
ATP amine hydrolysis (spontaneous)	0.995	0.837	0.938	0.924	0.949	0.17
ATP maintenance requirement	0.744	0.942	0.977	0.939	0.987	0.977
ATP phosphoribosyltransferase	0.878	0.849	0.997	0.33	0.758	0.56
ATP synthase (four protons for one ATP) (periplasm)	0.878	0.762	0.829	0.025	0.017	0.01
beta-alanine transport in via proton symport (periplasm)	1	1	0.005	0.006	0.003	1
beta-alanine transport via diffusion (extracellular to periplasm)	1	1	0.057	0.054	0.053	1
betaine-aldehyde dehydrogenase	0.925	0.919	0.952	0.954	0.94	0.906
betaine-aldehyde dehydrogenase	0.925	0.919	0.952	0.954	0.94	0.906
bis-molybdenum cofactor synthase	0.539	0.486	0.591	0.843	0.797	0.708
bis-molybdopterin guanine dinucleotide synthase (single GDP)	0.581	0.527	0.629	0.889	0.856	0.783
bis-molybdopterin guanine dinucleotide synthase	0.62	0.581	0.662	0.931	0.929	0.889
3',5'-bisphosphate nucleotidase	0.992	0.913	0.973	0.938	0.982	0.987
Biotin sulfoxide reductase	1	1	1	1	1	1
Biotin sulfoxide reductase	1	1	1	1	1	1
Biotin transport via proton symport (periplasm)	1	1	1	0.004	1	0.008
Biotin transport via diffusion (extracellular to periplasm)	1	1	1	0.047	1	0.099
Biotin synthase	0.928	0.911	0.932	0.999	0.912	1
Acetyl-CoA:butyrate-CoA transferase	1	1	1	0.003	0.009	0.029
butanesulfonate transport via ABC system (periplasm)	1	1	1	0.004	0.004	0.014
butanesulfonate transport via diffusion (extracellular to periplasm)	1	1	1	0.048	0.057	0.091
Butyrate transport via proton symport, reversible (periplasm)	1	1	1	0.001	0.002	0.013
Butyrate transport via diffusion (extracellular to periplasm)	1	1	1	0.001	0.006	0.018
tungsten bispterin guanine dinucleotide synthase (single GDP)	0.881	0.858	0.874	0.914	0.876	0.828
tungsten bispterin guanine dinucleotide synthase	0.932	0.925	0.933	0.952	0.931	0.905
tungsten bispterin cofactor synthase	0.814	0.799	0.811	0.868	0.788	0.739
calcium (Ca+2) transport out via proton antiport (periplasm)	1	1	1	1	1	1
calcium (Ca+2) transport via diffusion (extracellular to periplasm)	0.76	0.732	0.805	0.893	0.869	0.812
Lysine/Cadaverine antiporter (periplasm)	0.995	0.947	0.97	0.786	0.854	0.774
catalase	1	1	1	1	1	1
calcium / sodium antiporter (1:1)	1	1	1	1	1	1
Cobinamide adenyltransferase	0.929	0.925	0.957	0.966	0.942	0.903
Cobinamide transport via ton system (extermal)	1	1	1	1	1	1
Cobinamide transport via ABC system (uptake, periplasm)	1	1	1	1	1	1
Cob(1)alamin transport via ABC system (periplasm)	0.859	0.449	0.334	0.867	0.416	0.512
Cob(1)alamin transport via ton system (extermal)	0.798	0.491	0.376	0.824	0.446	0.558
cob(I)alamin adenosyltransferase	0.934	0.391	0.303	0.927	0.368	0.459
carbamate deaminase	0.941	0.895	0.944	0.751	0.935	0.909
Carbamate kinase	0.663	0.898	0.956	0.72	0.846	0.947
carbamoyl-phosphate synthase (glutamine-hydrolysing)	0.973	0.903	0.92	0.858	0.985	0.966
7-cyano-7-carbaguanine synthase	0.88	0.86	0.994	0.906	0.884	0.827
Cadmium (Cd+2) ABC transporter (periplasm)	0.997	0.894	0.951	0.791	0.775	0.682
cadmium (Cd+2) transport out via proton antiport (periplasm)	0.999	0.896	0.964	0.837	0.985	0.962
cadmium (Cd+2) transport via diffusion (extracellular to periplasm)	1	1	1	1	1	1
cadmium (+2) transport in via permease (no H+)	0.999	0.896	0.964	0.832	0.98	0.958
CDP-Diacylglycerol pyrophostatase (n-C12:0)	0.997	0.91	0.924	0.935	0.978	0.969
CDP-Diacylglycerol pyrophostatase (n-C14:0)	0.832	0.786	0.831	0.921	0.963	0.971
CDP-Diacylglycerol pyrophostatase (n-C14:1)	0.997	0.91	0.924	0.994	0.904	0.991
CDP-Diacylglycerol pyrophostatase (n-C16:0)	0.997	0.91	0.924	0.935	0.977	0.969
CDP-Diacylglycerol pyrophostatase (n-C16:1)	0.997	0.91	0.924	0.935	0.978	0.969
CDP-Diacylglycerol pyrophostatase (n-C18:0)	0.997	0.91	0.924	0.994	0.903	0.991
CDP-Diacylglycerol pyrophostatase (n-C18:1)	0.997	0.919	0.929	0.935	0.973	0.968
7-cyano-7-deazaguanine reductase	0.922	0.936	0.946	0.955	0.944	0.913
7-deaza-7-carboxyguanine synthase	0.83	0.797	0.985	0.856	0.989	0.742
4-(cytidine 5'-diphospho)-2-C-methyl-D-erythritol kinase	0.065	0.031	0.103	0.118	0.189	0.027
cyclopropane fatty acid synthase (Phosphatidylethanolamine, n-C16:0)	0.923	0.912	0.95	0.954	0.934	0.91
cyclopropane fatty acid synthase (Phosphatidylglycerol, n-C16:0)	0.931	0.927	0.939	0.957	0.925	0.88
cyclopropane fatty acid synthase (Phosphatidylethanolamine, n-C18:0)	0.935	0.917	0.958	0.95	0.934	0.882
cyclopropane fatty acid synthase (Phosphatidylglycerol, n-C18:0)	0.941	0.921	1	0.937	0.934	0.901
L-Cysteinylglycine (Cys-Gly) transport via ABC system (periplasm)	0.663	0.926	0.96	0.707	0.674	0.887
L-Cysteinylglycine transport via diffusion (extracellular to periplasm)	0.981	0.865	0.898	0.841	0.944	0.916
choline transport via ABC system (periplasm)	1	1	1	0.014	1	1
choline transport via proton symport (periplasm)	1	1	1	0.014	1	1
choline transport via diffusion (extracellular to periplasm)	1	1	1	0.007	1	1
choline dehydrogenase	0.87	0.842	0.891	0.906	0.868	0.821
chorismate mutase	0.773	0.32	0.821	0.05	0.97	0.973
chorismate synthase	0.971	0.715	0.771	0.942	0.975	0.954
Chorismate pyruvate lyase	0.509	0.476	0.542	0.095	0.127	0.165
chitobiose transport via PEP:Pyr PTS (periplasm)	1	1	1	1	1	1
chitobiose transport via diffusion (extracellular to periplasm)	1	1	1	1	1	1
Cinnamate dioxygenase	1	1	1	1	1	0.08
Citrate lyase	0.985	0.882	0.973	0.928	0.991	0.984
citrate transport out via proton antiport (periplasm)	0.996	0.875	0.971	0.749	0.754	0.64
Citrate transport via succinate antiport (periplasm)	0.997	0.968	0.983	0.83	0.853	0.81
citrate transport via diffusion (extracellular to periplasm)	0.077	0.075	0.874	0.966	0.068	0.995
cold lipid A transport via ABC system (periplasm to extracellular)	0.928	0.935	0.949	0.791	0.511	0.622
cardiolipin hydrolase (periplasm, n-C12:0)	0.998	0.895	0.969	0.769	0.824	0.788
cardiolipin hydrolase (periplasm, n-C14:0)	0.998	0.873	0.983	0.792	0.771	0.707
cardiolipin hydrolase (periplasm, n-C14:1)	0.998	0.884	0.98	0.984	0.993	0.996
cardiolipin hydrolase (periplasm, n-C16:0)	0.997	0.946	0.965	0.758	0.847	0.805
cardiolipin hydrolase (periplasm, n-C16:1)	0.483	0.444	0.558	0.776	0.505	0.617
cardiolipin hydrolase (periplasm, n-C18:0)	0.993	0.85	0.981	0.888	0.962	0.962
cardiolipin hydrolase (periplasm, n-C18:1)	0.694	0.61	0.706	0.836	0.979	0.95
cardiolipin synthase (periplasmic, n-C12:0)	0.998	0.895	0.969	0.769	0.824	0.788
cardiolipin synthase (periplasmic, n-C14:0)	0.998	0.873	0.983	0.792	0.771	0.707
cardiolipin synthase (periplasmic, n-C14:1)	0.998	0.884	0.98	0.984	0.993	0.996
cardiolipin synthase (periplasmic, n-C16:0)	0.91	0.843	0.92	0.999	0.919	1
cardiolipin synthase (periplasmic, n-C16:1)	0.999	0.949	0.996	0.734	0.863	0.802
cardiolipin synthase (periplasmic, n-C18:0)	0.993	0.85	0.981	0.888	0.962	0.962
cardiolipin synthase (periplasmic, n-C18:1)	0.781	0.721	0.792	0.995	0.78	0.978
chloride transport out via proton antiport (2:1) (periplasm)	0.944	0.931	0.926	0.921	0.933	0.888
chloride (Cl-1) transport via diffusion (extracellular to periplasm)	0.88	0.856	0.864	0.871	0.868	0.793
CMP nucleosidase	0.986	0.863	0.934	0.895	0.972	0.962
CMP transport via diffusion (extracellular to periplasm)	1	1	1	1	1	1
Chloramphenicol transport via diffusion (extracellular to periplasm)	0.772	0.655	0.773	0.983	0.536	0.946
Chloramphenicol transport via TolC system	0.772	0.655	0.773	0.983	0.536	0.946
CO2 transport via diffusion (extracellular to periplasm)	0.811	0.727	0.76	0.794	0.786	0.681
CO2 transporter via diffusion (periplasm)	0.975	0.868	0.953	0.672	0.845	0.819
Cobalt (Co+2) ABC transporter (periplasm)	0.997	0.894	0.951	0.791	0.775	0.682
cobalt (Co+2) transport out via proton antiport (periplasm)	0.999	0.896	0.964	0.837	0.985	0.962
cobalt (Co+2) transport via diffusion (extracellular to periplasm)	0.855	0.841	0.878	0.898	0.865	0.808
cobalt transport in via permease (no H+)	0.999	0.896	0.964	0.832	0.98	0.958
Lipid A core kinase (periplasm)	0.616	0.575	0.64	0.939	0.984	0.995
core oligosaccharide lipid A diphosphate transport via ABC system (periplasm to extracellular)	0.616	0.577	0.64	0.942	0.985	0.996
core oligosaccharide lipid A transport via ABC system (periplasm)	0.627	0.605	0.71	0.702	0.658	0.582
core oligosaccharide lipid A transport via ABC system (periplasm to extracellular)	0.745	0.963	0.981	0.793	0.836	0.811
coprogen(Fe(III)) reductase	1	0.969	0.992	0.913	0.985	0.989
coprogen(Fe(III)) reductase	0.772	0.674	0.786	0.922	0.985	0.973
coprogen(Fe(III)) reductase	0.974	0.848	0.959	0.961	0.994	0.989
coprogen unloaded secretion (extracellular)	0.997	0.924	0.954	0.968	0.992	0.99
coprogen unloaded secretion	0.997	0.924	0.954	0.968	0.992	0.99
coprogen transport via ABC system (periplasm)	0.384	0.35	0.463	0.749	0.446	0.613
coprogen Fe-loading reaction (spontaneaous)	0.996	0.932	0.984	0.786	0.982	0.958
Coprogen transport via ton system (extracellular)	0.384	0.35	0.463	0.749	0.446	0.613
6-carboxy-5,6,7,8-tetrahydropterin synthase	0.777	0.752	0.976	0.827	0.978	0.673
cyclic pyranopterin monophosphate synthase	0.389	0.339	0.439	0.498	0.376	0.276
coproporphyrinogen oxidase (O2 required)	0.989	0.91	0.979	0.983	0.533	0.946
Oxygen Independent coproporphyrinogen-III oxidase	0.746	0.949	0.978	0.807	0.762	0.657
gamma-butyrobetainyl-CoA: carnitine CoA transferase	0.941	0.94	0.952	0.959	0.931	0.913
Carnitine-CoA Ligase	0.758	0.733	0.81	0.821	0.764	0.659
carnitine-CoA racemase	0.809	0.794	0.863	0.859	0.827	0.725
crotonobetainyl-CoA: carnitine CoA transferase	0.644	0.607	0.729	0.734	0.66	0.544
Carnityl-CoA dehydratse	0.801	0.773	0.859	0.842	0.817	0.75
D-Carnitine-CoA Ligase	0.758	0.733	0.81	0.821	0.764	0.659
D-carnitine transport via ABC system (periplasm)	0.6	0.904	0.944	0.8	0.864	0.812
D-carnitine outward transport (H+ antiport)	0.999	0.904	0.959	0.555	0.942	0.805
D-carnitine transport via diffusion (extracellular to periplasm)	1	1	1	1	1	1
L-carnitine transport via ABC system (periplasm)	0.6	0.904	0.944	0.8	0.864	0.812
L-carnitine outward transport (H+ antiport)	0.626	0.589	0.723	0.718	0.656	0.546
Carnitine/butyrobetaine antiporter (periplasm)	1	0.131	1	1	1	1
L-carnitine/D-carnitine antiporter (periplasm)	0.626	0.589	0.723	0.718	0.656	0.546
L-carnitine transport via diffusion (extracellular to periplasm)	0.954	0.961	0.962	0.965	0.943	0.934
citrate synthase	0.66	0.908	0.957	0.674	0.846	0.804
Cytosine deaminase	0.984	0.959	0.943	0.635	0.798	0.635
cytosine transport in via proton symport (periplasm)	1	1	1	1	1	1
cytosine transport via diffusion (extracellular to periplasm)	1	1	1	1	1	1
Crotonobetaine-CoA Ligase	0.758	0.733	0.81	0.821	0.764	0.659
crotonobetaine transport via ABC system (periplasm)	0.6	0.904	0.944	0.8	0.864	0.812
cronobetaine outward transport (H+ antiport)	0.6	0.904	0.944	0.8	0.864	0.812
3-cis-2-trans-enoyl-CoA isomerase	0.879	0.795	0.863	0.648	0.97	0.876
3-cis-2-trans-enoyl-CoA isomerase	0.996	0.891	0.922	0.769	0.979	0.934
3-cis-2-trans-enoyl-CoA isomerase	0.699	0.085	0.472	0.764	0.573	0.333
CTP synthase (glutamine)	0.54	0.939	0.937	0.892	0.964	0.954
Cuprous Oxidase (Cu+1)	1	1	1	1	1	1
Copper (Cu +1) ABC transporter (periplasm)	1	1	1	1	1	1
Copper (Cu+2) ABC transporter (periplasm)	0.996	0.876	0.97	0.993	0.912	0.992
copper (Cu+2) transport via diffusion (extracellular to periplasm)	0.767	0.725	0.804	0.776	0.679	0.586
copper transport in via permease (no H+)	0.567	0.491	0.587	0.341	0.405	0.277
copper transport out via proton antiport	1	1	1	1	1	1
copper (Cu+1) transport via diffusion (extracellular to periplasm)	1	1	1	1	1	1
Cyanide sulfurtransferase	0.922	0.92	0.94	0.949	0.935	0.885
Cyanide sulfurtransferase (periplasmic)	1	1	1	1	1	1
Cyanide transport via diffusion (extracellular to periplasm)	1	1	1	1	1	1
Cyanate aminohydrolase	1	1	1	1	1	1
Cyanate transport via proton symport (periplasm)	1	1	1	1	1	1
Cyanate transport via diffusion (extracellular to periplasm)	1	1	1	1	1	1
D-cysteine desulfhydrase	1	1	1	1	1	1
Cysteine Desulfhydrase	0.3	0.266	0.366	0.73	0.303	0.524
D-cysteine uptake via ABC system (periplasm)	1	1	1	1	1	1
D-cysteine transport via diffusion (extracellular to periplasm)	1	1	1	1	1	1
cysteine synthase	0.992	0.921	0.977	0.8	0.885	0.958
L-cysteine sulfinic acid desulfurase	1	1	1	1	1	1
cystathionine b-lyase	0.573	0.892	0.924	0.603	0.538	0.451
Cysteinyl-tRNA synthetase	0.934	0.912	0.941	0.958	0.924	0.904
L-cysteine export via ABC system (cytoplasm to periplasm)	0.995	0.893	0.972	0.531	0.646	0.759
L-cysteine uptake via ABC system (periplasm)	0.998	0.93	0.966	0.952	0.978	0.984
L-cysteine transport via diffusion (extracellular to periplasm)	0.995	0.929	0.987	0.816	0.859	0.813
L-cysteine export via facilitated transport	0.997	0.881	0.965	0.601	0.585	0.466
cytochrome oxidase bd (menaquinol-8: 2 protons) (periplasm)	0.618	0.567	0.642	0.851	0.793	0.709
cytochrome oxidase bd (ubiquinol-8: 2 protons) (periplasm)	0.997	0.948	0.994	0.722	0.833	0.81
cytochrome oxidase bo3 (ubiquinol-8: 4 protons) (periplasm)	0.663	0.918	0.959	0.737	0.976	0.953
cytidine deaminase	0.998	0.95	0.936	0.954	0.978	0.988
Cytidine hydrolase	0.882	0.828	0.872	0.777	0.851	0.793
cytidine kinase (GTP)	0.993	0.934	0.938	0.773	0.838	0.762
cytidine transport in via proton symport (periplasm)	0.101	1	1	1	1	0.191
cytidine transport in via proton symport, reversible (periplasm)	0.101	1	1	1	1	0.191
cytidine transport via diffusion (extracellular to periplasm)	0.995	0.953	0.962	0.925	0.975	0.088
cytidylate kinase (CMP)	0.988	0.865	0.857	0.86	0.962	0.967
cytidylate kinase (dCMP)	0.956	0.825	0.938	0.9	0.966	0.949
D-lactate transport via proton symport (periplasm)	0.999	0.963	0.995	0.603	0.598	0.513
D-lactate transport via diffusion (extracellular to periplasm)	0.999	0.964	0.995	0.605	0.598	0.513
D-Amino acid dehydrogenase	0.993	0.935	0.947	0.857	0.974	0.946
Deoxyadenosine deaminase	0.739	0.946	0.972	0.513	0.733	0.578
deoxyadenylate kinase	0.745	0.864	0.904	0.744	0.741	0.634
deoxyadenosine transport in via proton symport (periplasm)	1	0.036	1	1	1	1
deoxyadenosine transport via diffusion (extracellular to periplasm)	1	0.016	1	1	1	1
diacylglycerol kinase (n-C12:0)	0.999	0.936	0.922	0.951	0.973	0.976
diacylglycerol kinase (n-C14:0)	0.997	0.894	0.951	0.993	0.891	0.989
diacylglycerol kinase (n-C14:1)	0.997	0.894	0.951	0.791	0.775	0.682
diacylglycerol kinase (n-C16:0)	0.996	0.958	0.968	0.904	0.973	0.967
diacylglycerol kinase (n-C16:1)	0.997	0.894	0.951	0.791	0.775	0.682
diacylglycerol kinase (n-C18:0)	0.997	0.894	0.951	0.791	0.775	0.682
diacylglycerol kinase (n-C18:1)	0.997	0.894	0.951	0.791	0.775	0.682
D-alanine transport in via proton symport (periplasm)	0.958	0.881	0.935	0.878	0.959	0.969
D-Alanine transport via diffusion (extracellular to periplasm)	0.798	0.714	0.059	0.056	0.071	0.984
dAMP transport via diffusion (extracellular to periplasm)	1	0.071	1	1	1	1
2,3-diaminopropionate amonnia lyase	1	1	1	1	1	1
diaminopimelate decarboxylase	0.996	0.968	0.989	0.896	0.981	0.988
diaminopimelate epimerase	0.937	0.928	0.947	0.846	0.929	0.946
M-diaminopimelic acid ABC transport (periplasm)	1	1	1	1	1	0.01
1,5-Diaminopentane transport via diffusion (extracellular to periplasm)	0.932	0.921	0.949	0.786	0.854	0.774
CDP-diacylglycerol synthetase (n-C12:0)	0.999	0.888	0.961	0.886	0.98	0.971
CDP-diacylglycerol synthetase (n-C14:0)	0.995	0.902	0.922	0.906	0.982	0.976
CDP-diacylglycerol synthetase (n-C14:1)	0.999	0.899	0.961	0.897	0.974	0.961
CDP-diacylglycerol synthetase (n-C16:0)	0.999	0.915	0.973	0.853	0.983	0.965
CDP-diacylglycerol synthetase (n-C16:1)	0.998	0.892	0.961	0.925	0.985	0.987
CDP-diacylglycerol synthetase (n-C18:0)	0.999	0.899	0.961	0.831	0.978	0.95
CDP-diacylglycerol synthetase (n-C18:1)	0.998	0.895	0.963	0.852	0.973	0.966
dATP amine hydrolysis (spontaneous)	0.999	0.927	0.89	0.949	0.984	0.982
3,4-Dihydroxy-2-butanone-4-phosphate synthase	0.688	0.059	0.885	0.044	0.56	0.078
dethiobiotin synthase	0.863	0.847	0.874	1	0.851	1
diacetylchitobiose-6-phosphate hydrolase	1	1	1	1	1	1
Decanoate transport via diffusion (extracellular to periplasm)	1	1	1	1	1	1
dCMP transport via diffusion (extracellular to periplasm)	0.058	0.085	0.048	1	1	1
dCTP deaminase	0.995	0.856	0.964	0.869	0.977	0.976
deoxycytidine deaminase	0.998	0.92	0.971	0.86	0.955	0.928
deoxycytidine transport in via proton symport (periplasm)	0.018	0.032	0.013	1	1	1
deoxycytidine transport via diffusion (extracellular to periplasm)	0.01	0.015	0.008	1	1	1
Fatty acid (dodecanoate) transport via facilitated irreversible diffusion (extracellular to periplasm)	1	0.071	1	1	1	1
2-dehydro-3-deoxygalactonokinase	1	0	1	1	1	1
2-dehydro-3-deoxy-D-gluconate transport via proton symport, reversible (periplasm)	0.436	0	1	1	0	1
2-dehydro-3-deoxy-D-gluconate transport via diffusion (extracellular to periplasm)	0.451	0	1	1	0	1
2-dehydro-3-deoxygluconokinase	0.465	0	1	1	0	1
3-deoxy-D-arabino-heptulosonate 7-phosphate synthetase	0.99	0.969	0.929	0.938	0.987	0.99
2-dehydro-3-deoxy-6-phosphogalactonate aldolase	0.921	0	0.95	0.936	0.928	0.896
deoxyguanylate kinase (dGMP:ATP)	0.975	0.861	0.901	0.876	0.972	0.924
dGMP transport via diffusion (extracellular to periplasm)	1	1	1	1	1	1
deoxyguanosine transport in via proton symport (periplasm)	1	1	1	1	1	1
deoxyguanosine transport via diffusion (extracellular to periplasm)	1	1	1	1	1	1
2,3-dehydroadipyl-CoA hydratase	0.7	0.663	0.76	0.774	0.033	0.585
dihydroxy-acid dehydratase (2,3-dihydroxy-3-methylbutanoate)	0.489	0.454	0.573	0.992	0.907	0.992
Dihydroxy-acid dehydratase (2,3-dihydroxy-3-methylpentanoate)	0.982	0.912	0.948	0.642	0.658	0.875
Dihydroxyacetone phosphotransferase	0.82	0.699	0.797	0.932	0.979	0.989
Dihydroxyacetone transport via diffusion (extracellular to periplasm)	0.997	0.895	0.955	0.991	0.896	0.989
Dihydroxyacetone transport via facilitated diffusion (periplasm)	0.997	0.895	0.955	0.991	0.896	0.989
2,3-dihydro-2,3-dihydroxybenzoate dehydrogenase	0.654	0.912	0.945	0.943	0.913	0.903
2,3-dihydroxybenzoate adenylate synthase	0.999	0.971	0.938	0.904	0.976	0.945
2,3-dihydroxybenzoylserine hydrolase	0.737	0.932	0.975	0.459	0.413	0.287
2,3-dihydroxycinnamate dehydrogenase	1	1	1	1	1	0.004
2,3-dihydroxycinnamate 1,2-dioxygenase	0.335	1	1	0.001	0.005	0.098
dihydrodipicolinate reductase (NADPH)	0.193	0.185	0.961	0.006	0.969	0.948
dihydrodipicolinate synthase	0.238	0.264	0.96	0.02	0.969	0.948
dihydrofolate reductase	0.869	0.851	0.885	0.907	0.854	0.805
dihydrofolate synthase	0.608	0.578	0.656	0.684	0.614	0.521
Dihydromonapterin reductase	0.94	0.927	0.952	0.956	0.921	0.895
1,4-dihydroxy-2-naphthoate octaprenyltransferase	0.769	0.738	0.793	0.814	0.145	0.675
1,4-dihydroxy-2-napthoyl-CoA synthase	0.687	0.633	0.704	0.731	0.267	0.545
1,4-dihydroxy-2-napthoyl-CoA thioesterase	0.726	0.677	0.756	0.777	0.208	0.608
dihydroneopterin aldolase reversible	0.516	0.453	0.552	0.588	0.485	0.379
Dihydroneopterin epimerase	0.86	0.862	0.888	0.915	0.859	0.808
dihydoorotic acid dehydrogenase (quinone8)	0.997	0.89	0.934	0.85	0.965	0.924
dihydroorotic acid (menaquinone-8)	0.408	0.835	0.896	0.49	0.397	0.276
Fumarate dependent DHORD	0.374	0.769	0.848	0.907	0.976	0.971
dihydroorotase	0.746	0.921	0.949	0.375	0.365	0.694
2,3-dihydroxyphenylpropionate dehydrogenase	1	1	1	1	1	1
diaminohydroxyphosphoribosylaminopryrimidine deaminase (25drapp)	0.871	0.444	0.977	0.578	0.489	0.729
dihydropteroate synthase	0.572	0.533	0.619	0.656	0.555	0.465
4,5-dihydroxy-2,3-pentanedione cyclization (spontaneous)	0.672	0.597	0.698	0.602	0.58	0.468
dihydropteridine reductase	1	1	1	1	1	1
dihydropteridine reductase (NADH)	1	1	1	1	1	1
dihydroneopterin triphosphate 2'-epimerase	0.941	0.91	0.943	0.943	0.939	0.908
3-dehydroquinate synthase	0.928	0.916	0.929	0.938	0.949	0.905
3-dehydroquinate dehydratase, irreversible	0.993	0.865	0.968	0.955	0.989	0.987
dIMP transport via diffusion (extracellular to periplasm)	1	1	1	1	1	1
deoxyinosine transport in via proton symport (periplasm)	1	1	1	1	1	1
deoxyinosine transport via diffusion (extracellular to periplasm)	1	1	1	1	1	1
2,5-diketo-D-gluconate reductase	0.06	0.078	1	1	0.073	1
2,5-diketo-D-gluconate reductase (NADH)	0.06	0.078	1	1	0.073	1
2,5-diketo-D-gluconate reductase (NADPH)	0.06	0.078	1	1	0.073	1
dimethylallyltranstransferase	0.093	0.061	0.144	0.156	0.331	0.041
1-hydroxy-2-methyl-2-(E)-butenyl 4-diphosphate reductase (dmpp)	0.079	0.048	0.13	0.142	0.209	0.037
3-Dimethylubiquinonol 3-methyltransferase	0.873	0.843	0.88	0.874	0.859	0.795
Dimethyl sulfoxide reductase (Menaquinol 8)	0.933	0.905	0.93	0.945	0.924	0.905
Dimethyl sulfoxide reductase (Menaquinol 8) (periplasm)	1	1	1	1	1	1
Dimethyl sulfoxide reductase (Demethylmenaquinol 8)	0.933	0.905	0.93	0.945	0.924	0.905
Dimethyl sulfoxide reductase (Demethylmenaquinol 8) (periplasm)	1	1	1	1	1	1
Dimethyl sulfoxide transport via diffusion (extracellular to periplasm)	1	1	1	1	1	1
Dimethyl sulfoxide transport via diffusion (periplasm)	0.87	0.831	0.887	0.905	0.855	0.817
Dimethyl sulfide transport via diffusion (extracellular to periplasm)	1	1	1	1	1	1
Dihydroneopterin monophosphate dephosphorylase	0.412	0.364	0.457	0.499	0.388	0.268
Dihydroneopterin triphosphate pyrophosphatase	0.384	0.334	0.439	0.474	0.364	0.246
2,3 dioxo-L-gulonate reductase	0.076	0.075	1	1	0.066	1
dopamine transport via diffusion (extracellular to periplasm)	1	1	1	1	1	1
Doxorubicin transport via diffusion (extracellular to periplasm)	0.999	0.909	0.963	0.935	0.989	0.977
Doxorubicin transport via TolC system	0.999	0.909	0.963	0.935	0.989	0.977
dephospho-CoA kinase	0.116	0.014	0.054	0.054	0.03	0.003
2-dehydropantoate 2-reductase	0.07	0.054	0.035	0.034	0.017	0.014
deoxyribose-phosphate aldolase	0.999	0.922	0.944	0.728	0.723	0.636
DsbA protein reoxidation reaction (aerobic)	0.925	0.933	0.939	0.942	0.94	0.907
DsbA protein reoxidation reaction (anaerobic)	0.925	0.933	0.939	0.942	0.94	0.907
DsbC:glutathione thiotransferase	1	1	1	1	1	1
DsbD reductase	1	1	1	1	1	1
DsbG:glutathione thiotransferase	1	1	1	1	1	1
D-serine dehydrogenase	0.001	0.886	0.928	0.908	0	0.969
D-serine transport in via proton symport (periplasm)	0.006	1	1	1	0.002	1
D-serine transport via diffusion (extracellular to periplasm)	0.078	1	1	1	0.067	1
D(-)-tartrate dehydratase	1	1	1	1	1	1
dTMP kinase	0.442	0.452	0.924	0.921	0.977	0.961
dTMP transport via diffusion (extracellular to periplasm)	1	1	1	1	1	1
dUMP transport via diffusion (extracellular to periplasm)	1	1	1	1	1	1
dihydrouracil dehydrogenase (NAD)	0.926	0.933	0.948	0.949	0.928	0.917
deoxyuridine kinase (ATP:Deoxyuridine)	0.997	0.897	0.956	0.923	0.966	0.958
deoxyuridine phosphorylase	0.483	0.232	0.58	0.475	0.457	0.573
deoxyuridine transport in via proton symport (periplasm)	1	1	1	1	1	1
deoxyuridine transport via diffusion (extracellular to periplasm)	1	1	1	1	1	1
dUTP diphosphatase	0.986	0.933	0.937	0.913	0.979	0.956
1-deoxy-D-xylulose reductoisomerase	0.057	0.024	0.141	0.11	0.176	0.037
1-deoxy-D-xylulose 5-phosphate synthase	0.026	0.025	0.143	0.056	0.14	0.029
1-Deoxy-D-xylulose kinase	0.075	1	0.047	1	1	1
Erythrose 4-phosphate dehydrogenase	0.497	0.82	0.895	0.596	0.504	0.746
enoyl-[acyl-carrier-protein] reductase (NADH) (n-C10:0)	0.411	0.377	0.479	0.568	0.66	0.778
enoyl-[acyl-carrier-protein] reductase (NADPH) (n-C10:0)	0.685	0.616	0.683	0.62	0.843	0.744
enoyl-[acyl-carrier-protein] reductase (NADH) (n-C12:0)	0.995	0.938	0.937	0.989	0.879	0.994
enoyl-[acyl-carrier-protein] reductase (NADPH) (n-C12:0)	0.996	0.946	0.956	0.587	0.974	0.894
enoyl-[acyl-carrier-protein] reductase (NADH) (n-C12:1)	0.999	0.946	0.988	0.938	0.985	0.968
enoyl-[acyl-carrier-protein] reductase (NADPH) (n-C12:1)	0.995	0.92	0.973	0.818	0.978	0.947
enoyl-[acyl-carrier-protein] reductase (NADH) (n-C14:0)	0.377	0.78	0.864	0.475	0.325	0.227
enoyl-[acyl-carrier-protein] reductase (NADPH) (n-C14:0)	0.61	0.56	0.616	0.629	0.597	0.495
enoyl-[acyl-carrier-protein] reductase (NADH) (n-C14:1)	0.999	0.947	0.988	0.939	0.985	0.969
enoyl-[acyl-carrier-protein] reductase (NADPH) (n-C14:1)	0.999	0.991	0.998	0.848	0.83	0.776
enoyl-[acyl-carrier-protein] reductase (NADH) (n-C16:0)	0.996	0.878	0.969	0.708	0.829	0.745
enoyl-[acyl-carrier-protein] reductase (NADPH) (n-C16:0)	0.996	0.937	0.984	0.595	0.973	0.928
enoyl-[acyl-carrier-protein] reductase (NADH) (n-C16:1)	0.997	0.941	0.957	0.786	0.951	0.943
enoyl-[acyl-carrier-protein] reductase (NADPH) (n-C16:1)	0.997	0.942	0.96	0.938	0.985	0.974
enoyl-[acyl-carrier-protein] reductase (NADH) (n-C18:0)	0.987	0.897	0.92	0.628	0.724	0.626
enoyl-[acyl-carrier-protein] reductase (NADPH) (n-C18:0)	0.916	0.825	0.835	0.806	0.991	0.93
enoyl-[acyl-carrier-protein] reductase (NADH) (n-C18:1)	0.642	0.6	0.618	0.977	0.506	0.938
enoyl-[acyl-carrier-protein] reductase (NADPH) (n-C18:1)	0.985	0.908	0.935	0.864	0.986	0.932
enoyl-[acyl-carrier-protein] reductase (NADH) (n-C4:0)	0.998	0.931	0.981	0.954	0.992	0.989
enoyl-[acyl-carrier-protein] reductase (NADPH) (n-C4:0)	0.998	0.924	0.976	0.757	0.969	0.935
enoyl-[acyl-carrier-protein] reductase (NADH) (n-C6:0)	1	0.988	0.997	0.85	0.996	0.975
enoyl-[acyl-carrier-protein] reductase (NADPH) (n-C6:0)	0.999	0.924	0.982	0.928	0.99	0.985
enoyl-[acyl-carrier-protein] reductase (NADH) (n-C8:0)	0.995	0.87	0.967	0.939	0.992	0.987
enoyl-[acyl-carrier-protein] reductase (NADPH) (n-C8:0)	0.999	0.924	0.981	0.931	0.99	0.987
enterobacterial common antigen (x4) core oligosaccharide lipid A transport via ABC system (periplasm to extracellular)	0.619	0.608	0.715	0.732	0.67	0.537
enterobacterial common antigen (x4) O-antigen ligase (periplasm)	0.682	0.655	0.762	0.767	0.719	0.587
enterobacterial common antigen polymerase (periplasm)	0.869	0.872	0.904	0.864	0.891	0.842
enterobacterial common antigen polymerase (periplasm)	0.807	0.79	0.84	0.86	0.833	0.745
enterobacterial common antigen polymerase (periplasm)	0.736	0.71	0.804	0.809	0.769	0.657
enterobacterial common antigen transferase (flippase, cytoplasm to periplasm)	0.934	0.927	0.938	0.88	0.938	0.909
3-hydroxyacyl-CoA dehydratase (3-hydroxybutanoyl-CoA)	0.414	0.848	0.902	0.683	0.66	0.532
3-hydroxyacyl-CoA dehydratase (3-hydroxyhexanoyl-CoA)	0.414	0.848	0.902	0.67	0.658	0.529
3-hydroxyacyl-CoA dehydratase (3-hydroxyoctanoyl-CoA)	0.196	0.791	0.825	0.439	0.543	0.164
3-hydroxyacyl-CoA dehydratase (3-hydroxydecanoyl-CoA)	0.248	0.822	0.856	0.212	0.466	0.164
3-hydroxyacyl-CoA dehydratase (3-hydroxydodecanoyl-CoA)	0.6	0.459	0.601	0.237	0.668	0.222
3-hydroxyacyl-CoA dehydratase (3-hydroxytetradecanoyl-CoA)	0.028	0.002	0.07	0.157	0.161	0.012
3-hydroxyacyl-CoA dehydratase (3-hydroxyhexadecanoyl-CoA)	0.052	0.011	0.156	0.183	0.095	0.372
3-hydroxyacyl-CoA dehydratase (3-hydroxyoctadecanoyl-CoA)	0.27	0.008	0.151	0.864	0.201	0.158
2-dehydro-3-deoxy-phosphogluconate aldolase	0.481	0.447	0.564	0.663	0.603	0.51
6-phosphogluconate dehydratase	0.873	0.79	0.853	0.59	0.468	0.713
Endotoxin Synthesis (lauroyl transferase)	0.515	0.493	0.592	0.999	0.93	1
Endotoxin Synthesis (myristoyl transferase)	0.515	0.494	0.593	0.999	0.931	1
Endotoxin Synthesis (palmitoleoyl ACP)	0.999	0.978	0.994	0.791	0.511	0.622
Endotoxin Synthesis (myristoyl transferase)	0.999	0.981	0.996	0.791	0.511	0.622
Enoylglutaryl-[ACP] methyl ester reductase	0.492	0.434	0.556	0.995	0.488	0.551
phosphoethanolamine lipid A transport via ABC system (periplasm to extracellular)	0.663	0.921	0.947	0.844	0.851	0.82
enolase	0.645	0.822	0.867	0.487	0.372	0.694
enterochelin synthase	0.924	0.92	0.931	0.904	0.926	0.896
Enterochelin Esterase	0.999	0.922	0.984	0.98	0.878	0.985
Enterochelin Esterase (Fe containing)	1	0.967	0.996	0.975	0.998	0.999
Enoylpimeloyl-[ACP] methyl ester reductase	0.657	0.598	0.699	0.998	0.656	0.326
Ethanolamine ammonia-lyase	0.929	0.831	0.949	0.849	0.935	0.907
ethanolamine transport in via proton symport	0.739	0.95	0.974	0.998	0.867	0.993
ethanolamine transport via diffusion (extracellular)	0.137	0.104	0.181	0.458	0.14	0.21
ethanesulfonate transport via ABC system (periplasm)	1	1	1	1	1	1
ethanesulfonate transport via diffusion (extracellular to periplasm)	1	1	1	1	1	1
ethanol transport via diffusion (extracellular to periplasm)	0.999	0.95	0.994	0.575	0.568	0.464
ethanol reversible transport via diffusion (periplasm)	0.999	0.95	0.994	0.576	0.568	0.464
fructose 6-phosphate aldolase	0.878	0.812	0.836	0.817	0.974	0.894
D-fructose 6-phosphate phosphatase	0.983	0.895	0.926	0.909	0.967	0.959
Fructose-6-phosphate transport via phosphate antiport (periplasm)	1	1	1	1	1	1
fructose 6-phosphate transport via diffusion (extracellular to periplasm)	1	1	1	1	1	1
fatty-acyl-ACP hydrolase	0.996	0.899	0.92	0.663	0.986	0.878
fatty-acyl-ACP hydrolase	0.75	0.663	0.735	0.548	0.571	0.438
fatty-acyl-ACP hydrolase	0.989	0.888	0.969	0.711	0.975	0.929
fatty-acyl-ACP hydrolase	0.831	0.802	0.805	0.523	0.64	0.851
fatty-acyl-ACP hydrolase	0.787	0.733	0.936	0.994	0.805	0.978
fatty-acyl-ACP hydrolase	0.992	0.903	0.963	0.912	0.988	0.982
fatty-acyl-ACP hydrolase	0.999	0.952	0.968	0.672	0.555	0.466
fatty-acid-CoA thioesterase (decanoate)	0.658	0.883	0.953	0.848	0.985	0.949
fatty-acid-CoA thioesterase (dodecanoate)	0.416	0.841	0.906	0.929	0.974	0.973
fatty-acid-CoA thioesterase (tetradecanoate)	0.661	0.9	0.958	0.347	0.18	0.157
fatty-acid-CoA thioesterase (tetradecenoate)	0.99	0.893	0.98	0.888	0.972	0.966
fatty-acid-CoA thioesterase (hexadecanoate)	0.984	0.902	0.971	0.534	0.957	0.912
fatty-acid-CoA thioesterase (hexadecenoate)	0.999	0.924	0.938	0.847	0.969	0.924
fatty-acid-CoA thioesterase (octadecanoate)	0.962	0.83	0.903	0.689	0.925	0.884
fatty-acid-CoA thioesterase (octadecenoate)	0.996	0.926	0.98	0.817	0.957	0.924
fatty-acid-CoA thioesterase (hexanoate)	0.994	0.868	0.954	0.929	0.981	0.984
fatty-acid-CoA thioesterase (octanoate)	0.869	0.759	0.863	0.652	0.58	0.472
fatty-acid-CoA ligase (decanoate transport via vectoral Co-A coupling)	1	1	1	1	1	1
fatty-acid-CoA ligase (dodecanoate transport via vectoral Co-A coupling)	0.831	0.801	0.826	0.844	0.904	0.869
fatty-acid-CoA ligase (tetradecanoate transport via vectoral Co-A coupling)	0.998	0.896	0.971	0.825	0.951	0.949
fatty-acid-CoA ligase (tetradecenoate transport via vectoral Co-A coupling)	0.584	0.541	0.645	0.847	0.976	0.959
fatty-acid-CoA ligase (hexadecanoate transport via vectoral Co-A coupling)	0.999	0.957	0.969	0.644	0.972	0.927
fatty-acid-CoA ligase (hexadecenoate transport via vectoral Co-A coupling)	0.94	0.924	0.962	0.892	0.95	0.365
fatty-acid-CoA ligase (octadecanoate transport via vectoral Co-A coupling)	0.873	0.748	0.842	0.826	0.857	0.81
fatty-acid-CoA ligase (octadecenoate transport via vectoral Co-A coupling)	0.999	0.966	0.993	0.815	0.968	0.951
fatty-acid-CoA ligase (hexanoate transport via vectoral Co-A coupling)	0.865	0.763	0.849	0.846	0.857	0.809
fatty-acid-CoA ligase (octanoate transport via vectoral Co-A coupling)	1	1	1	1	1	1
FAD reductase	0.999	0.946	0.955	0.826	0.85	0.794
FAD reductase	0.864	0.777	0.841	0.98	0.991	0.978
formaldehyde dehydrogenase	0.085	1	0.046	0.389	0.464	0.048
formaldehyde transport via diffusion (extracellular to periplasm)	0.489	1	0.085	0.389	0.458	0.051
formaldehyde transport via diffusion (periplasm)	0.449	1	0.072	0.353	0.412	0.037
formaldehyde glutathione ligase (spontaneous)	0.159	1	0.102	0.358	0.431	0.033
fructose-bisphosphate aldolase	0.745	0.93	0.947	0.46	0.419	0.261
Sedoheptulose 1,7-bisphosphate D-glyceraldehyde-3-phosphate-lyase	0.928	0.91	0.953	0.95	0.912	0.897
fructose-bisphosphatase	0.996	0.892	0.968	0.681	0.655	0.881
L-fucose isomerase	1	1	1	1	1	0
L-fuculokinase	1	1	1	1	1	0
L-fuculose 1-phosphate aldolase	0.936	0.925	0.245	0.217	0.927	0
Ferrochelatase	0.993	0.92	0.984	0.813	0.767	0.708
formate dehydrogenase (quinone-8) (periplasm)	0.47	0.81	0.894	0.764	0.759	0.65
Formate Dehydrogenase (menaquinone-8) (periplasm)	0.999	0.978	0.993	0.929	0.976	0.988
FMNH2-dependent monooxygenase	1	1	1	1	1	1
FMNH2-dependent monooxygenase (methanesulfonate)	1	1	1	1	1	0.002
FMNH2-dependent monooxygenase (ethanesulfonate)	1	1	1	1	1	1
FMNH2-dependent monooxygenase (butanesulfonate)	1	1	1	0	0	0.001
FMNH2-dependent monooxygenase (sulfoacetate)	1	1	1	1	1	1
iron (II) transport via ABC system (periplasm)	0.377	0.772	0.858	0.481	0.365	0.699
iron (II) transport in via proton symport (periplasm)	0.999	0.911	0.929	0.802	0.972	0.956
iron (Fe+2) transport out via proton antiport (periplasm)	0.993	0.903	0.937	0.852	0.985	0.959
iron (II) transport via diffusion (extracellular to periplasm)	0.997	0.915	0.971	0.932	0.987	0.986
iron (+2) transport in via permease (no H+)	0.374	0.765	0.857	0.95	0.694	0.966
iron transport from ferric-dicitrate via ABC system (periplasm)	1	1	1	1	1	1
ferric-dicitrate transport via ton system (extracellular)	1	1	1	1	1	1
release of Fe(III) from ferric 2,3-dihydroxybenzoylserine	1	1	1	1	1	1
ferric 2,3-dihydroxybenzoylserine transport via ABC system (periplasm)	1	1	1	1	1	1
ferric 2,3-dihydroxybenzoylserine transport via ton system (extracellular)	1	1	1	1	1	1
Fe(III)hydroxamate reductase	1	0.971	0.994	0.955	0.987	0.99
Fe(III)hydroxamate reductase	0.878	0.744	0.859	0.862	0.871	0.832
Fe(III)hydroxamate reductase	0.973	0.814	0.92	0.935	0.99	0.992
Fe(III)hydroxamate unloaded secretion	0.663	0.905	0.958	0.64	0.592	0.834
Fe(III)hydroxamate unloaded secretion (extracellular)	0.663	0.905	0.958	0.64	0.592	0.834
ferric-dicitrate transport via ABC system (periplasm)	0.48	0.417	0.531	0.614	0.553	0.787
Fe(III) hydroxamate Fe-loading reaction (spontaneaous)	0.998	0.935	0.979	0.842	0.985	0.969
Fe(III)hydroxamine transport via ton system (extracellular)	0.48	0.417	0.531	0.613	0.553	0.787
Fe(III) reduction	0.986	0.821	0.91	0.99	0.649	0.964
iron (III) transport via ABC system (periplasm to cytoplasm)	0.745	0.95	0.979	0.879	0.985	0.976
iron (III) transport via diffusion (extracellular to periplasm)	0.998	0.971	0.973	0.896	0.98	0.987
Ferrichrome reductase	0.999	0.95	0.989	0.836	0.982	0.985
Ferrichrome reductase	0.7	0.592	0.716	0.975	0.987	0.995
Ferrichrome reductase	0.376	0.775	0.863	0.53	0.467	0.711
ferrichrome (minus Fe) secretion (to extracellular)	0.663	0.905	0.958	0.64	0.592	0.834
ferrichrome (minus Fe) secretion (to periplasm)	0.663	0.905	0.958	0.64	0.592	0.834
ferrichrome transport via ABC system (periplasm)	0.482	0.424	0.527	0.732	0.303	0.526
ferrichrome Fe(III)-loading reaction (spontaneous)	0.872	0.006	0.795	0.614	0.585	0.47
ferrichrome transport via ton system (extracellular)	0.482	0.082	0.527	0.732	0.303	0.526
Fe-enterobactin reduction (Fe(III)-unloading)	0.999	0.954	0.989	0.833	0.979	0.985
Fe-enterobactin reduction (Fe(III)-unloading)	0.991	0.854	0.956	0.971	0.986	0.996
Fe-enterobactin reduction (Fe(III)-unloading)	0.377	0.778	0.852	0.784	0.51	0.61
Fe-enterobactin transport via ABC system (periplasm)	0.839	0.389	0.87	0.255	0.305	0.551
enterobactin Fe(III) binding (spontaneous)	0.797	0.349	0.829	0.882	0.847	0.792
enterochelin transport (secretion periplasm)	0.664	0.91	0.958	0.715	0.672	0.891
Fe-enterobactin transport via ton system (extracellular)	0.839	0.389	0.87	0.255	0.305	0.551
enterochelin transport (secretion)	0.664	0.91	0.05	0.715	0.672	0.114
ferroxamine reductase	0.999	0.954	0.989	0.953	0.991	0.99
ferroxamine reductase	0.881	0.773	0.865	0.95	0.985	0.997
ferroxamine reductase	0.68	0.211	0.747	0.55	0.463	0.706
ferroxamine (minus Fe3) secretion (to extracellular)	0.663	0.913	0.96	0.629	0.672	0.885
ferroxamine (minus Fe3) secretion (to periplasm)	0.663	0.913	0.96	0.629	0.672	0.885
ferroxamine transport via ABC system (periplasm)	0.487	0.458	0.551	0.248	0.306	0.55
ferroxamine Fe3-loading reaction (spontaneous)	0.663	0.905	0.957	0.629	0.753	0.612
ferroxamine transport via ton system (extracellular)	0.487	0.458	0.551	0.248	0.306	0.55
ferroxidase	0.997	0.917	0.987	0.961	0.989	0.991
iron-sulfur cluster damage (peroxide, spontaneous)	0.878	0.809	0.868	0.873	0.839	0.787
iron-sulfur cluster damage (nitrous oxide, spontaneous)	1	1	1	1	1	1
iron-sulfur cluster repair	0.878	0.809	0.868	0.873	0.839	0.787
beta-fructofuranosidase	1	1	1	1	1	1
Formate-hydrogen lyase	1	1	1	1	1	1
flavodoxin reductase (NADPH)	0.992	0.932	0.982	0.712	0.859	0.794
flavin reductase	0.997	0.906	0.922	0.65	0.549	0.456
flavin reductase (NAD)	0.57	0.524	0.612	0.41	0.313	0.552
Methionyl-tRNA formyltransferase	0.933	0.931	0.933	0.945	0.929	0.886
FMN adenylyltransferase	0.873	0.851	0.896	0.88	0.863	0.813
FMN reductase	0.571	0.522	0.592	0.628	0.549	0.454
FMN reductase	0.639	0.596	0.642	0.702	0.979	0.923
Aminomethyltransferase	0.929	0.925	0.94	0.946	0.937	0.905
Formyl-CoA Transferase	0.93	0.936	0.944	0.946	0.935	0.889
formate transport via proton symport (uptake only, periplasm)	0.999	0.907	0.972	0.655	0.969	0.914
formate transport via diffusion (extracellular to periplasm)	0.992	0.891	0.972	0.96	0.987	0.987
formate transport via diffusion (cytoplasm to periplasm)	0.993	0.893	0.934	0.881	0.977	0.974
fumarate reductase	0.999	0.952	0.982	0.989	0.901	0.992
fumarate reductase	0.946	0.925	0.955	0.813	0.959	0.937
fructose-1-phosphate kinase	1	1	1	1	1	1
Fructoselysine phosphate deglycase	0.942	0.938	0.944	0.941	0.942	0.917
fructoselysine 3-epimerase	0.935	0.919	0.948	0.953	0.94	0.91
Fructoselysine Kinase	1	1	1	1	1	1
Fructoselysine transport via proton symport (periplasm)	1	1	1	1	1	1
fructoselysine transporter via diffusion (extracellular)	1	1	1	1	1	1
D-fructuronate transport via proton symport, reversible (periplasm)	0.143	0.029	1	1	0.003	1
D-fructuronate transport via diffusion (extracellular)	0.167	0.038	1	1	0.001	1
Fructose transport via PEP:Pyr PTS (f6p generating) (periplasm)	1	1	1	1	1	1
D-fructose transport via PEP:Pyr PTS (periplasm)	1	1	1	1	1	1
D-fructose transport via diffusion (extracellular to periplasm)	1	1	1	1	1	1
formyltetrahydrofolate deformylase	0.581	0.553	0.628	0.571	0.602	0.479
formate-tetrahydrofolate ligase	0.882	0.823	0.844	0.767	0.861	0.786
L-fucose transport via diffusion (extracellular to periplasm)	1	1	1	1	1	0.001
L-fucose transport via proton symport (periplasm)	1	1	1	1	1	0.006
fumarase	0.616	0.573	0.599	0.738	0.726	0.601
Fumarate transport via proton symport (2 H) (periplasm)	0.003	1	1	1	1	1
Fumarate transport via proton symport (3 H) (periplasm)	0.003	1	1	1	1	1
Fumarate transport via diffusion (extracellular to periplasm)	0.068	1	1	1	1	1
Fusidic acid transport via diffusion (extracellular to periplasm)	0.999	0.963	0.985	0.972	0.997	0.991
Fusidic acid transport via TolC system	0.999	0.963	0.985	0.972	0.997	0.991
glucosamine-1-phosphate N-acetyltransferase	0.987	0.871	0.944	0.916	0.953	0.95
Glucose-1-phosphatase	1	0.034	0.016	1	1	1
glucose-1-phosphate thymidylyltransferase	0.992	0.977	0.98	0.952	0.98	0.989
D-glucose 1-phosphate transport via diffusion	1	0.021	0.009	1	1	1
glutamate-1-semialdehyde aminotransferase	0.926	0.909	0.928	0.827	0.932	0.915
glycerol-2-phosphate phosphatase	1	1	1	1	1	1
glycerol 2-phosphate phosphatase (periplasmic)	1	1	1	1	1	1
glycerol-3-phosphate acyltransferase (C12:0)	0.414	0.844	0.9	0.838	0.797	0.706
glycerol-3-phosphate acyltransferase (C14:0)	0.992	0.969	0.952	0.924	0.982	0.974
glycerol-3-phosphate acyltransferase (C14:1)	0.999	0.956	0.991	0.794	0.99	0.948
glycerol-3-phosphate acyltransferase (C16:0)	0.997	0.97	0.985	0.898	0.964	0.966
glycerol-3-phosphate acyltransferase (C16:1)	0.916	0.715	0.87	0.933	0.978	0.971
glycerol-3-phosphate acyltransferase (C18:0)	0.847	0.686	0.977	0.661	0.73	0.613
glycerol-3-phosphate acyltransferase (C18:1)	0.878	0.809	0.855	0.869	0.988	0.97
sn-glycerol-3-phosphocholine transport via ABC system (periplasm)	1	1	1	0.003	1	1
glycero-3-phosphocholine transport via diffusion (extracellular to periplasm)	1	1	1	0.046	1	1
glycerol-3-phosphate dehydrogenase (NADP)	0.656	0.826	0.867	0.612	0.901	0.97
glycerol-3-phosphate dehydrogenase (ubiquinone-8)	0.994	0.92	0.979	0.776	0.952	0.971
glycerol-3-phosphate dehydrogenase (menaquinone-8)	0.662	0.9	0.958	0.929	0.986	0.984
glycerol-3-phosphate dehydrogenase (demethylmenaquinone-8)	0.356	0.318	0.405	0.845	0.796	0.708
sn-glycerol-3-phosphoethanolamine transport via ABC system (periplasm)	0.719	0.947	0.967	0.655	0.78	0.686
glycero-3-phosphoethanolamine transport via diffusion (extracellular to periplasm)	0.747	0.062	0.979	0.046	0.758	0.646
sn-glycerol-3-phosphoglycerol transport via ABC system (periplasm)	0.917	0.897	0.927	0.884	0.965	0.977
glycerophoglycerol transport via diffusion (extracellular to periplasm)	0.078	0.078	0.865	0.74	0.76	0.7
sn-glycerol-3-phosphoethanolamine transport via ABC system (periplasm)	1	1	1	1	1	1
glycero-3-phospho-1-inositol transport via diffusion (extracellular to periplasm)	1	1	1	1	1	1
sn-glycerol-3-phosphoserine transport via ABC system (periplasm)	1	1	1	1	1	1
glycerophosphserine transport via diffusion (extracellular to periplasm)	1	1	1	1	1	1
glycerol-3-phosphatase	0.995	0.86	0.916	0.775	0.978	0.928
L-glutamate 5-semialdehyde dehydratase (spontaneous)	0.743	0.945	0.977	0.85	0.966	0.955
glutamate-5-semialdehyde dehydrogenase	0.998	0.875	0.95	0.847	0.986	0.969
glucosamine-6-phosphate deaminase	0.689	0.626	0.685	0.926	0.99	0.953
glucose 6-phosphate dehydrogenase	0.603	0.511	0.583	0.635	0.545	0.463
glucose-6-phosphate phosphatase	0.997	0.894	0.951	0.791	0.775	0.682
Glucose-6-phosphate transport via phosphate antiport (periplasm)	1	1	1	1	1	1
glucose 6-phosphate transport via diffusion (extracellular to periplasm)	1	1	1	1	1	1
D-galactose 1-phosphatase	1	0.03	0.015	1	1	1
D-galactose 1-phosphate transport via diffusion (extracellular to periplasm)	1	0.011	0.007	1	1	1
beta D-galactose transport via diffusion (extracellular to periplasm)	1	1	1	1	1	1
galactarate dehydratase	1	1	1	1	1	1
L-galactonate oxidoreductase	1	0.003	1	1	1	1
galactonate dehydratase	1	0	1	1	1	1
L-galactonate transport via proton symport (periplasm)	1	0.01	1	1	1	1
L-galactonate transport via diffusion (extracellular to periplasm)	1	0.074	1	1	1	1
D-galactonate transport via proton symport (periplasm)	1	0.006	1	1	1	1
D-galactonate transport via diffusion (extracellular to periplasm)	1	0.063	1	1	1	1
D-galactarte transport via proton symport, reversible (periplasm)	1	1	1	1	1	1
D-galactarte transport via diffusion (extracellular to periplasm)	0.323	0.377	1	1	0.343	1
galactokinase	0.939	0.346	0.223	0.942	0.925	0.911
aldose-1-epimerase	1	1	1	1	1	1
a-galactosidase (melibiose)	1	1	1	1	1	1
galactosyltransferase I (LPS core synthesis)	0.701	0.705	0.76	0.757	0.733	0.706
Galactitol transport via PEP:Pyr PTS (periplasm)	1	1	1	1	1	1
Galactitol transport via diffusion (extracellular to periplasm)	1	1	1	1	1	1
D-galacturonate transport via proton symport, reversible (periplasm)	1	0	1	1	0.007	1
D-galacturonate transport via diffusion (extracellular to periplasm)	1	0	1	1	0.01	1
UTP-glucose-1-phosphate uridylyltransferase (irreversible)	0.495	0.369	0.234	0.575	0.653	0.63
D-galactose transport via ABC system (periplasm)	1	0.212	0.136	1	1	1
D-galactose transport in via proton symport (periplasm)	1	0.212	0.136	1	1	1
D-galactose transport via diffusion (extracellular to periplasm)	1	0.178	0.116	1	1	1
D-Glucosamine 6-phosphate transport via phosphate antiport (periplasm)	1	1	1	1	1	1
D-glucosamine 6-phosphate transport via diffusion (extracellular to periplasm)	1	1	1	1	1	1
D-glucosamine transport via PEP:Pyr PTS (periplasm)	1	1	1	1	1	1
D-glucosamine transport via diffusion (extracellular to periplasm)	1	1	1	1	1	1
glyceraldehyde-3-phosphate dehydrogenase	0.392	0.762	0.829	0.61	0.741	0.298
phosphoribosylglycinamide formyltransferase	0.768	0.656	0.728	0.753	0.857	0.779
GAR transformylase-T	0.882	0.819	0.843	0.767	0.861	0.786
gamma-butyrobetaine transport via diffusion (extracellular to periplasm)	1	0.017	1	1	1	1
Glycolaldehyde dehydrogenase	0.603	0.548	0.626	0.646	0.569	0.149
GDP-4-dehydro-6-deoxy-D-mannose epimerase	0.87	0.853	0.886	0.895	0.877	0.819
GDP diphosphokinase	0.872	0.764	0.815	0.825	0.971	0.968
GDP-mannose mannosyl hydrolase	0.66	0.915	0.983	0.43	0.36	0.695
GDP-mannose phyrophosphatase	0.997	0.894	0.951	0.791	0.775	0.682
guanosine 3'-diphosphate 5'-triphosphate 3'-diphosphatase	0.812	0.728	0.807	0.854	0.958	0.966
GDP transport via diffusion (extracellular to periplasm)	0.935	0.933	0.942	0.95	0.93	0.276
glutamine-fructose-6-phosphate transaminase	0.879	0.761	0.86	0.854	0.971	0.96
gamma-glutamyl-gamma aminobutyric acid dehydrogenase	0.994	0.949	0.938	0.933	0.984	0.099
gamma-glutamyl-gamma-aminobutyric acid hydrolase	0.994	0.949	0.938	0.933	0.984	0.98
gamma glutamyl putrescine oxidase	0.994	0.139	0.938	0.933	0.984	0.19
gamma glutamyl putrescine synthase	0.209	0.2	0.938	0.933	0.984	0.021
gamma-hydroxybutyrate dehydrogenase (NADH)	0.922	0.915	0.95	0.95	0.92	0.901
glycine hydroxymethyltransferase, reversible	0.985	0.866	0.954	0.879	0.99	0.961
guanylate kinase (GMP:ATP)	0.99	0.901	0.963	0.929	0.979	0.931
1,4-alpha-glucan branching enzyme (glycogen -> bglycogen)	0.069	1	1	1	1	0.11
D-glucose O-acetyltransferase	0.926	0.929	0.944	0.941	0.934	0.894
Glucose dehydrogenase (ubiquinone-8 as acceptor) (periplasm)	0.563	0	0.181	1	0	1
D-gluconate transport via proton symport, reversible (periplasm)	0.495	0	0.208	1	0	1
D-gluconate transport via diffusion (extracellular to periplasm)	0.798	0	0.349	1	0.028	1
glycogen phosphorylase	0.018	1	1	1	1	0.026
glycogen phosphorylase	0.018	1	1	1	1	0.026
5-dehydro-4-deoxyglucarate aldolase	0.369	0.42	1	1	0.399	1
glucarate dehydratase	1	1	1	1	1	1
D-glucarate transport via proton symport, reversible (periplasm)	1	1	1	1	1	1
D-glucarate transport via diffusion (extracellular to periplasm)	0.322	0.369	1	1	0.351	1
glycogen synthase (ADPGlc)	0.931	0.925	0.952	0.953	0.952	0.911
glucosyltransferase I (LPS core synthesis)	0.723	0.72	0.774	0.768	0.751	0.731
glucosyltransferase II (LPS core synthesis)	0.686	0.677	0.747	0.744	0.71	0.677
glucosyltransferase III (LPS core synthesis)	0.669	0.656	0.734	0.73	0.699	0.655
D-glucuronate 1-phosphate transport via diffusion (extracellular to periplasm)	0.014	0.078	1	1	1	1
D-glucuronate transport via proton symport, reversible (periplasm)	0.079	0.066	1	1	0	1
D-glucuronat transport via diffusion (extracellular to periplasm)	0.164	0.036	1	1	0.001	1
D-glucose transport via ABC system (periplasm)	0.812	0	0.366	1	0.033	1
D-glucose transport via PEP:Pyr PTS (periplasm)	0.812	0	0.366	1	0.033	1
D-glucose transport in via proton symport (periplasm)	0.812	0	0.366	1	0.033	1
glucose transport via diffusion (extracellular to periplasm)	0.999	0.939	0.972	1	1	1
D-glucose transport via diffusion (extracellular to periplasm) irreversible	1	1	1	1	1	1
glycogen debranching enzyme (bglycogen -> glycogen)	0.069	1	1	1	1	0.11
glucose-1-phosphate adenylyltransferase	1	1	1	1	1	1
glutamine synthetase	0.998	0.895	0.957	0.368	0.004	0.231
Glutaminyl-tRNA synthetase	0.928	0.915	0.939	0.953	0.932	0.903
L-glutamine transport via ABC system (periplasm)	0.003	0.008	0.002	1	0.006	1
L-glutamine transport via diffusion (extracellular to periplasm)	0.066	0.071	0.05	1	0.063	1
Galactitol-1-phosphate dehydrogenase	0.942	0.928	0.949	0.966	0.942	0.896
glutamate 5-kinase	0.998	0.875	0.95	0.847	0.986	0.969
4-aminobutyrate/glutamate antiport (periplasm)	1	1	1	1	1	0.01
gamma-glutamylcysteine synthetase	0.663	0.92	0.958	0.616	0.648	0.864
Glutamate Decarboxylase	0.987	0.904	0.968	0.813	0.942	0.935
glutamate dehydrogenase (NADP)	0.999	0.931	0.98	0.679	0.782	0.668
glutaminase	0.843	0.706	0.784	0.59	0.814	0.733
glutaminase	0.003	0.008	0.002	1	0.006	1
glutamine phosphoribosyldiphosphate amidotransferase	0.998	0.888	0.973	0.765	0.93	0.932
glutamate racemase	0.98	0.78	0.907	0.928	0.053	0.103
glutamate synthase (NADPH)	0.994	0.947	0.941	0.763	0.986	0.929
glutamyl-tRNA reductase	0.926	0.909	0.928	0.827	0.972	0.915
Glutamyl-tRNA synthetase	0.926	0.909	0.929	0.83	0.927	0.887
L-glutamate transport via ABC system (periplasm)	0.6	0.904	0.945	0.8	0.864	0.812
L-glutamate transport via proton symport, reversible (periplasm)	0.745	0.95	0.976	0.684	0.761	0.645
Na+/glutamate symport (periplasm)	1	1	1	1	1	1
L-glutamate transport via diffusion (extracellular to periplasm)	0.996	0.942	0.989	0.88	0.067	0.105
glyoxalate carboligase	0.654	0.026	0.034	0.176	0.463	0.436
Glyceraldehyde transport via diffusion (extracellular to periplasm)	0.54	0.464	0.556	0.659	0.582	0.475
Glyceraldehyde facilitated diffusion (periplasm)	0.54	0.463	0.554	0.658	0.582	0.475
glycine C-acetyltransferase	0.996	0.876	0.951	0.716	0.673	0.889
Glycine betaine transport via ABC system (periplasm)	0.925	0.919	0.952	0.954	0.94	0.906
Glycine betaine transport via proton symport (periplasm)	0.925	0.919	0.952	0.954	0.94	0.906
Glycine betaine transport via diffusion (extracellular to periplasm)	1	1	1	1	1	1
sn-Glycerol 2-phosphate transport via ABC system (periplasm)	1	1	1	1	1	1
Glycerol-2-phosphate transport via diffusion (extracellular to periplasm)	1	1	1	1	1	1
sn-Glycerol 3-phosphate transport via ABC system (periplasm)	0.659	0.895	0.958	0.44	0.352	0.696
Glycerol-3-phosphate : phosphate antiporter (periplasm)	0.417	0.848	0.905	0.535	0.419	0.292
Glycerol-3-phosphate transport via diffusion (extracellular to periplasm)	0.663	0.919	0.958	0.703	0.955	0.944
D-glycerate transport via proton symport, reversible (periplasm)	0.881	0.008	0.007	0.391	0.425	0.291
D-glycerate transport via diffusion (extracellular to periplasm)	0.881	0.082	0.054	0.391	0.426	0.291
Glycerol dehydrogenase	0.996	0.968	0.967	0.627	0.656	0.88
glycerate kinase	1	0.993	0.99	0.94	0.995	0.994
glycerate kinase	0.797	0.347	0.838	0.825	0.811	0.78
Glycine Cleavage System	0.659	0.602	0.681	0.604	0.671	0.55
Glycolate dehydrogenase (NAD)	0.999	0.938	0.991	0.994	0.808	0.974
Glycolate dehydrogenase (NADP)	0.994	0.924	0.989	0.894	0.981	0.98
glycolate transport via proton symport, reversible (periplasm)	0.006	0.003	1	1	1	1
glycolate transport via sodium symport (periplasm)	1	1	1	1	1	1
glycolate transport via diffusion (extracellular to periplasm)	0.073	0.064	0.792	0.674	0.569	0.473
Glycolate oxidase	0.66	0.915	0.954	0.89	0.987	0.985
Glycolate oxidase	0.742	0.942	0.979	0.858	0.992	0.982
Glycolate oxidase	0.877	0.834	0.996	0.62	0.841	0.714
glycerol transport via diffusion (extracellular to periplasm)	0.994	0.929	0.956	0.848	0.064	0.931
glycerol transport via channel (periplasm)	0.877	0.847	0.913	0.505	0.759	0.569
glycerol kinase	0.704	0.655	0.714	0.89	0.972	0.97
hydroxyacylglutathione hydrolase	0.997	0.889	0.967	0.919	0.983	0.986
glyoxalase III	0.997	0.889	0.967	0.919	0.983	0.986
Glycyl-tRNA synthetase	0.925	0.928	0.939	0.948	0.945	0.9
glycine transport in via proton symport (periplasm)	1	1	1	1	0.001	1
glycine reversible transport via proton symport (periplasm)	1	1	1	1	0.001	1
glycine transport in via sodium symport (periplasm)	1	1	1	1	1	1
Glycine transport via diffusion (extracellular to periplasm)	0.987	0.851	0.917	0.845	0.058	0.925
GDP-D-mannose dehydratase	0.809	0.784	0.834	0.854	0.814	0.74
D-glycero-D-manno-hepose 1-phosphate adenyltransferase	0.781	0.577	0.81	0.784	0.781	0.807
D-glycero-D-manno-heptose 7-phosphate kinase	0.791	0.528	0.814	0.482	0.792	0.823
D-glycero-D-manno-heptose 1,7-bisphosphate phosphatase	0.787	0.524	0.812	0.47	0.786	0.817
GMP reductase	0.993	0.903	0.94	0.581	0.547	0.462
GMP synthase	0.88	0.772	0.796	0.969	0.989	0.995
GMP transport via diffusion (extracellular to periplasm)	1	1	1	1	1	1
phosphogluconate dehydrogenase	0.999	0.921	0.956	0.778	0.829	0.797
gluconokinase	0.812	0	0.366	1	0.033	1
GDP-4-oxo-L-fucose reductase	0.932	0.933	0.942	0.947	0.939	0.902
Gp4G hydrolase	1	1	1	1	1	1
Glycerophosphodiester phosphodiesterase (Glycerophosphocholine)	1	1	1	0	1	1
Glycerophosphodiester phosphodiesterase (Glycerophosphocholine)	1	1	1	0.003	1	1
Glycerophosphodiester phosphodiesterase (Glycerophosphoethanolamine)	0.792	0.575	0.756	0.868	0.959	0.944
Glycerophosphodiester phosphodiesterase (Glycerophosphoethanolamine)	0.698	0.585	0.669	0.745	0.975	0.97
Glycerophosphodiester phosphodiesterase (Glycerophosphoserine)	1	1	1	1	1	1
Glycerophosphodiester phosphodiesterase (Glycerophosphoserine)	1	1	1	1	1	1
Glycerophosphodiester phosphodiesterase (Glycerophosphoglycerol)	0.999	0.982	0.989	0.99	0.653	0.964
Glycerophosphodiester phosphodiesterase (Glycerophosphoglycerol)	0.728	0.941	0.975	0.998	0.922	0.999
Glycerophosphodiester phosphodiesterase (Glycerophosphoinositol)	0.936	0.931	0.94	0.952	0.93	0.9
Glycerophosphodiester phosphodiesterase (Glycerophosphoinositol)	1	1	1	1	1	1
geranyltranstransferase	0.102	0.065	0.156	0.163	0.343	0.044
glutaredoxin reductase	0.998	0.915	0.963	0.959	0.984	0.962
guanosine kinase	0.999	0.896	0.936	0.53	0.551	0.79
guanosine transport in via proton symport (periplasm)	1	1	1	1	1	0.162
guanosine transport via diffusion (extracellular to periplasm)	1	1	1	1	1	0.094
Glutathionylspermidine amidase	0.926	0.914	0.945	0.719	0.938	0.931
Glutathionylspermidine synthetase	0.999	0.983	0.987	0.719	0.984	0.931
glutathione (ox) transport via diffusion (extracellular to periplasm)	1	1	1	1	1	0.102
glutathione oxidoreductase	0.941	0.919	0.944	0.81	0.828	0.744
glutathione peridoxase	0.999	0.959	0.989	0.859	0.984	0.965
glutathione hydralase (periplasmic)	0.657	0.906	0.956	0.607	0.237	0.365
glutathione export via ABC system (cytoplasm to periplasm)	0.998	0.935	0.929	0.932	0.972	0.968
Reduced glutathione via ABC system (periplasm)	0.998	0.935	0.928	0.932	0.972	0.969
glutathione transport via diffusion (extracellular to periplasm)	0.061	0.917	0.054	0.882	0.057	0.83
glutathione synthetase	0.663	0.92	0.958	0.616	0.648	0.864
GTP cyclohydrolase I	0.275	0.199	0.678	0.338	0.599	0.125
GTP cyclohydrolase II (25drapp)	0.849	0.411	0.973	0.559	0.461	0.695
guanosine-5'-triphosphate,3'-diphosphate diphosphatase	0.999	0.894	0.887	0.652	0.662	0.881
GTP diphosphokinase	0.872	0.764	0.815	0.825	0.971	0.968
GTP amine hydrolysis (spontaneous)	0.66	0.917	0.958	0.703	0.652	0.888
GTP transport via diffusion (extracellular to periplasm)	1	1	1	1	1	1
guanylate cyclase	0.999	0.908	0.961	0.998	0.923	0.998
guanine deaminase	0.798	0.695	0.786	0.67	0.636	0.885
guanine phosphoribosyltransferase	0.998	0.886	0.927	0.891	0.985	0.967
guanine transport in via proton symport (periplasm)	0.991	0.859	0.962	0.78	0.974	0.947
Guanine transport via diffusion (extracellular to periplasm)	0.412	0.836	0.908	0.919	0.979	0.951
Guanine transport via diffusion (periplasm)	0.996	0.892	0.916	0.768	0.747	0.641
glucuronate isomerase (D-glucuronate)	0.096	0.079	1	1	0.001	1
glucuronate isomerase (D-galacturonate)	1	0	1	1	0	1
Glucuronate 1-phosphate phosphatase (periplasm)	0.031	0.031	1	1	1	1
hydrogen peroxide transport via diffusion (external)	1	1	1	0.05	0.067	0.138
H2O transport via diffusion (extracellular to periplasm)	0.918	0.806	0.854	0.602	0.521	0.782
H2O transport via diffusion (periplasm)	0.981	0.925	0.875	0.437	0.13	0.192
Hydrogen sulfide oxidation	0.599	0.909	0.947	0.667	0.606	0.457
h2s transport (periplasm)	0.997	0.913	0.966	0.92	0.988	0.971
h2s transport via diffusion (extracellular to periplasm)	0.925	0.914	0.946	0.92	0.928	0.919
hydrogen transport via diffusion (extracellular to periplasm)	1	1	1	1	1	1
hydrogen transport diffusion (periplasm)	1	1	1	1	1	1
3-hydroxyacyl-CoA dehydrogenase (acetoacetyl-CoA)	0.414	0.848	0.902	0.681	0.66	0.532
3-hydroxyacyl-CoA dehydrogenase (3-oxohexanoyl-CoA)	0.414	0.848	0.902	0.67	0.658	0.529
3-hydroxyacyl-CoA dehydrogenase (3-oxooctanoyl-CoA)	0.194	0.791	0.825	0.438	0.54	0.161
3-hydroxyacyl-CoA dehydrogenase (3-oxodecanoyl-CoA)	0.241	0.821	0.855	0.206	0.461	0.162
3-hydroxyacyl-CoA dehydrogenase (3-oxododecanoyl-CoA)	0.596	0.448	0.596	0.231	0.668	0.219
3-hydroxyacyl-CoA dehydrogenase (3-oxotetradecanoyl-CoA)	0.027	0.001	0.065	0.154	0.159	0.012
3-hydroxyacyl-CoA dehydrogenase (3-oxohexadecanoyl-CoA)	0.051	0.01	0.152	0.181	0.092	0.372
3-hydroxyacyl-CoA dehydrogenase (3-oxooctadecanoyl-CoA), peroxisomal	0.259	0.008	0.149	0.862	0.197	0.152
3-hydroxyadipyl-CoA dehydrogenase (NAD+)	0.645	0.616	0.711	0.73	0.041	0.533
Hydroxybenzoate octaprenyltransferase	0.53	0.513	0.578	0.606	0.507	0.404
3-hydroxycinnamic acid transport via proton symport, reversible (periplasm)	1	1	1	0.003	0.006	1
3-hydroxycinnamic acid transport via diffusion (extracellular to periplasm)	1	1	1	0.001	0.003	1
HCO3 equilibration reaction	0.881	0.818	0.857	0.529	0.546	0.8
homocysteine S-methyltransferase	0.744	0.954	0.978	0.719	0.979	0.944
Homocysteine Methyltransferase	1	1	1	1	1	1
Hexadecanoate transport via facilitated irreversible diffusion (extracellular to periplasm)	1	1	1	1	1	1
Hexadecenoate transport via facilitated irreversible diffusion (extracellular to periplasm)	1	1	1	1	1	1
Heme O synthase	0.927	0.915	0.942	0.923	0.937	0.903
LPS heptose kinase I (LPS core synthesis)	0.805	0.791	0.824	0.812	0.809	0.823
LPS heptose kinase II (LPS core synthesis)	0.768	0.761	0.806	0.793	0.791	0.793
heptosyltransferase I (LPS core synthesis)	0.824	0.817	0.843	0.826	0.827	0.852
heptosyltransferase II (LPS core synthesis)	0.816	0.807	0.829	0.817	0.814	0.839
heptosyltransferase III (LPS core synthesis)	0.793	0.776	0.819	0.802	0.8	0.813
heptosyltransferase IV (LPS core synthesis)	0.649	0.634	0.725	0.719	0.68	0.626
hydroxyethylthiazole kinase	1	1	1	1	1	1
hexokinase (D-glucose:ATP)	0.87	0.765	0.857	0.815	0.962	0.942
hexokinase (D-mannose:ATP)	0.997	0.894	0.951	0.791	0.775	0.682
hexokinase (D-fructose:ATP)	0.869	0.786	0.85	0.926	0.972	0.976
hexanoate transport via proton symport, reversible (periplasm)	0.004	0.011	0.973	0.655	0.982	0.945
Mercury (Hg+2) ABC transporter (periplasm)	1	1	1	1	1	1
mercury (Hg+2) transport out via proton antiport (periplasm)	1	1	1	1	1	1
mercury (Hg+2) transport via diffusion (extracellular to periplasm)	1	1	1	1	1	1
histidinol dehydrogenase	0.878	0.85	0.997	0.752	0.758	0.675
histidinol-phosphatase	0.878	0.85	0.997	0.048	0.758	0.11
Histidyl-tRNA synthetase	0.939	0.915	0.942	0.952	0.945	0.906
L-histidine transport via ABC system (periplasm)	0.744	0.949	0.974	0.804	0.858	0.798
L-histidine reversible transport via proton symport (periplasm)	0.746	0.942	0.973	0.754	0.859	0.009
L-histidine transport via diffusion (extracellular to periplasm)	0.877	0.783	0.873	0.958	0.975	0.075
2-hydroxy-6-ketonona-2,4-dienedioic acid hydrolase	1	1	1	1	1	0.003
2-hydroxy-6-ketononotrienedioate hydrolase	0.378	1	1	0.001	0.009	0.135
hydroxymethylbilane synthase	0.926	0.909	0.928	0.834	0.814	0.733
hydroxymethylpyrimidine kinase (ATP)	1	1	1	1	1	1
L-homoserineserine efflux via proton symport	0.618	0.577	0.649	0.645	0.581	0.479
L-homoserine transport via diffusion (extracellular to periplasm)	0.618	0.577	0.649	0.645	0.581	0.479
4-hydroxy-2-oxopentanoate aldolase	0.709	1	1	0.013	0.119	0
6-hydroxymethyl-dihydropterin pyrophosphokinase	0.536	0.49	0.582	0.621	0.515	0.411
2,3-dihydroxypheylpropionate 1,2-dioxygenase	1	1	1	1	1	0.002
3-(3-hydroxyphenyl)propionate transport via proton symport, reversible (periplasm)	1	1	1	1	1	0.006
3-(3-hydroxyphenyl)propionate transport via diffusion (extracellular to periplasm)	1	1	1	1	1	0.01
hydroxypyruvate isomerase	1	1	1	1	1	1
Hydroxypyruvate reductase (NADH)	1	1	1	1	1	1
Hydroxypyruvate reductase (NADPH)	0.993	0.907	0.971	0.741	0.833	0.688
homoserine dehydrogenase (NADPH)	0.745	0.015	0.972	0.83	0.012	0.265
homoserine kinase	0.999	0.93	0.966	0.923	0.963	0.968
homoserine O-succinyltransferase	0.573	0.892	0.923	0.601	0.116	0.197
histidinol-phosphate transaminase	0.878	0.85	0.997	0.09	0.758	0.183
hypoxanthine dehydrogenase	0.167	0.14	0.213	0.887	0.978	0.906
Hexanoate transport via diffusion (extracellular to periplasm)	0.066	0.092	0.989	0.957	0.985	0.989
Acetyl-CoA:hexanoate-CoA transferase	0.995	0.894	0.912	0.883	0.97	0.938
hypoxanthine phosphoribosyltransferase (Hypoxanthine)	0.989	0.93	0.962	0.732	0.84	0.787
hydrogenase (ubiquinone-8: 2 protons) (periplasm)	1	1	1	1	1	1
Hydrogenase (menaquinone8: 2 protons) (periplasm)	1	1	1	1	1	1
Hydrogenase (Demethylmenaquinone-8: 2 protons) (periplasm)	1	1	1	1	1	1
hypothetical enyme	0.998	0.899	0.978	0.918	0.986	0.971
Hypoxanthine transport via diffusion (extracellular to periplasm)	0.076	0.908	0.945	0.86	0.972	0.959
Hypoxanthine transport (periplasm)	0.008	0.908	0.945	0.858	0.971	0.958
proton transport via diffusion (extracellular to periplasm)	0.872	0.797	0.873	0.832	0.984	0.979
ISC [2Fe-2S] regeneration	0.929	0.936	0.944	0.999	0.939	1
ISC [2Fe-2S] Synthesis	0.8	0.753	0.818	0.808	0.776	0.711
ISC [2Fe-2S] Synthesis II	0.587	0.573	0.674	0.676	0.605	0.522
ISC [2Fe-2S] Transfer	0.919	0.904	0.916	0.996	0.917	0.993
ISC [4Fe-4S] Reduction	0.643	0.616	0.708	0.707	0.635	0.569
ISC [4Fe-4S] Transfer	0.7	0.665	0.749	0.743	0.692	0.627
isocitrate dehydrogenase (NADP)	0.424	0.835	0.346	0.361	0.466	0.324
isochorismate synthase	0.747	0.966	0.983	0.299	0.757	0.516
Isochorismate Synthase	1	1	1	1	1	1
isochorismatase	0.654	0.912	0.945	0.996	0.913	0.962
Isocitrate lyase	0.188	0.161	0.91	0.628	0.547	0.472
ISC Cysteine desulfuration	0.17	0.143	0.219	0.354	0.185	0.165
L-idonate 5-dehydrogenase	0.753	0.004	0.323	0.655	0.022	0.921
L-indonate 5-dehydrogenase (NADP)	0.988	0.919	0.98	0.936	0.984	0.985
L-idonate transport via proton symport, reversible (periplasm)	0.765	0.001	0.342	1	0.025	1
L-idonate transport via diffusion (extracellular to periplasm)	0.791	0	0.352	1	0.027	1
Imidazole-glycerol-3-phosphate synthase	0.878	0.85	0.997	0.183	0.758	0.326
imidazoleglycerol-phosphate dehydratase	0.878	0.85	0.997	0.137	0.758	0.25
indole-3-glycerol-phosphate synthase	0.998	0.957	0.978	0.004	0.014	0.829
isoleucine transaminase	0.929	0.912	0.941	0.642	0.658	0.875
Isoleucyl-tRNA synthetase	0.925	0.936	0.946	0.951	0.93	0.921
L-isoleucine transport via ABC system (periplasm)	0.6	0.904	0.944	0.8	0.864	0.812
L-isoleucine reversible transport via proton symport (periplasm)	0.6	0.905	0.944	0.819	0.866	0.812
L-isoleucine transport via diffusion (extracellular to periplasm)	0.88	0.797	0.81	0.85	0.86	0.812
IMP cyclohydrolase	0.838	0.901	0.868	0.157	0.408	0.243
IMP dehydrogenase	0.663	0.9	0.952	0.705	0.668	0.884
IMP transport via diffusion (extracellular to periplasm)	1	1	1	1	1	1
Indole transport via proton symport, irreversible (periplasm)	1	1	1	1	1	1
Indole transport via proton symport, reversible (periplasm)	0.968	0.938	0.909	0.003	0.004	0.648
Indole transport via diffusion (extracellular to periplasm)	0.969	0.938	0.91	0.055	0.078	0.648
Na+/myo-inositol symporter (periplasm)	0.936	0.931	0.94	0.952	0.93	0.9
Inosine hydrolase	0.993	0.92	0.951	0.91	0.977	0.974
insosine kinase	0.998	0.924	0.958	0.914	0.966	0.96
inositol transport via diffusion (extracellular to periplasm)	1	1	1	1	1	1
inosine transport in via proton symport (periplasm)	1	1	1	0.012	1	0.058
inosine transport in via proton symport, reversible (periplasm)	1	1	1	0.012	1	0.058
inosine transport via diffusion (extracellular to periplasm)	0.703	0.616	0.707	0.047	0.743	0.096
isopentenyl-diphosphate D-isomerase	0.085	0.053	0.135	0.148	0.214	0.037
1-hydroxy-2-methyl-2-(E)-butenyl 4-diphosphate reductase (ipdp)	0.079	0.048	0.13	0.142	0.209	0.037
3-isopropylmalate dehydrogenase	0.817	0.797	0.972	0.947	0.828	0.98
3-isopropylmalate dehydratase	0.878	0.856	0.975	0.946	0.885	0.984
2-isopropylmalate hydratase	0.933	0.92	0.979	0.944	0.942	0.906
2-isopropylmalate synthase	0.997	0.919	0.983	0.952	0.988	0.986
isethionate transport via ABC system (periplasm)	1	1	1	1	1	1
isethionate transport via diffusion (extracellular to periplasm)	1	1	1	1	1	1
KDO(2)-lipid IV A transport via ABC system (periplasm)	0.873	0.835	0.885	0.669	0.745	0.446
KDO(2)-lipid IV A transport via ABC system (periplasm to extracellular)	0.873	0.835	0.885	0.671	0.745	0.446
ketol-acid reductoisomerase (2,3-dihydroxy-3-methylbutanoate)	0.056	0.454	0.062	0.992	0.906	0.992
ketol-acid reductoisomerase (2-Acetolactate)	0.09	0.073	0.947	0.641	0.658	0.875
beta-ketoacyl-ACP synthase	1	0.962	0.995	0.78	0.965	0.949
beta-ketoacyl-ACP synthase (2)	1	0.962	0.995	0.78	0.965	0.949
3-deoxy-manno-octulosonate cytidylyltransferase	0.721	0.696	0.759	0.66	0.744	0.437
3-deoxy-manno-octulosonate-8-phosphatase	0.062	0.074	0.068	0.66	0.744	0.437
3-deoxy -D-manno-octulosonic -acid 8-phosphate synthase	0.126	0.165	0.131	0.66	0.744	0.437
3-keto-L-gulonate 6-phosphate decarboxylase	0.355	0.077	1	1	0.004	1
Potassium ABC transporter (periplasm)	0.814	0.712	0.789	0.942	0.987	0.981
potassium transport in via proton symport (periplasm)	0.999	0.908	0.959	0.858	0.976	0.968
potassium transport out via proton antiport (periplasm)	0.999	0.908	0.959	0.858	0.976	0.968
potassium transport via diffusion (extracellular to periplasm)	0.997	0.998	0.991	0.94	0.998	0.991
L-Lactate dehydrogenase (ubiquinone)	0.986	0.902	0.964	0.591	0.598	0.508
L-Lactate dehydrogenase (menaquinone)	0.92	0.844	0.901	0.735	0.954	0.964
L-lactate reversible transport via proton symport (periplasm)	0.997	0.921	0.976	0.956	0.979	0.971
L-lactate transport via diffusion (extracellular to periplasm)	0.997	0.922	0.976	0.957	0.979	0.971
4-amino-4-deoxy-L-arabinotransferase (LPS lipid A modification, periplasmic face of membrane))	0.165	0.135	0.219	0.481	0.181	0.234
b-galactosidase	1	0.212	0.136	1	1	1
b-galactosidase	1	1	1	1	1	1
L-alanyl-gamma-D-glutamyl-meso-diaminopimelate hydrolase	0.979	0.919	0.95	0.934	0.977	0.955
L-alanyl-D-glutamate transport via diffusion (extracellular to periplasm)	1	1	1	1	1	1
L-alanyl-D-glutamate transport in via proton symport (periplasm)	1	1	1	1	1	1
L-alanyl-L-glutamate transport via diffusion (extracellular to periplasm)	1	1	1	1	1	1
L-alanyl-L-glutamate transport in via proton symport (periplasm)	1	1	1	1	1	1
D-Lactaldehyde:NAD+ 1-oxidoreductase	0.657	0.796	0.992	0.704	0.653	0.549
L-Lactaldehyde:NADP+ 1-oxidoreductase	0.999	0.911	0.976	0.961	0.988	0.987
L-alanyl-gamma-L-glutamate peptidase	0.981	0.92	0.95	0.935	0.978	0.956
lactaldehyde dehydrogenase	0.391	0.528	0.648	0.355	0.182	0.165
lacaldehyde reductase (R-propane-1,2-diol forming)	0.657	0.796	0.947	0.704	0.653	0.549
lacaldehyde reductase (S-propane-1,2-diol forming)	0.999	0.955	0.985	0.74	0.756	0.63
Lactose transport via proton aniport (periplasm)	0.999	0.908	0.959	0.858	0.976	0.968
Lactose transport via diffusion (extracellular to periplasm)	1	1	1	1	1	1
Lactose transport via proton symport (periplasm)	0.998	0.871	0.954	0.862	0.976	0.968
D-lactate dehydrogenase	0.356	0.31	0.403	0.448	0.361	0.696
D-lactate dehydrogenase	0.878	0.792	0.86	0.855	0.976	0.971
leucine transaminase (irreversible)	0.959	0.677	0.966	0.947	0.716	0.927
Leucyl-tRNA synthetase	0.918	0.93	0.932	0.944	0.937	0.894
L-leucine transport via ABC system (periplasm)	0.733	0.944	0.971	0.8	0.864	0.812
L-leucine reversible transport via proton symport (periplasm)	0.743	0.947	0.975	0.739	0.856	0.766
L-leucine transport via diffusion (extracellular to periplasm)	0.999	0.975	0.99	0.915	0.984	0.955
lactoylglutathione lyase	0.997	0.889	0.967	0.919	0.983	0.986
lipid (cold) A transport via ABC system (periplasm)	0.999	0.983	0.996	0.791	0.511	0.622
core oligosaccharide lipid A:hexadecanoate transferase (n-C16:0) (extracellular membrane)	1	1	1	1	1	1
Lipid A:hexadecanoate transferase (n-C16:0) (extracellular membrane)	1	1	1	1	1	1
Lipoyl-adenylate protein ligase	1	1	1	1	1	1
Lipoate-ATP adenylate transferase	1	1	1	1	1	1
lipid A transport via ABC system (periplasm)	0.742	0.961	0.978	0.99	0.651	0.963
lipid A transport via ABC system (periplasm to extracellular)	0.991	0.958	0.985	0.959	0.978	0.987
Lipoyl(octanoyl) transferase	0.878	0.85	0.997	0.887	0.857	0.824
Lipoate synthase	0.927	0.911	0.938	0.927	0.922	0.907
Lipoate transport via proton symport (periplasm)	1	1	1	1	1	1
lipoate transport via diffusion (extracellular to periplasm)	1	1	1	1	1	1
Lipid A disaccaride synthase	1	0.976	0.991	0.926	0.979	0.981
Lysophospholipase L1 (2-acylglycerophosphotidate, n-C12:0) (periplasm)	0.878	0.756	0.867	0.663	0.55	0.465
Lysophospholipase L1 (2-acylglycerophosphotidate, n-C14:0) (periplasm)	0.751	0.672	0.769	0.968	0.966	0.991
Lysophospholipase L1 (2-acylglycerophosphotidate, n-C14:1) (periplasm)	0.997	0.918	0.987	0.902	0.978	0.979
Lysophospholipase L1 (2-acylglycerophosphotidate, n-C16:0) (periplasm)	0.998	0.857	0.967	0.8	0.991	0.94
Lysophospholipase L1 (2-acylglycerophosphotidate, n-C16:1) (periplasm)	0.867	0.774	0.864	0.916	0.978	0.973
Lysophospholipase L1 (2-acylglycerophosphotidate, n-C18:0) (periplasm)	0.992	0.92	0.981	0.853	0.984	0.977
Lysophospholipase L1 (2-acylglycerophosphotidate, n-C18:1) (periplasm)	0.972	0.926	0.968	0.99	0.896	0.986
Lysophospholipase L1 (2-acylglycerophosphoethanolamine, n-C12:0) (periplasm)	0.998	0.951	0.994	0.937	0.976	0.974
Lysophospholipase L1 (2-acylglycerophosphoethanolamine, n-C14:0) (periplasm)	0.372	0.765	0.863	0.69	0.665	0.89
Lysophospholipase L1 (2-acylglycerophosphoethanolamine, n-C14:1) (periplasm)	1	0.957	0.985	0.761	0.797	0.704
Lysophospholipase L1 (2-acylglycerophosphoethanolamine, n-C16:0) (periplasm)	0.746	0.946	0.978	0.693	0.769	0.672
Lysophospholipase L1 (2-acylglycerophosphoethanolamine, n-C16:1) (periplasm)	0.983	0.895	0.952	0.79	0.921	0.95
Lysophospholipase L1 (2-acylglycerophosphoethanolamine, n-C18:0) (periplasm)	0.87	0.826	0.881	0.846	0.844	0.78
Lysophospholipase L1 (2-acylglycerophosphoethanolamine, n-C18:1) (periplasm)	0.985	0.84	0.917	0.96	0.981	0.976
Lysophospholipase L1 (2-acylglycerophosphoglycerol, n-C12:0) (periplasm)	0.993	0.857	0.969	0.807	0.954	0.962
Lysophospholipase L1 (2-acylglycerophosphoglycerol, n-C14:0) (periplasm)	0.999	0.959	0.993	0.676	0.765	0.671
Lysophospholipase L1 (2-acylglycerophosphoglycerol, n-C14:1) (periplasm)	0.978	0.82	0.927	0.977	0.511	0.944
Lysophospholipase L1 (2-acylglycerophosphoglycerol, n-C16:0) (periplasm)	0.992	0.835	0.963	0.971	0.99	0.983
Lysophospholipase L1 (2-acylglycerophosphoglycerol, n-C16:1) (periplasm)	0.415	0.841	0.907	0.83	0.837	0.767
Lysophospholipase L1 (2-acylglycerophosphoglycerol, n-C18:0) (periplasm)	0.98	0.859	0.951	0.834	0.97	0.978
Lysophospholipase L1 (2-acylglycerophosphoglycerol, n-C18:1) (periplasm)	0.995	0.914	0.979	0.813	0.798	0.707
Lysophospholipase L2 (2-acylglycerophosphotidate, n-C12:0)	0.97	0.919	0.961	0.779	0.824	0.757
Lysophospholipase L2 (2-acylglycerophosphotidate, n-C14:0)	0.56	0.477	0.562	0.979	0.51	0.943
Lysophospholipase L2 (2-acylglycerophosphotidate, n-C14:1)	0.959	0.876	0.825	0.792	0.823	0.774
Lysophospholipase L2 (2-acylglycerophosphotidate, n-C16:0)	0.919	0.848	0.892	0.999	0.931	0.999
Lysophospholipase L2 (2-acylglycerophosphotidate, n-C16:1)	0.88	0.791	0.871	0.887	0.987	0.978
Lysophospholipase L2 (2-acylglycerophosphotidate, n-C18:0)	0.991	0.923	0.97	0.797	0.944	0.962
Lysophospholipase L2 (2-acylglycerophosphotidate, n-C18:1)	0.992	0.906	0.985	0.916	0.976	0.98
Lysophospholipase L2 (acyltransferase, 2-acyl-glycerophosphoethanolamine, n-C12:0)	0.939	0.933	0.94	0.944	0.937	0.899
Lysophospholipase L2 (acyltransferase, 2-acyl-glycerophosphoethanolamine, n-C14:0)	0.916	0.907	0.944	0.959	0.934	0.91
Lysophospholipase L2 (acyltransferase, 2-acyl-glycerophosphoethanolamine, n-C14:1)	0.928	0.922	0.946	0.95	0.932	0.9
Lysophospholipase L2 (acyltransferase, 2-acyl-glycerophosphoethanolamine, n-C16:0)	0.918	0.914	0.947	0.964	0.929	0.903
Lysophospholipase L2 (acyltransferase, 2-acyl-glycerophosphoethanolamine, n-C16:1)	0.939	0.917	0.949	0.944	0.929	0.913
Lysophospholipase L2 (acyltransferase, 2-acyl-glycerophosphoethanolamine, n-C18:0)	0.921	0.941	0.938	0.933	0.922	0.917
Lysophospholipase L2 (acyltransferase, 2-acyl-glycerophosphoethanolamine, n-C18:1)	0.929	0.927	0.945	0.949	0.938	0.906
Lysophospholipase L2 (acyltransferase, 2-acyl-glycerophosphoglycerol, n-C12:0)	0.939	0.933	0.94	0.944	0.937	0.899
Lysophospholipase L2 (acyltransferase, 2-acyl-glycerophosphoglycerol, n-C14:0)	0.916	0.907	0.944	0.959	0.934	0.91
Lysophospholipase L2 (acyltransferase, 2-acyl-glycerophosphoglycerol, n-C14:1)	0.928	0.922	0.946	0.95	0.932	0.9
Lysophospholipase L2 (acyltransferase, 2-acyl-glycerophosphoglycerol, n-C16:0)	0.918	0.914	0.947	0.964	0.929	0.903
Lysophospholipase L2 (acyltransferase, 2-acyl-glycerophosphoglycerol, n-C16:1)	0.939	0.917	0.949	0.944	0.929	0.913
Lysophospholipase L2 (acyltransferase, 2-acyl-glycerophosphoglycerol, n-C18:0)	0.921	0.941	0.938	0.933	0.922	0.917
Lysophospholipase L2 (acyltransferase, 2-acyl-glycerophosphoglycerol, n-C18:1)	0.929	0.927	0.945	0.949	0.938	0.906
Lysophospholipase L2 (2-acylglycerophosphoethanolamine, n-C12:0)	0.632	0.87	0.933	0.926	0.955	0.95
Lysophospholipase L2 (2-acylglycerophosphoethanolamine, n-C14:0)	0.661	0.92	0.958	0.658	0.722	0.631
Lysophospholipase L2 (2-acylglycerophosphoethanolamine, n-C14:1)	0.863	0.789	0.86	0.891	0.972	0.976
Lysophospholipase L2 (2-acylglycerophosphoethanolamine, n-C16:0)	0.661	0.918	0.958	0.597	0.653	0.874
Lysophospholipase L2 (2-acylglycerophosphoethanolamine, n-C16:1)	0.659	0.9	0.957	0.86	0.849	0.817
Lysophospholipase L2 (2-acylglycerophosphoethanolamine, n-C18:0)	0.661	0.905	0.956	0.744	0.767	0.669
Lysophospholipase L2 (2-acylglycerophosphoethanolamine, n-C18:1)	0.578	0.52	0.647	0.513	0.56	0.413
Lysophospholipase L2 (2-acylglycerophosphoglycerol, n-C12:0)	0.999	0.926	0.97	0.611	0.659	0.506
Lysophospholipase L2 (2-acylglycerophosphoglycerol, n-C14:0)	0.921	0.855	0.881	0.592	0.63	0.504
Lysophospholipase L2 (2-acylglycerophosphoglycerol, n-C14:1)	0.999	0.956	0.985	0.899	0.976	0.969
Lysophospholipase L2 (2-acylglycerophosphoglycerol, n-C16:0)	0.393	0.824	0.883	0.998	0.922	0.998
Lysophospholipase L2 (2-acylglycerophosphoglycerol, n-C16:1)	0.999	0.986	0.972	0.892	0.946	0.979
Lysophospholipase L2 (2-acylglycerophosphoglycerol, n-C18:0)	0.878	0.802	0.826	0.79	0.746	0.647
Lysophospholipase L2 (2-acylglycerophosphoglycerol, n-C18:1)	0.738	0.939	0.977	0.915	0.979	0.965
L-serine dehydrogenase	0.001	0.886	0.928	0.908	0.002	0.969
lysine decarboxylase	0.995	0.946	0.969	0.786	0.854	0.772
Lysyl-tRNA synthetase	0.929	0.925	0.945	0.954	0.93	0.896
L-lysine transport via ABC system (periplasm)	0.993	0.875	0.946	0.75	0.976	0.918
L-lysine transport in via proton symport (periplasm)	0.988	0.89	0.953	0.905	0.979	0.965
L-lysine transport out via proton antiport (cytoplasm to periplasm)	0.998	0.902	0.952	0.926	0.968	0.974
L-lysine transport via diffusion (extracellular to periplasm)	0.662	0.079	0.956	0.825	0.06	0.964
Lyxose isomerase	1	1	1	1	1	0
L-Lyxose transport via proton symport (periplasm)	1	1	1	1	1	0.009
L-Lyxose transport via diffusion (extracellular to periplasm)	1	1	1	1	1	0.079
mannitol-1-phosphate 5-dehydrogenase	0.94	0.914	0.951	0.946	0.93	0.901
Malonyl-ACP decarboxylase	0.919	0.825	0.865	0.981	0.895	0.986
Malonyl-CoA methyltransferase	0.362	0.333	0.439	0.97	0.371	0.691
malate decarboxylating oxidoreductase (decarboxylating)	1	1	1	1	1	1
D-Malate transport via proton symport (2 H) (periplasm)	1	1	1	1	1	1
D-Malate transport via diffusion (extracellular to periplasm)	1	1	1	1	1	1
malate synthase	0.669	0.219	0.749	0.689	0.588	0.483
maltose O-acetyltransferase	0.926	0.924	0.944	0.933	0.942	0.9
maltohexaose transport via ABC system (periplasm)	1	1	1	1	1	1
maltohexaose transport via diffusion (extracellular to periplasm) irreversible	1	1	1	1	1	1
maltopentaose transport via ABC system (periplasm)	1	1	1	1	1	1
maltopentaoseMaltotriose transport via diffusion (extracellular to periplasm) irreversible	1	1	1	1	1	1
Maltotriose transport via ABC system (periplasm)	1	1	0.002	1	1	1
Maltotriose transport via diffusion (extracellular to periplasm) irreversible	1	1	0.042	1	1	1
maltotetraose transport via ABC system (periplasm)	1	0.009	1	1	1	1
maltotetraoseMaltotriose transport via diffusion (extracellular to periplasm) irreversible	1	0.068	1	1	1	1
maltose transport via ABC system (periplasm)	1	1	1	1	1	1
maltose transport via PEP:Pyr PTS (periplasm)	0.932	0.926	0.953	0.946	0.924	0.902
maltoseMaltotriose transport via diffusion (extracellular to periplasm) irreversible	1	1	1	1	1	1
Malate transport via proton symport (2 H) (periplasm)	0.881	0.778	0.814	0.452	0.175	0.213
Malate transport via proton symport (3 H) (periplasm)	0.995	0.823	0.941	0.843	0.827	0.787
L-malate transport out via proton antiport (periplasm)	0.17	0.004	0.015	0.552	0.478	0.373
Malate transport via diffusion (extracellular to periplasm)	0.736	0.958	0.976	0.709	0.663	0.54
mannose-1-phosphate guanylyltransferase (GDP)	0.988	0.914	0.93	0.654	0.745	0.625
mannose-6-phosphate isomerase	0.594	0.568	0.658	0.123	0.602	0.265
Mannose-6-phosphate transport via phosphate antiport (periplasm)	1	1	1	1	1	1
Mannose 6-phosphate transport via diffusion (extracellular to periplasm)	1	1	1	1	1	1
Mannonate oxidoreductase	0.171	0.079	1	1	0	1
2-O-alpha-mannosyl-D-glycerate transport via PEP:Pyr PTS (periplasm)	1	1	1	0.004	1	0.013
2-O-alpha-mannosyl-D-glycerate transport via diffusion (extracellular to periplasm)	1	1	1	0.053	1	0.094
2-O-alpha-mannosyl-6-phosphate-D-glycerate hydrolase	1	1	1	0.007	1	0.03
D-mannose transport via PEP:Pyr PTS (periplasm)	1	1	1	1	1	1
D-mannose transport via diffusion (extracellular to periplasm)	1	1	1	1	1	1
2-methylcitrate dehydratase	0.918	0.926	0.941	0.802	0.856	0.814
methylisocitrate lyase	0.795	0.786	0.828	0.802	0.798	0.714
2-methylcitrate synthase	0.991	0.943	0.977	0.802	0.856	0.814
Malonyl-CoA-ACP transacylase	0.34	0.296	0.405	0.898	0.339	0.953
3-mercaptopyruvate sulfurtransferase	1	1	1	1	1	1
murein crosslinking transpeptidase 1A:(A2pm->D-ala) (periplasm)	0.599	0.532	0.594	0.421	0.302	0.558
murein crosslinking transpeptidase 1B:(A2pm->A2pm) (periplasm)	0.997	0.921	0.977	0.624	0.675	0.567
murein crosslinking transpeptidase 1A:(A2pm->D-ala) (periplasm)	0.94	0.895	0.942	0.861	0.938	0.898
murein D,D-carboxypeptidase (murein5px4p) (periplasm)	0.99	0.9	0.963	0.998	0.928	1
murein D,D-carboxypeptidase (murein5px4px4p) (periplasm)	0.893	0.842	0.886	0.861	0.878	0.812
murein D,D-carboxypeptidase (murein5p5p) (periplasm)	0.986	0.826	0.911	0.978	0.989	0.988
murein D,D-carboxypeptidase (murein5p4p) (periplasm)	0.99	0.9	0.963	0.998	0.915	0.998
murein D,D-carboxypeptidase (murein5p3p) (periplasm)	0.991	0.892	0.968	0.746	0.761	0.651
murein D,D-endopeptidase (murein4px4p) (periplasm)	0.749	0.67	0.769	0.721	0.718	0.627
murein D,D-endopeptidase (murein3px4p) (periplasm)	0.297	0.189	0.375	0.818	0.95	0.93
murein D,D-endopeptidase (murein5px4p) (periplasm)	0.986	0.826	0.911	0.978	0.989	0.988
murein D,D-endopeptidase (murein4px4px4p) (periplasm)	0.986	0.909	0.974	0.779	0.83	0.78
malate dehydrogenase	0.995	0.883	0.968	0.898	0.956	0.947
Malate dehydrogenase (ubiquinone 8 as acceptor)	0.999	0.975	0.984	0.892	0.991	0.945
Malate dehydrogenase (menaquinone 8 as acceptor)	0.997	0.935	0.988	0.845	0.985	0.97
malic enzyme (NAD)	0.702	0.643	0.707	0.818	0.773	0.697
malic enzyme (NADP)	0.989	0.939	0.936	0.774	0.961	0.959
2C-methyl-D-erythritol 2,4 cyclodiphosphate dehydratase	0.073	0.044	0.123	0.133	0.203	0.034
2-C-methyl-D-erythritol 2,4-cyclodiphosphate synthase	0.066	0.035	0.05	0.129	0.194	0.032
melibiose transport in via symport (periplasm)	0.987	0.954	0.926	0.949	0.977	0.975
melibiose transport in via antiport (periplasm)	0.977	0.892	0.943	0.913	0.985	0.978
melibiose transport via diffusion (extracellular to periplasm)	1	1	1	1	1	1
Methanol transport via diffusion (extracellular to periplasm)	0.735	0.691	0.755	0.921	0.732	0.216
Methanol reversible transport via diffusion (periplasm)	0.718	0.665	0.741	0.968	0.716	0.23
2-C-methyl-D-erythritol 4-phosphate cytidylyltransferase	0.061	0.027	0.142	0.112	0.181	0.021
methionine adenosyltransferase	0.124	0.069	0.155	0.705	0.65	0.885
D-methionine transport via ABC system (periplasm)	0.925	0.923	0.949	0.962	0.931	0.908
D-methionine transport via diffusion (extracellular to periplasm)	1	1	1	1	1	1
methionine oxidation (spontaneous)	0.744	0	0.97	0	0.754	0.636
methionine oxidation 2 (spontaneous)	0.744	0	0.97	0	0.754	0.636
methionine synthase	0.511	0.887	0.926	0.909	0.911	0.974
L-methionine S-oxide transport via ABC system (periplasm)	1	0.006	1	0.001	1	1
L-methionine S-oxide diffusion (extracellular)	1	0.066	1	0.045	1	1
L-methionine R-oxide transport via ABC system (periplasm)	1	0.004	1	0.004	1	1
L-methionine R-oxide diffusion (extracellular)	1	0.066	1	0.035	1	1
L-methionine-S-oxide reductase	0.744	0.95	0.97	0.704	0.754	0.637
L-methionine-R-sulfoxide reductase	0.744	0.95	0.97	0.704	0.754	0.637
Methionyl-tRNA synthetase	0.857	0.877	0.89	0.898	0.867	0.808
L-methionine transport via ABC system (periplasm)	1	1	1	1	1	1
L-methionine transport via diffusion (extracellular to periplasm)	1	1	1	1	1	1
magnesium (Mg+2) transport in/out via proton antiport (periplasm)	0.925	0.908	0.947	0.858	0.926	0.906
magnesium (Mg+2) transport via diffusion (extracellular to periplasm)	0.865	0.856	0.889	0.9	0.869	0.823
magnesium (+2) transport in via diffusion	0.999	0.908	0.959	0.858	0.976	0.968
Magnesium (Mg+2) ABC transporter (ubtake, periplasm)	0.999	0.917	0.973	0.911	0.981	0.972
methylglyoxal synthase	0.875	0.742	0.848	0.81	0.86	0.817
myo-inositol 1-phosphatase	1	1	1	1	1	1
2-methylisocitrate dehydratase	0.853	0.856	0.873	0.802	0.856	0.792
Minocycline transport via diffusion (extracellular to periplasm)	0.999	0.939	0.977	0.873	0.96	0.952
Minocycline transport via TolC system	0.999	0.939	0.977	0.873	0.96	0.952
myo-inositol phosphate transport via diffusion (extracellular to periplasm)	1	1	1	1	1	1
murein L,D-carboxypeptidase (murein5px4p) (periplasm)	0.998	0.937	0.983	0.741	0.752	0.639
murein L,D-carboxypeptidase (murein4p4p) (periplasm)	0.995	0.875	0.956	0.971	0.974	0.971
murein L,D-carboxypeptidase (murein5p5p) (periplasm)	0.768	0.697	0.786	0.641	0.964	0.663
murein L,D-carboxypeptidase (murein4p3p) (periplasm)	0.856	0.71	0.99	0.917	0.985	0.982
murein L,D-carboxypeptidase (murein5px3p) (periplasm)	0.992	0.849	0.936	0.804	0.85	0.784
murein L,D-endopeptidase (murein3px3p) (periplasm)	0.939	0.849	0.936	0.804	0.85	0.784
murein L,D-endopeptidase (murein5px3p) (periplasm)	0.768	0.697	0.786	0.641	0.964	0.663
Maltodextrin glucosidase (maltotriose)	1	0.116	0.048	1	1	1
Maltodextrin glucosidase (maltotetraose)	1	0.083	0.281	1	1	1
Maltodextrin glucosidase (maltopentaose)	0.659	0.895	0.952	0.802	0.856	0.774
Maltodextrin glucosidase (maltohexaose)	0.659	0.895	0.952	0.802	0.856	0.774
Maltodextrin glucosidase (maltoheptaose)	0.659	0.895	0.952	0.802	0.856	0.774
murein lytic transglycosylase (murein4p4p) (periplasm)	0.999	0.892	0.99	0.951	0.98	0.985
murein lytic transglycosylase (murein4p3p) (periplasm)	0.992	0.937	0.986	0.94	0.972	0.985
murein lytic transglycosylase (murein3p3p) (periplasm)	0.999	0.941	0.985	0.892	0.985	0.975
murein lytic transglycosylase (murein4px4p4p) (periplasm)	0.986	0.909	0.974	0.779	0.83	0.78
Maltodextrin phosphorylase (maltopentaose)	0.986	0.219	0.48	0.657	0.571	0.474
Maltodextrin phosphorylase (maltohexaose)	0.985	0.357	0.208	0.929	0.96	0.951
Maltodextrin phosphorylase (maltoheptaose)	0.868	0.225	0.104	0.931	0.976	0.97
Methylmalonyl-CoA decarboxylase	0.987	0.905	0.914	0.917	0.959	0.986
S-methylmethionine permease (periplasm)	1	1	1	1	1	1
S-methyl-L-methionine transport via diffusion (extracellular to periplasm)	1	1	1	1	1	1
Methylmalonyl-CoA mutase	0.987	0.905	0.914	0.917	0.959	0.986
manganese (Mn+2) transport out via proton antiport (periplasm)	0.999	0.896	0.964	0.837	0.985	0.962
manganese transport in via permease (no H+)	0.999	0.896	0.964	0.832	0.98	0.958
mannose 6-phosphate phosphatase	0.994	0.944	0.987	0.856	0.975	0.966
mannitol transport via PEP:Pyr PTS (periplasm)	1	1	1	1	1	1
mannitol transport via diffusion (extracellular to periplasm)	1	1	1	1	1	1
D-mannonate hydrolyase	0.197	0.044	1	1	0	1
manganese (Mn+2) transport in via proton symport (periplasm)	0.752	0.667	0.751	0.931	0.981	0.972
Manganese (Mn+2) transport via diffusion (extracellular to periplasm)	0.86	0.855	0.888	0.885	0.874	0.829
MoaD sulfuration (nadh, assumed)	0.42	0.37	0.472	0.538	0.398	0.299
3-deoxy-D-manno-octulosonic acid transferase	1	0.978	0.991	0.936	0.981	0.985
3-deoxy-D-manno-octulosonic acid transferase	1	0.981	0.993	0.939	0.983	0.987
3-deoxy-D-manno-octulosonic acid transferase III (LPS core biosynthesis)	0.755	0.744	0.797	0.784	0.779	0.774
molybdate transport via ABC system (periplasm)	0.597	0.552	0.67	0.665	0.594	0.467
molybdate transport via diffusion (extracellular to periplasm)	0.568	0.487	0.634	0.628	0.55	0.421
molybdopterin cytidine dinucleotide synthase	0.919	0.912	0.945	0.922	0.943	0.904
molybdenum cofactor synthase	0.642	0.609	0.71	0.708	0.636	0.519
molybdopterin guanine dinucleotide synthase	0.934	0.924	0.933	0.937	0.925	0.907
3-methyl-2-oxobutanoate hydroxymethyltransferase	0.136	0.003	0.033	0.032	0.088	0.049
malate oxidase	0.867	0.77	0.85	0.633	0.568	0.435
molybdopterin adenylyltransferase	0.444	0.398	0.497	0.556	0.426	0.336
murein polymerizing transglycosylase	0.856	0.737	0.993	0.871	0.98	0.979
murein polymerizing transglycosylase 2 (three linked units)	0.998	0.895	0.958	0.861	0.97	0.948
molybdopterin synthase	0.417	0.368	0.47	0.53	0.398	0.298
molybdopterin synthase sulfurylase	0.418	0.368	0.472	0.536	0.398	0.298
malonic semialdehyde reductase	0.92	0.896	0.945	0.752	0.931	0.906
methanesulfonate transport via ABC system (periplasm)	1	1	1	1	1	0.007
methanesulfonate transport via diffusion (extracellular to periplasm)	1	1	1	1	1	0.099
methylthioadenosine nucleosidase	0.924	0.911	0.933	0.36	0.928	0.897
methenyltetrahydrofolate cyclohydrolase	0.417	0.845	0.905	0.602	0.652	0.777
methylenetetrahydrofolate dehydrogenase (NADP)	0.417	0.845	0.905	0.602	0.652	0.777
5,10-methylenetetrahydrofolate reductase (NADH)	0.793	0.683	0.689	0.648	0.556	0.465
(2R,4S)-2-methyl-2,3,3,4-tetrahydroxytetrahydrofuran synthesis (spontaneous)	0.672	0.597	0.698	0.603	0.58	0.467
N-methyltryptophan oxidase	1	1	1	1	1	1
nitrious oxide transport via diffusion (extracellular to periplasm)	1	1	1	1	1	1
nitrious oxide transport (diffusion)	1	1	1	1	1	1
N-acetylornithine deacetylase	0.994	0.88	0.952	0.817	0.965	0.949
Nicotinic acid transport via diffusion (extracellular to periplasm)	1	1	1	1	1	1
Nicotinic acid uptake (periplasm)	1	1	1	1	1	1
NAD diphosphatase	0.872	0.764	0.815	0.825	0.971	0.968
NADH dehydrogenase (menaquinone-8 & 0 protons)	0.998	0.967	0.981	0.83	0.967	0.974
NADH dehydrogenase (ubiquinone-8 & 3 protons) (periplasm)	0.999	0.956	0.981	0.873	0.981	0.976
NADH dehydrogenase (menaquinone-8 & 3 protons) (periplasm)	0.417	0.845	0.907	0.442	0.417	0.285
NADH dehydrogenase (demethylmenaquinone-8 & 3 protons) (periplasm)	0.375	0.754	0.854	0.61	0.555	0.499
NADH dehydrogenase (ubiquinone-8 )	0.375	0.77	0.858	0.641	0.667	0.869
NADH dehydrogenase (demethylmenaquinone-8 & 0 protons)	0.76	0.653	0.633	0.603	0.958	0.543
NAD kinase	0.997	0.894	0.951	0.791	0.775	0.682
NAD nucleosidase	0.377	0.77	0.859	0.784	0.84	0.798
NADPH Quinone Reductase (Ubiquinone-8)	0.994	0.92	0.979	0.909	0.966	0.98
NADPH Quinone Reductase (Menaquinone-8)	0.999	0.972	0.988	0.778	0.989	0.973
NADPH Quinone Reductase (2-Demethylmenaquinone-8)	1	0.971	0.998	0.891	0.994	0.983
NADP phosphatase	0.988	0.848	0.957	0.874	0.988	0.977
NAD synthase (nh3)	0.654	0.9	0.947	0.339	0.169	0.157
NAD transhydrogenase	0.993	0.907	0.971	0.741	0.833	0.688
nicotinic acid mononucleotide pyrophosphorylase	0.878	0.784	0.858	0.84	0.965	0.974
sodium proton antiporter (H:NA is 1.5) (periplasm)	0.999	0.936	0.919	0.883	0.966	0.955
sodium proton antiporter (H:NA is 2) (periplasm)	0.999	0.945	0.934	0.994	0.902	0.99
sodium transport out via proton antiport (cytoplasm to periplasm)	1	1	1	1	1	1
sodium transport via diffusion (extracellular to periplasm)	0.874	0.844	0.878	0.887	0.882	0.818
nucleoside-diphosphate kinase (ATP:GDP)	1	1	1	1	1	1
nucleoside-diphosphate kinase (ATP:UDP)	0.875	0.416	0.882	0.889	0.97	0.96
nucleoside-diphosphate kinase (ATP:CDP)	0.99	0.902	0.904	0.878	0.858	0.83
nucleoside-diphosphate kinase (ATP:dTDP)	0.474	0.526	0.842	0.835	0.836	0.851
nucleoside-diphosphate kinase (ATP:dGDP)	0.993	0.902	0.929	0.443	0.366	0.678
nucleoside-diphosphate kinase (ATP:dUDP)	0.658	0.897	0.934	0.947	0.94	0.891
nucleoside-diphosphate kinase (ATP:dCDP)	0.993	0.937	0.956	0.788	0.857	0.819
nucleoside-diphosphate kinase (ATP:dADP)	0.974	0.88	0.959	0.284	0.41	0.248
ammonia transport via diffusion (extracellular to periplasm)	0.587	0.854	0.813	0.246	0.704	0.23
ammonia reversible transport (periplasm)	0.49	0.488	0.125	0.417	0.894	0.414
NADH:flavorubredoxin oxidoreductase	1	1	1	1	1	1
Nickle (Ni+2) ABC transporter (periplasm)	0.997	0.894	0.951	0.791	0.775	0.682
nickle (Ni+2) transport out via proton antiport (periplasm)	0.999	0.896	0.964	0.837	0.985	0.962
nickel transport via diffusion (extracellular to periplasm)	0.664	0.635	0.704	0.743	0.843	0.542
nickel (+2) transport in via permease (no H+)	0.999	0.896	0.964	0.832	0.98	0.958
nickel transport via ABC system (uptake, periplasm)	0.814	0.712	0.789	0.942	0.987	0.981
nicotinamide-nucleotide adenylyltransferase	0.88	0.804	0.825	0.632	0.912	0.888
nicotinamide-nucleotide amidase	0.164	0.134	0.211	0.791	0.745	0.644
NMN nucleosidase	0.727	0.938	0.976	0.702	0.651	0.886
NMN permease (periplasm)	1	1	1	1	1	1
NMN transport via NMN glycohydrolase (periplasm)	1	1	1	1	1	1
NMN transport via diffusion (extracellular to periplasm)	1	1	1	1	1	1
nicotinamidase	0.878	0.284	0.207	0.84	0.244	0.974
nicotinate-nucleotide adenylyltransferase	0.654	0.9	0.947	0.339	0.169	0.157
Nicotinate-nucleotide dimethylbenzimidazole phosphoribosyltransferase	1	0.078	0.051	1	0.077	1
nicotinate-nucleotide diphosphorylase (carboxylating)	0.88	0.48	0.91	0.641	0.555	0.793
nitrite transport in via proton symport, reversible (periplasm)	1	1	1	0.016	1	1
nitrite transport via diffusion (extracellular to periplasm)	1	1	1	0.009	1	1
Nitrate reductase (Ubiquinol-8)	1	1	1	0.002	1	1
Nitrate reductase (Ubiquinol-8) (periplasm)	1	1	1	0.007	1	1
Nitrate reductase (Menaquinol-8) (periplasm)	1	1	1	0.002	1	1
Nitrate reductase (Menaquinol-8) (periplasm)	1	1	1	0.007	1	1
nitrate transport in via nitrite antiport (periplasm)	1	1	1	0.002	1	1
nitrate transport via diffusion (extracellular to periplasm)	1	1	1	0.053	1	1
nitric oxide dioxygenase	1	1	1	1	1	1
nitric oxide dioxygenase	1	1	1	1	1	1
Novobiocin transport via diffusion (extracellular to periplasm)	0.993	0.888	0.966	0.948	0.991	0.99
Novobiocin transport via TolC system	0.993	0.888	0.966	0.948	0.991	0.99
nitric oxide transport via diffusion (extracellular to periplasm)	1	1	1	1	1	1
NO transport (diffusion)	1	1	1	1	1	1
5'-nucleotidase (dUMP)	0.999	0.961	0.943	0.81	0.993	0.929
5'-nucleotidase (XMP)	0.989	0.928	0.966	0.572	0.592	0.485
5'-nucleotidase (XMP)	1	1	1	1	1	1
5'-nucleotidase (IMP)	0.998	0.905	0.923	0.915	0.975	0.965
5'-nucleotidase (IMP)	1	1	1	1	1	1
5'-nucleotidase (dIMP)	0.933	0.927	0.891	0.946	0.93	0.917
5'-nucleotidase (dIMP) (periplasm)	1	1	1	1	1	1
5'-nucleotidase (dUMP)	1	1	1	1	1	1
5'-nucleotidase (UMP)	0.994	0.915	0.977	0.914	0.975	0.974
5'-nucleotidase (UMP)	0	0.016	0.002	1	1	1
5'-nucleotidase (dCMP)	0.031	0.052	0.024	0.86	0.955	0.927
5'-nucleotidase (dCMP)	0.004	0.007	0.003	1	1	1
5'-nucleotidase (CMP)	0.999	0.941	0.931	0.935	0.991	0.971
5'-nucleotidase (CMP)	1	1	1	1	1	1
5'-nucleotidase (dTMP)	0.339	0.394	0.285	0.55	0.567	0.319
5'-nucleotidase (dTMP)	1	1	1	1	1	1
5'-nucleotidase (dAMP)	0.998	0.905	0.943	0.615	0.514	0.393
5'-nucleotidase (dAMP)	1	0.007	1	1	1	1
5'-nucleotidase (AMP)	0.989	0.917	0.958	0.945	0.979	0.984
5'-nucleotidase (AMP)	1	1	1	1	1	1
5'-nucleotidase (dGMP)	0.989	0.921	0.977	0.653	0.972	0.9
5'-nucleotidase (dGMP)	1	1	1	1	1	1
5'-nucleotidase (GMP)	0.999	0.913	0.893	0.915	0.986	0.959
5'-nucleotidase (GMP)	1	1	1	1	1	1
nucleoside-triphosphatase (ATP)	0.165	0.13	0.207	0.994	0.859	0.982
nucleoside-triphosphatase (ITP)	0.882	0.784	0.867	0.748	0.945	0.929
nucleoside-triphosphatase (dITP)	0.932	0.933	0.949	0.947	0.922	0.905
nucleoside-triphosphatase (XTP)	0.938	0.922	0.942	0.952	0.923	0.913
nucleoside-triphosphatase (GTP)	0.604	0.906	0.948	0.659	0.604	0.459
nucleoside-triphosphatase (GTP) (periplasm)	1	1	1	1	1	1
nucleoside-triphosphatase (CTP)	0.997	0.894	0.951	0.791	0.775	0.682
Nucleoside triphosphate pyrophosphorylase (dgtp)	0.997	0.911	0.925	0.936	0.972	0.97
Nucleoside triphosphate pyrophosphorylase (ditp)	0.999	0.927	0.89	0.949	0.984	0.982
Nucleoside triphosphate pyrophosphorylase (xtp)	0.66	0.917	0.958	0.703	0.652	0.888
Nucleoside triphosphate pyrophosphorylase (gtp)	0.999	0.908	0.961	0.998	0.923	0.998
Nucleoside triphosphate pyrophosphorylase (dctp)	0.997	0.911	0.925	0.936	0.972	0.97
Nucleoside triphosphate pyrophosphorylase (ctp)	0.602	0.894	0.938	0.611	0.745	0.595
Nucleoside triphosphate pyrophosphorylase (datp)	0.997	0.911	0.925	0.936	0.972	0.97
Nucleoside triphosphate pyrophosphorylase (atp)	0.663	0.899	0.954	0.85	0.983	0.968
Nucleoside triphosphate pyrophosphorylase (dttp)	0.997	0.911	0.925	0.936	0.972	0.97
Nucleoside triphosphate pyrophosphorylase (utp)	0.997	0.886	0.924	0.911	0.98	0.966
Nucleoside triphosphate pyrophosphorylase (itp)	0.995	0.838	0.939	0.924	0.949	0.962
Nucleoside triphosphate tripolyhydrolase	0.998	0.932	0.976	0.81	0.973	0.952
Nucleoside triphosphate tripolyhydrolase	0.998	0.923	0.958	0.863	0.967	0.951
nitrite Reductase (NADH)	1	1	1	0.012	1	1
nitrite Reductase (Ubiquinole-8, periplasm)	1	1	1	0.012	1	1
nitrite Reductase (Menaquinole-8, periplasm)	1	1	1	0.012	1	1
O16 antigen (x4) core oligosaccharide lipid A transport via ABC system (periplasm to extracellular)	1	1	1	1	1	1
O16 anitgen (x4) ligase (periplasm)	1	1	1	1	1	1
O16 antigen polymerase (periplasm)	1	1	1	1	1	1
O16 antigen polymerase (periplasm)	1	1	1	1	1	1
O16 antigen polymerase (periplasm)	1	1	1	1	1	1
rhamanosyl-N-acetylglucosamyl-undecaprenyl diphosphate O-acetyltransferase (LPS O16 antigen biosynthesis)	1	1	1	1	1	1
O16 antigen (flippase, cytoplasm to periplasm)	1	1	1	1	1	1
galactofuranosyltransferase (LPS O16 antigen biosynthesis)	1	1	1	1	1	1
glucosyltransferase I (LPS O16 antigen biosynthesis)	1	1	1	1	1	1
glucosyltransferase II (LPS O16 antigen biosynthesis)	1	1	1	1	1	1
superoxide anion transport via diffusion (extracellular to periplasm)	1	1	1	1	1	1
oxygen transport via diffusion (extracellular to periplasm)	0.75	0	0.5	0.578	0.712	0.624
o2 transport via diffusion (periplasm)	0.813	0.02	0.665	0.534	0.879	0.768
oxaloacetate decarboxylase	0.908	0.806	0.885	0.717	0.956	0.968
2-Oxobutanoate formate lyase	0.835	0.717	0.809	0.654	0.842	0.747
ornithine carbamoyltransferase	0.745	0.943	0.978	0.857	0.976	0.961
Octadecanoate transport via facilitated irreversible diffusion (extracellular to periplasm)	1	1	1	1	1	0.1
Octadecenoate (n-C18:1) transport via facilitated irreversible diffusion (extracellular to periplasm)	1	1	1	1	1	1
Octanoate transport via diffusion (extracellular to periplasm)	1	1	1	1	1	1
Octaprenyl pyrophosphate synthase	0.372	0.339	0.441	0.47	0.751	0.249
Octanoate non-lipoylated apo domain ligase	0.877	0.85	0.997	0.883	0.857	0.824
3-Oxo-glutaryl-[ACP] methyl ester dehydratase	0.454	0.406	0.533	0.994	0.453	0.591
3-Oxo-glutaryl-[ACP] methyl ester reductase	0.428	0.379	0.502	0.987	0.424	0.626
3-Oxo-glutaryl-[ACP] methyl ester synthase	0.388	0.358	0.467	0.98	0.393	0.649
O-Phospho-4-hydroxy-L-threonine:2-oxoglutarate aminotransferase	0.572	0.866	0.937	0.655	0.588	0.812
2-octaprenyl-6-hydroxyphenol methylase	0.661	0.638	0.694	0.709	0.632	0.534
2-Octaprenyl-6-methoxy-benzoquinol methylase	0.753	0.721	0.777	0.796	0.726	0.643
2-Oxo-4-methyl-3-carboxypentanoate decarboxylation	0.973	0.734	0.972	0.947	0.766	0.958
2-Octaprenyl-3-methyl-6-methoxy-1,4-benzoquinol hydroxylase	0.816	0.776	0.835	0.844	0.801	0.709
2-Octaprenyl-3-methyl-6-methoxy-1,4-benzoquinol hydroxylase (anaerobic)	0.816	0.776	0.838	0.844	0.801	0.709
orotidine-5'-phosphate decarboxylase	0.673	0.603	0.706	0.998	0.936	0.998
2-octaprenyl-6-methoxyphenol hydroxylase	0.704	0.681	0.733	0.755	0.678	0.584
2-octaprenyl-6-methoxyphenol hydroxylase (anaerobic)	0.704	0.681	0.731	0.756	0.678	0.584
2-oxopent-4-enoate hydratase	0.688	1	1	0.011	0.1	0.001
[truncated: 586 more rows]

## Sheet: ShadowPrice_analysis_pvalue 5%
	maximization							minimization
Reaction name	AMP_GLC	CHL_GLC	NOR_GLC	AMP_ACE	CHL_ACE	NOR_ACE		AMP_GLC	CHL_GLC	NOR_GLC	AMP_ACE	CHL_ACE	NOR_ACE
Sink needed to allow p-Cresol to leave system	1	0.931	0.939	0.968	0.936	0.914		0.04	0.689	0.748	0.745	0.746	0.638
Sink needed to allow 5'-deoxyribose to leave system	1	0.912	1	0.955	0.944	0.908		0.659	0.92	0.951	0.345	0.165	0.15
Sink needed to allow aminoacetaldehyde to leave system	0.923	0.912	0.948	0.946	0.939	0.889		1	1	1	1	1	1
Sink needed to allow S-Adenosyl-4-methylthio-2-oxobutanoate to leave system	0.942	0.932	0.95	0.962	1	0.908		0.818	0.8	0.833	1	0.056	1
Sink needed to allow (2R,4S)-2-methyl-2,3,3,4-tetrahydroxytetrahydrofuran to leave system	0.756	0.703	0.769	0.807	0.748	1		0.672	0.597	0.699	0.603	0.58	0.467
Sink needed to allow oxamate to leave system	0.852	0.851	0.879	0.898	0.859	0.807		0.996	0.929	0.991	0.471	0.372	0.609
E. coli biomass objective function (iJO1366) - WT - with 53.95 GAM estimate	1	1	1	1	1	1		1	1	0.995	0.978	1	0.999
E. coli biomass objective function (iJO1366) - core - with 53.95 GAM estimate	1	1	1	1	1	1		1	1	1	0.985	1	1
(R)-Propane-1,2-diol exchange	0.762	0.962	0.791	0.789	0.728	0.677		0.995	0.943	0.98	0.88	0.961	0.975
(S)-Propane-1,2-diol exchange	1	1	1	1	1	1		0.999	0.974	0.98	0.479	0.725	0.567
1,4-alpha-D-glucan exchange	1	1	1	1	1	1		1	1	1	1	1	1
1,5-Diaminopentane exchange	0.871	0.845	0.9	0.904	0.877	0.828		0.996	0.936	0.979	0.83	0.985	0.951
2',3'-Cyclic AMP exchange	1	1	1	1	1	1		1	1	0.003	1	1	1
2',3'-Cyclic CMP exchange	1	1	1	1	1	1		0.006	1	1	1	1	1
2',3'-Cyclic GMP exchange	1	1	1	1	1	1		1	1	1	1	1	1
2',3'-Cyclic UMP exchange	1	1	1	1	1	1		1	1	1	1	0.004	1
2,3-diaminopropionate exchange	1	1	1	1	1	1		1	1	1	1	1	1
meso-2,6-Diaminoheptanedioate exchange	1	1	1	1	1	1		1	1	1	1	1	0.01
2-Dehydro-3-deoxy-D-gluconate exchange	1	1	1	1	1	1		0.465	0	1	1	0	1
3,4-Dihydroxyphenylacetaldehyde exchange	1	1	1	1	1	1		1	0.041	1	1	1	1
3'-AMP exchange	1	1	1	1	1	1		1	1	0.018	1	1	1
3'-cmp exchange	1	1	1	1	1	1		0.027	1	1	1	1	1
3'-GMP exchange	1	1	1	1	1	1		1	1	1	1	1	1
3-hydroxycinnamic acid exchange	1	1	1	1	1	1		1	1	1	0	0.001	1
3-Hydroxypropanoate exchange	0.821	0.802	0.835	0.865	0.794	0.728		0.999	0.931	0.924	0.905	0.981	0.925
3-(3-hydroxy-phenyl)propionate exchange	1	1	1	1	1	1		1	1	1	1	1	0.001
3'-UMP exchange	1	1	1	1	1	1		1	1	1	1	0.022	1
4-Aminobutanoate exchange	1	1	1	1	1	1		0.999	0.968	0.989	0.888	0.97	0.935
4-Hydroxyphenylacetaldehyde exchange	1	1	1	1	1	1		1	1	1	0.017	0.015	0.056
5-Dehydro-D-gluconate exchange	1	1	1	1	1	1		0.812	0	0.366	1	0.033	1
5-Methylthio-D-ribose exchange	1	0.728	0.793	0.801	0.745	0.674		0.978	0.916	0.97	0.371	0.987	0.903
L-alanine-D-glutamate exchange	1	1	1	1	1	1		1	1	1	1	1	1
L-alanine-D-glutamate-meso-2,6-diaminoheptanedioate exchange	1	1	1	1	1	1		0.604	0.914	0.944	0.693	0.589	0.485
L-alanine-D-glutamate-meso-2,6-diaminoheptanedioate-D-alanine exchange	1	1	1	1	1	1		0.998	0.948	0.991	0.68	0.576	0.475
L-alanine-L-glutamate exchange	1	1	1	1	1	1		1	1	1	1	1	1
Acetate exchange	1	1	1	1	1	1		0.999	0.976	0.993	0.705	0.662	0.886
Acetoacetate exchange	1	1	1	1	1	1		1	1	1	1	1	1
Acetaldehyde exchange	1	1	1	1	1	1		0.883	0.831	0.876	0.814	0.958	0.963
N-Acetyl-D-galactosamine exchange	1	1	1	1	1	1		0.058	1	1	1	1	1
N-Acetyl-D-galactosamine 1-phosphate exchange	1	1	1	1	1	1		0.027	1	1	1	1	1
N-Acetyl-D-glucosamine exchange	1	1	1	1	1	1		0.052	1	1	1	1	1
N-Acetyl-D-glucosamine 1-phosphate exchange	1	1	1	1	1	1		0.028	1	1	1	1	1
N-Acetyl-D-mannosamine exchange	1	1	1	1	1	1		1	1	1	1	1	1
N-Acetylmuramate exchange	1	1	1	1	1	1		0.06	0.079	1	1	1	1
N-Acetylneuraminate exchange	1	1	1	1	1	1		1	1	1	1	1	1
4-Amino-4-deoxy-L-arabinose modified core oligosaccharide lipid A exchange	0.759	0.697	0.795	0.808	0.73	0.697		0.166	0.136	0.219	0.482	0.181	0.234
O-Acetyl-L-serine exchange	0.86	0.86	0.889	0.907	1	1		0.928	0.915	0.94	0.997	0.912	0.998
Adenine exchange	1	1	1	1	1	1		0.417	0.851	0.91	0.342	0.26	0.499
Adenosine exchange	1	1	1	1	1	1		0.422	0.391	0.488	0.736	0.956	0.93
Adenosylcobalamin exchange	1	1	1	1	1	1		1	1	1	1	1	1
silver exchange	1	1	1	1	1	1		1	1	1	1	1	1
Agmatine exchange	1	1	1	1	1	1		0.994	0.905	0.94	0.765	0.991	0.901
2-Oxoglutarate exchange	1	1	1	1	1	1		0.813	0.743	0.832	0.82	0.797	0.705
beta-Alanine exchange	1	1	1	1	1	1		1	1	0.005	0.006	0.003	1
D-Alanine exchange	1	1	1	1	1	1		0.798	0.715	0.808	0.934	0.996	0.984
L-Alanine exchange	1	1	1	1	1	1		0.926	0.889	0.939	0.775	0.976	0.923
D-Alanyl-D-alanine exchange	1	1	1	1	1	1		0.996	0.92	0.93	0.819	0.989	0.934
D-Allose exchange	1	1	1	1	1	1		1	1	1	1	1	1
Allantoin exchange	1	1	1	1	1	1		0.873	0.724	0.992	0.8	0.845	0.794
AMP exchange	1	1	1	1	1	1		1	1	1	1	1	1
N-Acetyl-D-glucosamine(anhydrous)N-Acetylmuramic acid exchange	1	1	1	1	1	1		0.876	0.818	0.997	0.789	0.719	0.641
L-Arabinose exchange	1	1	1	1	1	1		1	1	1	1	1	0
Arbutin exchange	1	1	1	1	1	1		1	1	1	0.037	1	1
aerobactin minus Fe3 exchange	1	1	1	1	1	1		1	1	1	1	1	1
Aerobactin exchange	1	1	1	1	1	1		1	1	1	1	1	1
L-Arginine exchange	1	1	1	1	1	1		0.902	0.836	0.888	0.585	0.476	0.378
L-Ascorbate exchange	1	1	1	1	1	1		0.355	0.077	1	1	0.004	1
L-Asparagine exchange	1	1	1	1	1	1		0.996	0.904	0.98	0.96	0.986	0.984
arsenite exchange	1	1	1	1	1	1		1	1	1	1	1	1
L-Aspartate exchange	1	1	1	1	1	1		0.986	0.919	0.948	0.768	0.785	0.701
Biotin exchange	1	1	1	1	1	1		1	1	1	0.004	1	0.008
Butyrate (n-C4:0) exchange	1	1	1	1	1	1		1	1	1	0.003	0.009	0.029
butanesulfonate exchange	1	1	1	1	1	1		1	1	1	0	0	0.001
Calcium exchange	0.71	0.674	0.766	0.859	0.813	0.739		1	1	1	1	1	1
Cobinamide exchange	1	1	1	1	1	1		1	1	1	1	1	1
Cob(I)alamin exchange	0.739	0.719	0.781	0.782	0.78	0.651		1	0.53	0.417	1	0.47	0.6
Cadmium exchange	1	1	1	1	1	1		1	1	1	1	1	1
Cys-Gly exchange	1	1	1	1	1	1		0.981	0.865	0.901	0.842	0.946	0.916
Choline exchange	1	1	1	1	1	1		1	1	1	0.014	1	1
chitobiose exchange	1	1	1	1	1	1		1	1	1	1	1	1
Citrate exchange	1	1	1	1	1	1		0.88	0.817	0.874	0.966	0.995	0.995
Chloride exchange	0.816	0.794	0.814	0.822	0.815	0.705		1	1	1	1	1	1
Chloramphenicol exchange	0.884	0.847	0.896	0.906	0.868	0.822		1	1	1	1	1	1
CMP exchange	1	1	1	1	1	1		1	1	1	1	1	1
CO2 exchange	0.811	0.727	0.76	0.794	0.789	0.685		0.998	0.951	0.951	0.796	0.786	0.681
Co2+ exchange	0.796	0.784	0.82	0.851	0.817	0.738		1	1	1	1	1	1
core oligosaccharide lipid A exchange	1	1	1	1	1	1		0.987	0.957	0.979	0.995	0.895	0.992
core oligosaccharide lipid A diphosphate exchange	0.925	0.909	0.938	0.942	0.942	0.904		0.616	0.581	0.64	0.945	0.986	0.996
coprogen exchange	1	1	1	1	1	1		1	1	1	1	1	1
coprogen unloaded (no Fe(III)) exchange	1	1	1	1	1	1		1	1	1	1	1	1
L-Carnitine exchange	1	1	1	1	1	1		0.957	0.968	0.963	0.966	0.947	0.945
D-carnitine exchange	1	1	1	1	1	1		1	1	1	1	1	1
Cytosine exchange	1	1	1	1	1	1		1	1	1	1	1	1
Cu+ exchange	1	1	1	1	1	1		1	1	1	1	1	1
Cu2+ exchange	0.711	0.673	0.744	0.768	0.694	0.607		0.929	0.936	0.946	0.776	0.68	0.587
Hydrogen cyanide exchange	1	1	1	1	1	1		1	1	1	1	1	1
Cyanate exchange	1	1	1	1	1	1		1	1	1	1	1	1
D-Cysteine exchange	1	1	1	1	1	1		1	1	1	1	1	1
L-Cysteine exchange	1	1	1	1	1	1		0.996	0.929	0.987	0.816	0.859	0.813
Cytidine exchange	1	1	1	1	1	1		0.996	0.955	0.962	0.926	0.977	0.958
Deoxyadenosine exchange	1	1	1	1	1	1		1	0.036	1	1	1	1
dAMP exchange	1	1	1	1	1	1		1	0.007	1	1	1	1
Decanoate (n-C10:0) exchange	1	1	1	1	1	1		1	1	1	1	1	1
dCMP exchange	1	1	1	1	1	1		0.004	0.007	0.003	1	1	1
Deoxycytidine exchange	1	1	1	1	1	1		0.018	0.032	0.013	1	1	1
Dodecanoate (n-C12:0) exchange	1	1	1	1	1	1		1	0.071	1	1	1	1
dGMP exchange	1	1	1	1	1	1		1	1	1	1	1	1
Deoxyguanosine exchange	1	1	1	1	1	1		1	1	1	1	1	1
Dihydroxyacetone exchange	1	1	1	1	1	1		0.997	0.895	0.956	0.991	0.899	0.989
dIMP exchange	1	1	1	1	1	1		1	1	1	1	1	1
Deoxyinosine exchange	1	1	1	1	1	1		1	1	1	1	1	1
Dimethyl sulfide exchange	1	1	1	1	1	1		1	1	1	1	1	1
Dimethyl sulfoxide exchange	1	1	1	1	1	1		1	1	1	1	1	1
Dopamine exchange	1	1	1	1	1	1		1	1	1	1	1	1
doxorubicin exchange	0.865	0.875	0.893	0.899	0.872	0.82		1	1	1	1	1	1
dTMP exchange	1	1	1	1	1	1		1	1	1	1	1	1
dUMP exchange	1	1	1	1	1	1		1	1	1	1	1	1
Deoxyuridine exchange	1	1	1	1	1	1		1	1	1	1	1	1
(enterobacterial common antigen)x4 core oligosaccharide lipid A exchange	0.583	0.554	0.663	0.691	0.631	0.482		0.996	0.982	0.987	0.939	0.979	0.995
phosphoethanolamine KDO(2)-lipid (A) exchange	0.919	0.919	0.939	0.944	0.933	0.907		0.664	0.924	0.948	0.846	0.853	0.821
Enterochelin exchange	1	1	1	1	1	1		0.586	0.556	0.648	0.668	0.605	0.519
Ethanolamine exchange	1	1	1	1	1	1		0.137	0.104	0.181	0.458	0.141	0.21
ethanesulfonate exchange	1	1	1	1	1	1		1	1	1	1	1	1
Ethanol exchange	1	1	1	1	1	1		0.999	0.95	0.994	0.576	0.568	0.464
D-fructose 6-phosphate exchange	1	1	1	1	1	1		1	1	1	1	1	1
Formaldehyde exchange	1	1	1	1	1	1		0.523	1	0.096	0.418	0.499	0.067
Fe2+ exchange	0.939	0.929	0.952	0.964	0.929	0.904		0.997	0.915	0.971	0.932	0.987	0.986
Fe3+ exchange	0.999	0.959	0.986	0.922	0.987	0.993		1	1	1	1	1	1
Fe(III)dicitrate exchange	1	1	1	1	1	1		1	1	1	1	1	1
ferric 2,3-dihydroxybenzoylserine exchange	1	1	1	1	1	1		1	1	1	1	1	1
Fe(III)hydroxamate exchange	1	1	1	1	1	1		1	1	1	1	1	1
Fe(III)hydoxamate, unloaded exchange	1	1	1	1	1	1		1	1	1	1	1	1
Ferrichrome exchange	1	1	1	1	1	1		1	0.008	1	1	1	1
Ferrichrome minus Fe(III) exchange	1	1	1	1	1	1		1	0.008	1	1	1	1
Fe-enterobactin exchange	1	1	1	1	1	1		0.998	0.937	0.886	0.928	0.987	0.942
ferroxamine exchange	1	1	1	1	1	1		1	1	1	1	1	1
ferroxamine minus Fe(3) exchange	1	1	1	1	1	1		1	1	1	1	1	1
Formate exchange	1	1	1	1	1	1		0.992	0.891	0.972	0.96	0.987	0.987
D-Fructose exchange	1	1	1	1	1	1		1	1	1	1	1	1
fructoselysine exchange	1	1	1	1	1	1		1	1	1	1	1	1
D-Fructuronate exchange	1	1	1	1	1	1		0.197	0.044	1	1	0	1
L-Fucose exchange	1	1	1	1	1	1		1	1	1	1	1	0
Fumarate exchange	1	1	1	1	1	1		0.003	1	1	1	1	1
fusidic acid exchange	0.872	0.865	0.887	0.915	0.861	0.804		1	1	1	1	1	1
D-Glucose 1-phosphate exchange	1	1	1	1	1	1		1	0.034	0.016	1	1	1
sn-Glycero-3-phosphocholine exchange	1	1	1	1	1	1		1	1	1	0.003	1	1
sn-Glycero-3-phosphoethanolamine exchange	1	1	1	1	1	1		0.747	0.965	0.979	0.68	0.759	0.646
Glycerophosphoglycerol exchange	1	1	1	1	1	1		0.859	0.785	0.865	0.741	0.76	0.7
sn-Glycero-3-phospho-1-inositol exchange	1	1	1	1	1	1		1	1	1	1	1	1
Glycerophosphoserine exchange	1	1	1	1	1	1		1	1	1	1	1	1
D-Glucose 6-phosphate exchange	1	1	1	1	1	1		1	1	1	1	1	1
D-Galactose exchange	1	1	1	1	1	1		1	0.212	0.136	1	1	1
beta D-Galactose exchange	1	1	1	1	1	1		1	1	1	1	1	1
alpha-D-Galactose 1-phosphate exchange	1	1	1	1	1	1		1	0.03	0.015	1	1	1
D-Galactarate exchange	1	1	1	1	1	1		0.369	0.42	1	1	0.399	1
D-Galactonate exchange	1	1	1	1	1	1		1	0	1	1	1	1
L-Galactonate exchange	1	1	1	1	1	1		1	0.003	1	1	1	1
Galactitol exchange	1	1	1	1	1	1		1	1	1	1	1	1
D-Galacturonate exchange	1	1	1	1	1	1		1	0.001	1	1	0	1
D-Glucosamine exchange	1	1	1	1	1	1		1	1	1	1	1	1
D-Glucosamine 6-phosphate exchange	1	1	1	1	1	1		1	1	1	1	1	1
gamma-butyrobetaine exchange	1	1	1	1	1	1		1	0.001	1	1	1	1
GDP exchange	1	1	1	1	1	1		1	1	1	1	1	0.055
D-Glucose exchange	1	1	1	1	1	1		0.995	0.944	0.988	1	0.033	1
D-Gluconate exchange	1	1	1	1	1	1		0.812	0	0.366	1	0.033	1
D-Glucarate exchange	1	1	1	1	1	1		0.369	0.42	1	1	0.399	1
D-Glucuronate exchange	1	1	1	1	1	1		0.197	0.044	1	1	0	1
D-Glucuronate 1-phosphate exchange	1	1	1	1	1	1		0.031	0.031	1	1	1	1
L-Glutamine exchange	1	1	1	1	1	1		0.003	0.008	0.002	1	0.006	1
L-Glutamate exchange	1	1	1	1	1	1		0.996	0.942	0.989	0.881	0.972	0.96
Glycine exchange	1	1	1	1	1	1		0.987	0.854	0.917	0.847	0.938	0.928
D-Glyceraldehyde exchange	1	1	1	1	1	1		0.54	0.463	0.554	0.659	0.582	0.475
Glycine betaine exchange	1	1	1	1	1	1		1	1	1	1	1	1
Glycerol exchange	1	1	1	1	1	1		0.994	0.929	0.956	0.849	0.974	0.932
(R)-Glycerate exchange	1	1	1	1	1	1		0.881	0.823	0.844	0.391	0.426	0.291
Glycerol 2-phosphate exchange	1	1	1	1	1	1		1	1	1	1	1	1
Glycerol 3-phosphate exchange	1	1	1	1	1	1		0.663	0.92	0.958	0.706	0.955	0.944
Glycolate exchange	1	1	1	1	1	1		0.796	0.67	0.792	0.675	0.569	0.473
GMP exchange	1	1	1	1	1	1		1	1	1	1	1	1
Guanosine exchange	1	1	1	1	1	1		1	1	1	1	1	0.162
Oxidized glutathione exchange	1	1	1	1	1	1		1	1	1	1	1	0.039
Reduced glutathione exchange	1	1	1	1	1	1		0.998	0.918	0.977	0.882	0.865	0.83
GTP exchange	1	1	1	1	1	1		1	1	1	1	1	1
Guanine exchange	1	1	1	1	1	1		0.413	0.836	0.908	0.92	0.979	0.951
H+ exchange	0.946	0.939	0.956	0.958	0.943	0.931		0.872	0.797	0.873	0.832	0.984	0.979
H2 exchange	1	1	1	1	1	1		1	1	1	1	1	1
H2O exchange	0.918	0.873	0.854	0.855	0.987	0.97		0.994	0.806	0.969	0.602	0.521	0.782
Hydrogen peroxide exchange	1	1	1	1	1	1		1	1	1	0.06	0.084	0.167
Hydrogen sulfide exchange	1	1	1	1	1	1		0.997	0.914	0.966	0.92	0.988	0.972
hepta-acylated core oligosaccharide lipid A (E. coli) exchange	0.938	0.923	0.943	0.954	0.928	0.899		1	1	1	1	1	1
hepta-acylated KDO(2)-lipid (A) exchange	0.925	0.93	0.963	0.945	0.932	0.916		1	1	1	1	1	1
Hexadecanoate (n-C16:0) exchange	1	1	1	1	1	1		1	1	1	1	1	1
hexadecenoate (n-C16:1) exchange	1	1	1	1	1	1		1	1	1	1	1	1
Hg2+ exchange	1	1	1	1	1	1		1	1	1	1	1	1
L-Histidine exchange	1	1	1	1	1	1		0.877	0.783	0.873	0.96	0.976	0.956
L-Homoserine exchange	1	0.838	1	0.892	1	0.808		0.618	0.577	0.648	0.645	0.581	0.479
Hexanoate (n-C6:0) exchange	1	1	1	1	1	1		1	0.957	0.989	0.957	0.987	0.99
Hypoxanthine exchange	1	1	1	1	1	1		0.599	0.908	0.945	0.858	0.971	0.958
L-Idonate exchange	1	1	1	1	1	1		0.812	0	0.366	1	0.033	1
L-Isoleucine exchange	1	1	1	1	1	1		0.88	0.798	0.812	0.851	0.86	0.813
IMP exchange	1	1	1	1	1	1		1	1	1	1	1	1
Indole exchange	1	1	1	1	1	1		0.97	0.939	0.911	0.702	0.748	0.649
myo-Inositol exchange	1	1	1	1	1	1		1	1	1	1	1	1
Inosine exchange	1	1	1	1	1	1		0.703	0.616	0.707	0.785	0.743	0.641
Isethionic acid exchange	1	1	1	1	1	1		1	1	1	1	1	1
K+ exchange	0.994	0.996	0.986	0.912	0.996	0.983		1	1	1	1	1	1
KDO(2)-lipid IV(A) exchange	1	1	1	1	1	1		1	0.996	0.999	0.981	0.999	0.999
D-lactate exchange	1	1	1	1	1	1		0.999	0.964	0.995	0.605	0.598	0.513
L-Lactate exchange	1	1	1	1	1	1		0.997	0.921	0.976	0.956	0.979	0.972
Lactose exchange	1	1	1	1	1	1		1	1	1	1	1	1
L-Leucine exchange	1	1	1	1	1	1		0.999	0.976	0.99	0.915	0.984	0.956
KDO(2)-lipid (A) exchange	0.934	0.934	0.955	0.952	0.943	0.921		0.991	0.961	0.986	0.961	0.979	0.99
cold adapted KDO(2)-lipid (A) exchange	0.869	0.877	0.897	0.913	0.862	0.821		1	0.986	0.997	0.791	0.511	0.622
Lipoate exchange	1	1	1	1	1	1		1	1	1	1	1	1
L-Lysine exchange	1	1	1	1	1	1		0.662	0.913	0.956	0.825	0.887	0.964
L-Lyxose exchange	1	1	1	1	1	1		1	1	1	1	1	0
D-Malate exchange	1	1	1	1	1	1		1	1	1	1	1	1
L-Malate exchange	1	1	1	1	1	1		0.737	0.958	0.976	0.709	0.663	0.54
Maltose exchange	1	1	1	1	1	1		1	1	1	1	1	1
Maltohexaose exchange	1	1	1	1	1	1		1	1	1	1	1	1
Maltopentaose exchange	1	1	1	1	1	1		1	1	1	1	1	1
Maltotriose exchange	1	1	1	1	1	1		1	1	0.042	1	1	1
Maltotetraose exchange	1	1	1	1	1	1		1	0.068	1	1	1	1
D-Mannose exchange	1	1	1	1	1	1		1	1	1	1	1	1
D-Mannose 6-phosphate exchange	1	1	1	1	1	1		1	1	1	1	1	1
2(alpha-D-Mannosyl)-D-glycerate exchange	1	1	1	1	1	1		1	1	1	0.007	1	0.03
Melibiose exchange	1	1	1	1	1	1		1	1	1	1	1	1
methanol exchange	0.83	0.828	0.863	0.882	0.833	0.202		0.747	0.716	0.767	1	0.746	1
D-Methionine exchange	1	1	1	1	1	1		1	1	1	1	1	1
L-Methionine exchange	1	1	1	1	1	1		1	1	1	1	1	1
L-methionine-R-sulfoxide exchange	1	1	1	1	1	1		1	0.004	1	0.004	1	1
L-Methionine S-oxide exchange	1	1	1	1	1	1		1	0.006	1	0.001	1	1
Mg exchange	0.815	0.79	0.832	0.862	0.815	0.756		1	1	1	1	1	1
minocycline exchange	0.88	0.838	0.882	0.913	0.876	0.814		1	1	1	1	1	1
myo-Inositol hexakisphosphate exchange	1	1	1	1	1	1		1	1	1	1	1	1
S-Methyl-L-methionine exchange	1	1	1	1	1	1		1	1	1	1	1	1
Mn2+ exchange	0.798	0.787	0.836	0.829	0.824	0.737		1	1	1	1	1	1
D-Mannitol exchange	1	1	1	1	1	1		1	1	1	1	1	1
Molybdate exchange	0.527	0.443	0.595	0.601	0.517	0.384		0.938	0.937	0.937	0.947	0.938	0.925
methanesulfonate exchange	1	1	1	1	1	1		1	1	1	1	1	0.002
Nitrous oxide exchange	1	1	1	1	1	1		1	1	1	1	1	1
Sodium exchange	0.821	0.782	0.813	0.85	0.821	0.741		1	1	1	1	1	1
Nicotinate exchange	1	1	1	1	1	1		1	1	1	1	1	1
Ammonia exchange	0.587	0.854	0.919	0.775	0.755	0.646		0.597	0.952	0.813	0.246	0.705	0.231
Ni2+ exchange	0.619	0.58	0.669	0.698	0.795	0.487		1	1	1	1	1	1
NMN exchange	1	1	1	1	1	1		1	1	1	1	1	1
Nitric oxide exchange	1	1	1	1	1	1		1	1	1	1	1	1
Nitrite exchange	1	1	1	1	1	1		1	1	1	0.012	1	1
Nitrate exchange	1	1	1	1	1	1		1	1	1	0.002	1	1
novobiocin exchange	0.862	0.848	0.9	0.904	0.861	0.808		1	1	1	1	1	1
(O16 antigen)x4 core oligosaccharide lipid A exchange	0.94	0.919	0.945	0.951	0.924	0.906		1	1	1	1	1	1
O2 exchange	0.75	0.665	0.752	0.578	0.712	0.624		0.974	0	0.526	0.653	0.967	0.641
Superoxide anion exchange	1	1	1	1	1	1		1	1	1	1	1	1
octadecanoate (n-C18:0) exchange	1	1	1	1	1	1		1	1	1	1	1	0.1
octadecenoate (n-C18:1) exchange	1	1	1	1	1	1		1	1	1	1	1	1
octanoate (n-C8:0) exchange	1	1	1	1	1	1		1	1	1	1	1	1
Ornithine exchange	1	1	1	1	1	1		0.641	0.902	0.95	0.603	0.511	0.368
Orotate exchange	1	1	1	1	1	1		1	1	1	1	1	1
Phenylacetaldehyde exchange	1	1	1	1	1	1		1	1	1	1	0.006	1
Phenethylamine exchange	1	1	1	1	1	1		1	1	1	1	1	1
L-Phenylalanine exchange	1	1	1	1	1	1		0.856	0.808	0.829	0.729	0.837	0.812
Protoheme exchange	0.86	0.852	0.899	0.89	0.874	0.837		0.584	0.539	0.66	0.998	0.932	0.999
Phosphate exchange	0.999	0.958	0.989	0.492	0.721	0.494		0.447	0.318	0.053	0.888	0.873	0.834
(R)-Pantothenate exchange	1	1	1	1	1	1		0.003	1	1	1	1	1
Propionate exchange	1	1	1	1	1	1		1	0.005	1	1	1	1
Propanal exchange	1	1	1	1	1	1		1	1	1	1	1	1
Phenylpropanoate exchange	1	1	1	1	1	1		1	1	1	1	1	1
Phosphonate exchange	1	1	1	1	1	1		1	1	1	1	1	1
L-Proline exchange	1	1	1	1	1	1		0.996	0.963	0.973	0.834	0.99	0.968
L-Prolinylglycine exchange	1	1	1	1	1	1		1	1	0	1	1	1
psicoselysine exchange	1	1	1	1	1	1		1	1	1	1	1	1
O-Phospho-L-serine exchange	1	1	1	1	1	1		0.003	0.004	0.004	1	1	1
Putrescine exchange	1	1	1	1	1	1		0.998	0.958	0.977	0.718	0.981	0.938
Pyridoxamine exchange	1	1	1	1	1	1		1	1	1	1	1	1
Pyridoxal exchange	1	1	1	1	1	1		1	1	0.006	1	1	1
Pyridoxine exchange	1	1	1	1	1	1		1	1	1	1	1	0.009
Pyruvate exchange	1	1	1	1	1	1		0.999	0.941	0.983	0.83	0.957	0.928
Quinate exchange	1	1	1	1	1	1		0.733	0.942	0.973	0.919	0.983	0.985
alpha-D-Ribose 5-phosphate exchange	1	1	1	1	1	1		0.003	1	0.002	1	1	0.01
rifampin exchange	0.875	0.857	0.877	0.9	0.869	0.791		1	1	1	1	1	1
D-Ribose exchange	1	1	1	1	1	1		0.015	1	0.02	1	1	0
L-Rhamnose exchange	1	1	1	1	1	1		1	1	1	1	1	0
D-Sorbitol exchange	1	1	1	1	1	1		1	1	1	1	1	1
Selenate exchange	0.491	0.476	0.597	0.628	0.502	0.392		1	1	1	1	1	1
D-Serine exchange	1	1	1	1	1	1		0.006	1	1	1	0.002	1
L-Serine exchange	1	1	1	1	1	1		0.617	0.565	0.622	0.741	0.667	0.58
Shikimate exchange	1	1	1	1	1	1		0.006	1	1	1	1	1
selenite exchange	0.54	0.541	0.621	0.676	0.543	0.445		1	1	1	1	1	1
sulfur dioxide exchange	1	1	1	1	1	1		1	1	1	1	1	1
Sulfite exchange	1	1	1	1	1	1		1	1	1	1	1	1
Sulfate exchange	0.994	0.88	0.906	0.732	0.671	0.891		1	1	1	1	1	1
Spermidine exchange	1	1	1	1	1	1		0.91	0.868	0.909	0.989	0.909	0.998
Succinate exchange	1	1	1	1	1	1		0.816	0.77	0.828	0.53	0.575	0.439
Sucrose exchange	1	1	1	1	1	1		1	1	1	1	1	1
sulfoacetate exchange	1	1	1	1	1	1		1	1	1	1	1	1
D-tartrate exchange	1	1	1	1	1	1		1	1	1	1	1	1
L-tartrate exchange	1	1	1	1	1	1		1	1	1	1	1	1
Taurine exchange	1	1	1	1	1	1		1	1	1	1	1	1
Thiocyanate exchange	1	1	1	1	1	1		1	1	1	1	1	1
Thiamin exchange	1	1	1	1	1	1		1	1	1	1	1	0.014
L-Threonine exchange	1	1	1	1	1	1		0.969	0.829	0.911	0.949	0.977	0.959
L-Threonine O-3-phosphate exchange	1	1	1	1	1	1		1	1	1	1	1	1
Thymine exchange	1	1	1	1	1	1		0.856	0.646	0.751	0.959	0.989	0.978
Thymidine exchange	1	1	1	1	1	1		0.988	0.932	0.928	0.811	0.987	0.923
Trimethylamine exchange	1	1	1	1	1	1		1	1	1	1	1	1
Trimethylamine N-oxide exchange	1	1	1	1	1	1		1	1	1	1	1	1
Trehalose exchange	1	1	1	1	1	1		1	1	1	1	1	1
L-Tryptophan exchange	1	1	1	1	1	1		0.991	0.928	0.968	0.831	0.947	0.958
Thiosulfate exchange	1	1	1	1	1	1		0.005	1	1	1	1	0.009
tetradecanoate (n-C14:0) exchange	1	1	1	1	1	1		1	1	1	1	1	1
tetradecenoate (n-C14:1) exchange	1	1	1	1	1	1		1	0.074	1	1	1	1
tetracycline exchange	0.857	0.852	0.885	0.892	0.877	0.805		1	1	1	1	1	1
tungstate exchange	0.617	0.566	0.634	0.708	0.61	0.507		1	1	1	1	1	1
Tyramine exchange	1	1	1	1	1	1		1	1	1	0.003	0.003	0.013
L-Tyrosine exchange	1	1	1	1	1	1		1	0.989	0.992	0.874	0.959	0.968
Phosphotyrosine exchange	1	1	1	1	1	1		1	1	1	1	1	1
UDP-N-acetyl-D-glucosamine exchange	1	1	1	1	1	1		0.005	1	1	1	1	1
UDP-N-acetyl-D-galactosamine exchange	1	1	1	1	1	1		0.002	1	1	1	1	1
UDPglucose exchange	1	1	1	1	1	1		1	0.006	0.004	1	1	1
UDPgalactose exchange	1	1	1	1	1	1		1	0.004	0.004	1	1	1
UDP-D-glucuronate exchange	1	1	1	1	1	1		0.006	1	1	1	1	1
UMP exchange	1	1	1	1	1	1		0	0.016	0.002	1	1	1
Uracil exchange	1	1	1	1	1	1		0.971	0.815	0.752	0.738	0.985	0.921
Urea exchange	0.797	0.798	0.818	0.844	0.825	0.732		0.925	0.91	0.933	0.851	0.994	0.977
Uridine exchange	1	1	1	1	1	1		0.465	0.82	0.885	0.936	0.979	0.982
L-Valine exchange	1	1	1	1	1	1		0.989	0.853	0.935	0.801	0.981	0.931
Xanthine exchange	1	1	1	1	1	1		0.998	0.984	0.942	0.631	0.842	0.711
Xanthosine 5'-phosphate exchange	1	1	1	1	1	1		1	1	1	1	1	1
Xanthosine exchange	1	1	1	1	1	1		0.883	0.842	0.878	0.76	0.99	0.952
D-Xylose exchange	1	1	1	1	1	1		1	1	1	1	1	0.013
L-Xylulose exchange	1	1	1	1	1	1		1	1	1	1	1	0
Zinc exchange	0.648	0.58	0.678	0.707	0.802	0.492		1	1	1	1	1	1
1,2 diacylglycerol transport via flipping (periplasm to cytoplasm, n-C12:0)	0.929	0.915	0.932	0.944	0.929	0.907		0.994	0.878	0.971	0.925	0.966	0.982
1,2 diacylglycerol transport via flipping (periplasm to cytoplasm, n-C14:0)	0.938	0.93	0.937	0.933	0.935	0.912		0.416	0.848	0.902	0.623	0.532	0.45
1,2 diacylglycerol transport via flipping (periplasm to cytoplasm, n-C14:1)	0.918	0.908	0.947	0.95	0.927	0.905		0.992	0.94	0.984	0.931	0.979	0.963
1,2 diacylglycerol transport via flipping (periplasm to cytoplasm, n-C16:0)	0.943	0.932	0.937	0.957	0.948	0.894		0.894	0.793	0.881	0.419	0.372	0.692
1,2 diacylglycerol transport via flipping (periplasm to cytoplasm, n-C16:1)	0.922	0.931	0.948	0.968	0.933	0.881		0.997	0.917	0.966	0.744	0.987	0.926
1,2 diacylglycerol transport via flipping (periplasm to cytoplasm, n-C18:0)	0.935	0.925	0.939	0.947	0.928	0.891		0.99	0.972	0.97	0.911	0.939	0.902
1,2 diacylglycerol transport via flipping (periplasm to cytoplasm, n-C18:1)	0.924	0.929	0.951	0.947	0.947	0.899		0.991	0.858	0.927	0.895	0.995	0.977
(R)-Propane-1,2-diol transport via diffusion (extracellular to periplasm)	0.995	0.942	0.98	0.879	0.961	0.975		0.825	0.98	0.843	0.845	0.786	0.737
(R)-Propane-1,2-diol facilitated transport (periplasm)	0.995	0.942	0.979	0.879	0.961	0.975		0.875	0.992	0.889	0.904	0.85	0.822
(S)-Propane-1,2-diol transport via diffusion (extracellular to periplasm)	0.999	0.974	0.98	0.478	0.725	0.567		1	1	1	1	1	1
(S)-Propane-1,2-diol facilitated transport (periplasm)	0.999	0.973	0.979	0.476	0.725	0.567		1	1	1	1	1	1
1,4-alpha-D-glucan transport via ABC system (periplasm)	1	1	1	1	1	1		1	1	1	1	1	1
1,4-alpha-D-glucan transport via diffusion (extracellular to periplasm) irreversible	1	1	1	1	1	1		1	1	1	1	1	1
23cAMP transport via diffusion (extracellular to periplasm)	1	1	0.065	1	1	1		1	1	0.051	1	1	1
23cCMP transport via diffusion (extracellular to periplasm)	0.072	1	1	1	1	1		0.065	1	1	1	1	1
23cGMP transport via diffusion (extracellular to periplasm)	1	1	1	1	1	1		1	1	1	1	1	1
23cUMP transport via diffusion (extracellular to periplasm)	1	1	1	1	0.073	1		1	1	1	1	0.066	1
2,3-diaminopropionate transport in via proton symport	1	1	1	1	1	1		1	1	1	1	1	1
2,3-diaminopropionate transport via diffusion	1	1	1	1	1	1		1	1	1	1	1	1
2',3'-cyclic-nucleotide phosphodiesterase (UMP) (periplasm)	1	1	1	1	1	1		1	1	1	1	0.004	1
2',3'-cyclic-nucleotide phosphodiesterase (CMP) (periplasm)	1	1	1	1	1	1		0.006	1	1	1	1	1
2',3'-cyclic-nucleotide phosphodiesterase (AMP) (periplasm)	1	1	1	1	1	1		1	1	0.003	1	1	1
2',3'-cyclic-nucleotide phosphodiesterase (GMP) (periplasm)	1	1	1	1	1	1		1	1	1	1	1	1
meso-2,6-Diaminoheptanedioate transport via diffusion (extracellular to periplasm)	1	1	1	1	1	0.097		1	1	1	1	1	0.09
2-Acyl-sn-glycero-3-phosphatidate (n-C12:0) transporter via facilitated diffusion (periplasm)	1	1	1	1	1	1		0.97	0.919	0.961	0.779	0.824	0.757
2-Acyl-sn-glycero-3-phosphatidate (n-C14:0) transporter via facilitated diffusion (periplasm)	1	1	1	1	1	1		0.56	0.477	0.562	0.979	0.51	0.943
2-Acyl-sn-glycero-3-phosphatidate (n-C14:1) transporter via facilitated diffusion (periplasm)	1	1	1	1	1	1		0.959	0.876	0.825	0.792	0.822	0.774
2-Acyl-sn-glycero-3-phosphatidate (n-C16:0) transporter via facilitated diffusion (periplasm)	1	1	1	1	1	1		0.919	0.848	0.892	0.999	0.931	0.999
2-Acyl-sn-glycero-3-phosphatidate (n-C16:1) transporter via facilitated diffusion (periplasm)	1	1	1	1	1	1		0.88	0.791	0.871	0.887	0.987	0.978
2-Acyl-sn-glycero-3-phosphatidate (n-C18:0) transporter via facilitated diffusion (periplasm)	1	1	1	1	1	1		0.991	0.922	0.97	0.797	0.944	0.962
2-Acyl-sn-glycero-3-phosphatidate (n-C18:1) transporter via facilitated diffusion (periplasm)	1	1	1	1	1	1		0.992	0.906	0.985	0.916	0.976	0.98
2-Acyl-sn-glycero-3-phosphoethanolamine (n-C12:0) transporter via facilitated diffusion (periplasm)	0.926	1	0.944	0.932	0.924	0.893		0.874	0.78	0.994	0.753	0.845	0.776
2-Acyl-sn-glycero-3-phosphoethanolamine (n-C14:0) transporter via facilitated diffusion (periplasm)	1	1	1	0.955	1	0.91		0.867	0.78	0.99	0.815	0.727	0.772
2-Acyl-sn-glycero-3-phosphoethanolamine (n-C14:1) transporter via facilitated diffusion (periplasm)	0.918	0.913	0.941	0.94	0.937	0.879		0.588	0.835	0.846	0.508	0.409	0.285
2-Acyl-sn-glycero-3-phosphoethanolamine (n-C16:0) transporter via facilitated diffusion (periplasm)	0.935	0.925	0.956	0.947	0.939	0.898		0.606	0.911	0.95	0.492	0.367	0.7
2-Acyl-sn-glycero-3-phosphoethanolamine (n-C16:1) transporter via facilitated diffusion (periplasm)	0.915	0.91	0.935	0.95	0.954	1		0.994	0.885	0.912	0.933	0.987	0.978
2-Acyl-sn-glycero-3-phosphoethanolamine (n-C18:0) transporter via facilitated diffusion (periplasm)	0.934	0.916	0.942	0.955	0.937	0.912		0.883	0.838	0.882	0.723	0.864	0.795
2-Acyl-sn-glycero-3-phosphoethanolamine (n-C18:1) transporter via facilitated diffusion (periplasm)	0.946	0.929	0.929	0.943	1	0.904		0.992	0.923	0.967	0.687	0.667	0.885
2-acyl-glycerophospho-ethanolamine acyltransferase (n-C12:0)	1	1	1	1	1	1		0.728	0.928	0.972	0.817	0.965	0.93
2-acyl-glycerophospho-ethanolamine acyltransferase (n-C14:0)	1	1	1	1	1	1		0.997	0.897	0.952	0.751	0.948	0.937
2-acyl-glycerophospho-ethanolamine acyltransferase (n-C14:1)	1	1	1	1	1	1		0.409	0.828	0.897	0.496	0.408	0.465
2-acyl-glycerophospho-ethanolamine acyltransferase (n-C16:0)	1	1	1	1	1	1		0.659	0.897	0.956	0.918	0.983	0.969
2-acyl-glycerophospho-ethanolamine acyltransferase (n-C16:1)	1	1	1	1	1	1		0.377	0.777	0.861	0.121	0.219	0.557
2-acyl-glycerophospho-ethanolamine acyltransferase (n-C18:0)	1	1	1	1	1	1		0.998	0.902	0.964	0.975	1	0.996
2-acyl-glycerophospho-ethanolamine acyltransferase (n-C18:1)	1	1	1	1	1	1		0.997	0.916	0.987	0.951	0.973	0.989
2-Acyl-sn-glycero-3-phosphoglycerol (n-C12:0) transporter via facilitated diffusion (periplasm)	0.928	0.925	0.949	0.941	0.953	0.908		0.641	0.887	0.953	0.94	0.964	0.967
2-Acyl-sn-glycero-3-phosphoglycerol (n-C14:0) transporter via facilitated diffusion (periplasm)	0.926	0.926	0.958	0.954	0.93	0.909		0.733	0.927	0.958	0.812	0.856	0.791
2-Acyl-sn-glycero-3-phosphoglycerol (n-C14:1) transporter via facilitated diffusion (periplasm)	0.916	0.902	0.941	0.959	0.937	0.908		0.995	0.865	0.936	0.704	0.648	0.886
2-Acyl-sn-glycero-3-phosphoglycerol (n-C16:0) transporter via facilitated diffusion (periplasm)	1	1	1	0.958	0.928	1		0.159	0.122	0.202	0.886	0.86	0.818
2-Acyl-sn-glycero-3-phosphoglycerol (n-C16:1) transporter via facilitated diffusion (periplasm)	0.915	0.911	0.943	0.948	0.931	0.905		0.414	0.842	0.906	0.859	0.97	0.952
2-Acyl-sn-glycero-3-phosphoglycerol (n-C18:0) transporter via facilitated diffusion (periplasm)	0.935	0.926	0.952	0.955	0.921	0.893		0.982	0.911	0.949	0.855	0.971	0.949
2-Acyl-sn-glycero-3-phosphoglycerol (n-C18:1) transporter via facilitated diffusion (periplasm)	0.933	0.922	0.938	0.952	0.931	1		0.873	0.843	0.997	0.814	0.855	0.794
2-acyl-glycerophospho-glycerol acyltransferase (n-C12:0)	1	1	1	1	1	1		0.659	0.901	0.952	0.764	0.79	0.704
2-acyl-glycerophospho-glycerol acyltransferase (n-C14:0)	1	1	1	1	1	1		0.994	0.898	0.957	0.453	0.311	0.553
2-acyl-glycerophospho-glycerol acyltransferase (n-C14:1)	1	1	1	1	1	1		0.99	0.885	0.965	0.908	0.953	0.94
2-acyl-glycerophospho-glycerol acyltransferase (n-C16:0)	1	1	1	1	1	1		0.411	0.838	0.9	0.744	0.967	0.932
2-acyl-glycerophospho-glycerol acyltransferase (n-C16:1)	1	1	1	1	1	1		0.988	0.929	0.976	0.856	0.973	0.947
2-acyl-glycerophospho-glycerol acyltransferase (n-C18:0)	1	1	1	1	1	1		0.68	0.222	0.752	0.73	0.737	0.628
2-acyl-glycerophospho-glycerol acyltransferase (n-C18:1)	1	1	1	1	1	1		0.741	0.927	0.959	0.36	0.189	0.166
2-Dehydro-L-gulonate reductase to gluconate (NADH)	1	1	1	1	1	1		0.125	0.148	1	1	0.004	1
2-Dehydro-L-gulonate reductase to gluconate (NADPH)	1	1	1	1	1	1		0.125	0.148	1	1	0.004	1
2-dehydro-L-gulonate reductase (NADH)	1	1	1	1	1	1		0.125	0.148	1	1	0.004	1
2-dehydro-L-gulonate reductase (NADPH)	1	1	1	1	1	1		0.125	0.148	1	1	0.004	1
2-Methyl-4-amino-5-hydroxymethylpyrimidine diphosphatase	1	1	1	1	1	1		0.997	0.894	0.951	0.791	0.775	0.682
dihydroxyphenylacetaldehyde transport via diffusion (extracellular to periplasm)	1	0.231	1	1	1	1		0.946	1	0.942	0.951	0.922	0.904
3-aminoacrylate hydrolase	1	1	1	1	1	1		0.993	0.896	0.945	0.752	0.968	0.953
3AMP transport via diffusion (extracellular to periplasm)	1	1	0.011	1	1	1		1	1	1	1	1	1
3CMP transport via diffusion (extracellular to periplasm)	0.013	1	1	1	1	1		1	1	1	1	1	1
3GMP transport via diffusion (extracellular to periplasm)	1	1	1	1	1	1		1	1	1	1	1	1
3-hydroxyacyl-[acyl-carrier-protein] dehydratase (n-C10:0)	1	1	1	1	1	1		0.999	0.97	0.977	0.826	0.99	0.964
3-hydroxyacyl-[acyl-carrier-protein] dehydratase (n-C12:0)	1	1	1	1	1	1		0.996	0.919	0.98	0.857	0.968	0.953
3-hydroxyacyl-[acyl-carrier-protein] dehydratase (n-C12:1)	0.925	0.931	0.947	0.942	0.93	0.901		0.997	0.906	0.977	0.939	0.991	0.989
3-hydroxyacyl-[acyl-carrier-protein] dehydratase (n-C14:0)	1	1	1	1	1	1		0.999	0.914	0.936	0.812	0.989	0.937
3-hydroxyacyl-[acyl-carrier-protein] dehydratase (n-C14:1)	0.93	0.935	0.954	0.962	0.93	0.902		0.993	0.923	0.975	0.86	0.971	0.977
3-hydroxyacyl-[acyl-carrier-protein] dehydratase (n-C16:0)	1	1	1	1	1	1		0.998	0.958	0.977	0.757	0.956	0.934
3-hydroxyacyl-[acyl-carrier-protein] dehydratase (n-C16:1)	0.933	0.927	0.932	0.953	0.942	0.913		0.974	0.901	0.932	0.796	0.99	0.954
3-hydroxyacyl-[acyl-carrier-protein] dehydratase (n-C18:0)	1	1	1	1	1	1		0.996	0.926	0.966	0.821	0.954	0.912
3-hydroxyacyl-[acyl-carrier-protein] dehydratase (n-C18:1)	0.93	0.922	0.951	0.945	0.921	0.913		0.995	0.894	0.955	0.645	0.983	0.92
3-hydroxyacyl-[acyl-carrier-protein] dehydratase (n-C4:0)	1	1	1	1	1	1		0.992	0.876	0.842	0.885	0.974	0.955
3-hydroxyacyl-[acyl-carrier-protein] dehydratase (n-C6:0)	1	1	1	1	1	1		1	0.963	0.993	0.977	0.999	0.999
3-hydroxyacyl-[acyl-carrier-protein] dehydratase (n-C8:0)	1	1	1	1	1	1		0.883	0.843	0.883	0.864	0.867	0.829
3-hydroxycinnamate hydroxylase	1	1	1	1	1	1		1	1	1	0	0.001	1
3-(3-hydroxy-phenyl)propionate hydroxylase	1	1	1	1	1	1		1	1	1	1	1	0.001
3-hydroxypropionate transport via diffusion (extracellular to periplasm)	0.993	0.897	0.948	0.754	0.969	0.953		0.808	0.795	0.833	0.86	0.812	0.74
3-hydroxypropionate transport via proton symport (periplasm)	0.863	0.855	0.883	0.903	0.87	0.808		0.993	0.897	0.948	0.754	0.969	0.953
3-keto-L-gulonate kinase	1	1	1	1	1	1		0.142	0.139	1	1	0.003	1
3'-nucleotidase (UMP) (periplasm)	1	1	1	1	1	1		1	1	1	1	0.022	1
3'-nucleotidase (CMP) (periplasm)	1	1	1	1	1	1		0.027	1	1	1	1	1
3'-nucleotidase (AMP) (periplasm)	1	1	1	1	1	1		1	1	0.018	1	1	1
3'-nucleotidase (GMP) (periplasm)	1	1	1	1	1	1		1	1	1	1	1	1
3-oxoacyl-[acyl-carrier-protein] reductase (n-C10:0)	1	1	1	1	1	1		0.999	0.97	0.977	0.824	0.99	0.964
3-oxoacyl-[acyl-carrier-protein] reductase (n-C12:0)	1	1	1	1	1	1		0.996	0.919	0.98	0.857	0.968	0.953
3-oxoacyl-[acyl-carrier-protein] reductase (n-C12:1)	1	1	1	1	1	1		0.997	0.906	0.977	0.939	0.991	0.989
3-oxoacyl-[acyl-carrier-protein] reductase (n-C14:0)	1	1	1	0.96	0.93	0.908		0.999	0.919	0.973	0.524	0.968	0.911
3-oxoacyl-[acyl-carrier-protein] reductase (n-C14:1)	1	1	1	1	1	1		0.993	0.923	0.975	0.86	0.971	0.977
3-oxoacyl-[acyl-carrier-protein] reductase (n-C16:0)	1	1	1	1	1	1		0.998	0.958	0.977	0.757	0.956	0.934
3-oxoacyl-[acyl-carrier-protein] reductase (n-C16:1)	1	1	1	1	1	1		0.974	0.901	0.932	0.796	0.99	0.954
3-oxoacyl-[acyl-carrier-protein] reductase (n-C18:0)	1	1	1	1	1	1		0.996	0.926	0.966	0.821	0.954	0.912
3-oxoacyl-[acyl-carrier-protein] reductase (n-C18:1)	1	1	1	1	1	1		0.995	0.894	0.955	0.645	0.983	0.92
3-oxoacyl-[acyl-carrier-protein] reductase (n-C4:0)	1	1	1	1	1	1		0.992	0.875	0.841	0.884	0.972	0.955
3-oxoacyl-[acyl-carrier-protein] reductase (n-C6:0)	1	1	1	1	1	1		1	0.963	0.993	0.977	0.999	0.999
3-oxoacyl-[acyl-carrier-protein] reductase (n-C8:0)	1	1	1	1	1	1		0.883	0.843	0.883	0.864	0.867	0.829
3-oxoacyl-[acyl-carrier-protein] synthase (n-C10:0)	1	1	1	1	1	1		0.999	0.97	0.977	0.824	0.99	0.964
3-oxoacyl-[acyl-carrier-protein] synthase (n-C12:0)	1	1	1	1	1	1		0.996	0.919	0.979	0.857	0.967	0.953
3-oxoacyl-[acyl-carrier-protein] synthase (n-C12:1)	1	1	1	1	1	1		0.997	0.906	0.976	0.939	0.991	0.989
3-oxoacyl-[acyl-carrier-protein] synthase (n-C14:0)	1	1	1	1	1	1		0.999	0.919	0.973	0.524	0.967	0.911
3-oxoacyl-[acyl-carrier-protein] synthase (n-C14:1)	1	1	1	1	1	1		0.993	0.923	0.975	0.86	0.971	0.977
3-oxoacyl-[acyl-carrier-protein] synthase (n-C16:0)	1	1	1	1	1	1		0.998	0.957	0.977	0.756	0.956	0.934
3-oxoacyl-[acyl-carrier-protein] synthase (n-C16:1)	1	1	1	1	1	1		0.974	0.901	0.932	0.796	0.99	0.954
3-oxoacyl-[acyl-carrier-protein] synthase (n-C18:0)	1	1	1	1	1	1		0.996	0.925	0.966	0.821	0.954	0.912
3-oxoacyl-[acyl-carrier-protein] synthase (n-C18:1)	1	1	1	1	1	1		0.995	0.894	0.955	0.645	0.982	0.92
3-oxoacyl-[acyl-carrier-protein] synthase (n-C6:0)	1	1	1	1	1	1		1	0.962	0.993	0.977	0.999	0.999
3-oxoacyl-[acyl-carrier-protein] synthase (n-C8:0)	1	1	1	1	1	1		0.883	0.843	0.883	0.864	0.867	0.829
3-oxoadipyl-CoA thiolase	0.604	0.568	0.672	0.689	0.62	0.474		1	1	1	1	0.045	1
tripeptide (LalaDgluMdap) transport via ABC system (periplasm)	1	1	1	1	1	1		0.657	0.9	0.956	0.878	0.847	0.819
LalaDgluMdap (tripeptide) transport via diffusion (extracellular to periplasm)	0.604	0.914	0.944	0.693	0.589	0.485		1	1	1	1	1	1
3UMP transport via diffusion (extracellular to periplasm)	1	1	1	1	0.013	1		1	1	1	1	1	1
4-(2-Aminoethyl)-1,2-benzenediol:oxygen oxidoreductase(deaminating)(flavin-containing)	1	1	1	1	1	1		1	1	1	1	1	1
4-hydroxyphenylacetaldehyde transport via diffusion (extracellular to periplasm)	1	1	1	0.005	0.009	0.038		0.92	0.924	0.934	0.956	0.942	0.892
4-Hydroxy-L-threonine synthase	1	1	1	1	1	1		0.928	0.915	0.951	0.948	0.931	0.905
tetrapeptide L,D-carboxypeptidase	1	1	1	1	1	1		0.994	0.952	0.974	0.87	0.978	0.979
tetrapeptide L,D-carboxypeptidase (periplasm)	1	1	1	1	1	1		0.88	0.805	0.862	0.609	0.97	0.904
tetrapeptide (LalaDgluMdapDala) transport via ABC system (periplasm)	1	1	1	1	1	1		0.989	0.863	0.941	0.826	0.941	0.906
LalaDgluMdapDala (pentapeptide) transport via diffusion (extracellular to periplasm)	0.997	0.945	0.99	0.68	0.575	0.475		1	1	1	1	1	1
5-dehydro-D-gluconate reductase	0.693	0.002	0.263	1	0.348	1		0.449	0.001	1	1	0	1
5-Dehydro-D-gluconate transport via proton symport, reversible (periplasm)	0.779	0	0.326	1	0.19	1		1	1	1	1	0.005	1
5-Dehydro-D-gluconate transport via diffusion (extracellular to periplasm)	0.798	0	0.348	1	0.081	1		1	1	1	1	0.066	1
5'-deoxyadenosine nuclosidase	1	1	1	1	1	1		0.662	0.919	0.957	0.345	0.165	0.15
5-Methylthio-D-ribose transport via proton diffusion (extracellular to periplasm)	0.986	0.914	0.97	0.364	0.987	0.899		1	0.784	0.837	0.85	0.794	0.754
5-Methylthio-D-ribose transport via proton symport (periplasm)	0.994	0.842	0.889	0.908	0.855	0.822		0.991	0.913	0.97	0.362	0.987	0.899
arabinose-5-phosphate isomerase	0.012	0.227	0.011	1	1	0.263		0.723	0.701	0.764	0.66	0.743	0.44
acyl-[acyl-carrier-protein] synthetase (n-C14:0)	1	1	1	1	1	1		0.874	0.751	0.995	0.856	0.863	0.823
acyl-[acyl-carrier-protein] synthetase (n-C14:1)	1	1	1	1	1	1		0.649	0.869	0.944	0.791	0.959	0.952
acyl-[acyl-carrier-protein] synthetase (n-C16:0)	1	1	1	1	1	1		0.872	0.775	0.829	0.88	0.972	0.965
acyl-[acyl-carrier-protein] synthetase (n-C16:1)	1	1	1	1	1	1		0.877	0.771	0.825	0.67	0.774	0.671
acyl-[acyl-carrier-protein] synthetase (n-C18:1)	1	1	1	1	1	1		0.997	0.942	0.945	0.767	0.847	0.819
acyl-[acyl-carrier-protein] synthetase (n-C18:0)	1	1	1	1	1	1		0.985	0.915	0.95	0.806	0.86	0.808
acyl-[acyl-carrier-protein] synthetase (n-C12:0)	1	1	1	1	1	1		0.391	0.533	0.648	0.662	0.602	0.511
acyl-[acyl-carrier-protein] synthetase (n-C10:0)	1	1	1	1	1	1		0.872	0.764	0.815	0.81	0.96	0.963
acyl-[acyl-carrier-protein] synthetase (n-C8:0)	1	1	1	1	1	1		0.531	0.343	0.641	0.802	0.788	0.755
Aminoacetone:oxygen oxidoreductase(deaminating)(flavin-containing)	1	1	1	1	1	1		0.995	0.918	0.959	0.823	0.944	0.967
dTDP-N-4-acetamido-4,6-dideoxy-D-galactose transferase	1	1	1	1	1	1		0.981	0.937	0.972	0.876	0.961	0.976
alpha-amylase	1	1	1	1	1	1		1	1	1	1	1	1
alpha-amylase (periplasm)	1	1	1	1	1	1		1	1	1	1	1	1
Arbutin 6-phosphate glucohydrolase	1	1	1	1	1	1		0.939	1	0.953	0.939	0.932	0.906
4-aminobutyrate transaminase	1	1	1	1	1	1		0.983	0.924	0.929	0.731	0.836	0.798
Aminobutyraldehyde dehydrogenase	1	1	1	1	1	1		0.987	0.821	0.887	0.835	0.99	0.969
4-aminobutyrate transport in via proton symport (periplasm)	1	1	1	1	1	1		1	1	1	1	1	0.01
4-aminobutyrate transport via diffusion (extracellular to periplasm)	0.999	0.967	0.989	0.887	0.97	0.939		1	1	1	1	1	0.1
acetyl-CoA:acetoacetyl-CoA transferase	1	1	1	1	1	1		1	1	1	1	1	1
acetyl-CoA C-acetyltransferase	0.414	0.848	0.903	0.94	0.973	0.998		0.999	0.967	0.97	0.68	0.659	0.531
acetyl-CoA C-acyltransferase (butanoyl-CoA) (r)	0.414	0.848	0.902	0.958	0.983	0.998		0.999	0.97	0.97	0.67	0.658	0.529
acetyl-CoA C-acyltransferase (hexanoyl-CoA) (r)	0.929	0.929	0.916	0.81	0.765	0.657		0.191	0.79	0.825	0.435	0.536	0.16
acetyl-CoA C-acyltransferase (octanoyl-CoA) (r)	0.652	0.903	0.948	0.649	0.639	0.88		0.239	0.82	0.853	0.203	0.46	0.157
acetyl-CoA C-acyltransferase (decanoyl-CoA) (r)	0.928	0.874	0.931	0.627	0.668	0.88		0.587	0.439	0.591	0.225	0.762	0.216
acetyl-CoA C-acyltransferase (dodecanoyl-CoA) (r)	0.997	0.96	0.952	0.707	0.966	0.64		0.025	0.001	0.063	0.152	0.154	0.012
acetyl-CoA C-acyltransferase (tetradecanoyl-CoA) (r)	0.999	0.937	0.939	0.912	0.976	0.975		0.049	0.009	0.149	0.177	0.09	0.371
acetyl-CoA acyltransferase (hexadecanoyl-CoA), (r)	0.253	0.008	0.143	0.859	0.192	0.144		0.997	0.925	0.948	0.899	0.98	0.964
acetoacetate transport via proton symport (periplasm)	1	1	1	1	1	1		1	1	1	1	1	1
acetoacetate transport via diffusion (extracellular to periplasm)	1	1	1	1	1	1		1	1	1	1	1	1
acetaldehyde dehydrogenase (acetylating)	0.999	0.919	0.98	0.651	0.984	0.916		0.373	0.331	0.319	0.465	0.343	0.244
acetaldehyde transport via diffusion (extracellular to periplasm)	0.883	0.831	0.876	0.811	0.958	0.963		1	1	1	1	1	1
acetaldehyde reversible transport (periplasm)	0.883	0.831	0.876	0.811	0.957	0.963		1	1	1	1	1	1
acetyl-CoA:anthranilate acetyltransferase	1	1	1	1	1	1		0.931	0.928	0.955	0.941	0.93	1
Adenosyl cobinamide phosphate guanyltransferase	1	1	1	1	1	1		0.934	0.198	0.159	0.951	0.207	0.242
acetyl-CoA carboxylase	1	1	1	1	1	1		0.815	0.711	0.824	0.94	0.983	0.988
acetate-CoA ligase (ADP-forming)	0.867	0.996	0.875	0.902	0.85	0.806		1	1	1	1	1	1
N-acetyl-D-galactosamine 1-phosphatase (periplasm)	1	1	1	1	1	1		0.027	1	1	1	1	1
N-acetyl-D-galactosamine 1-phosphate transport via diffusion (extracellular to periplasm)	0.013	1	1	1	1	1		1	1	1	1	1	1
N-acetyl-D-galactosamine transport via diffusion (extracellular to periplasm)	0.04	1	1	1	1	1		0.946	0.93	0.945	0.962	0.929	0.884
N-acetyl-D-glucosamine 1-phosphatase (periplasm)	1	1	1	1	1	1		0.028	1	1	1	1	1
N-acetyl-D-glucosamine 1-phosphate transport via diffusion (extracellular to periplasm)	0.018	1	1	1	1	1		1	1	1	1	1	1
N-acetylglucosamine kinase	1	1	1	1	1	1		0.865	0.789	0.84	0.883	0.843	0.818
UDP-N-acetylglucosamine:undecaprenylphosphate N-acetylglucosamine -1-phosphate transferase	1	1	1	1	1	1		0.979	0.934	0.968	0.867	0.958	0.972
N-Acetyl-D-glucosamine transport via PEP:Pyr PTS (periplasm)	1	1	1	1	1	1		0.052	1	1	1	1	1
N-Acetyl-D-glucosamine transport via diffusion (extracellular to periplasm)	0.038	1	1	1	1	1		1	1	1	1	1	1
acetylglutamate kinase	1	1	1	1	1	1		0.991	0.92	0.956	0.943	0.96	0.971
N-acetylglutamate synthase	1	1	1	0.043	1	0.109		0.991	0.92	0.956	0.944	0.96	0.971
2-aceto-2-hydroxybutanoate synthase	0.161	0.006	1	1	0.14	0.175		0.987	0.928	0.947	0.64	0.659	0.875
acetate kinase	1	1	1	0.862	0.839	0.814		0.999	0.922	0.98	0.904	0.97	0.961
acetolactate synthase	0.125	1	0.109	1	1	0.181		0.489	0.453	0.573	0.992	0.906	0.992
N-acetylmuramate 6-phosphate hydrolase	0.979	0.779	0.837	0.951	0.935	0.93		0.997	0.904	0.979	0.72	0.938	0.911
UDP-N-acetyl-D-mannosaminuronic acid transferase	1	1	1	1	1	1		0.981	0.936	0.971	0.872	0.959	0.976
N-acetyl-D-mannosamine transport via PTS (periplasm)	1	1	1	1	1	1		1	1	1	1	1	1
N-acetyl-D-mannosamine transport via diffusion (extracellular to periplasm)	1	1	1	1	1	1		1	1	1	1	1	1
N-acetylmuramate transport via PEP:Pyr PTS (periplasm)	1	1	1	1	1	1		0.001	0.009	1	1	1	1
N-acetylmuramate transport via diffusion (extracellular to periplasm)	1	1	1	1	1	1		0.06	0.079	1	1	1	1
N-acetylneuraminate proton symport (periplasm)	1	1	1	1	1	1		1	1	1	1	1	1
N-acetylneuraminate transport via diffusion (extracellular to periplasm)	1	1	1	1	1	1		1	1	1	1	1	1
N-Acetylneuraminate lyase	1	1	1	1	1	1		1	1	1	1	1	1
acyl-CoA dehydrogenase (butanoyl-CoA)	0.999	0.969	0.97	0.683	0.66	0.533		0.414	0.848	0.902	0.938	0.972	0.998
acyl-CoA dehydrogenase (hexanoyl-CoA)	0.999	0.971	0.974	0.67	0.658	0.529		0.414	0.848	0.902	0.957	0.981	0.998
acyl-CoA dehydrogenase (octanoyl-CoA)	0.197	0.791	0.826	0.449	0.547	0.165		0.929	0.929	0.916	0.81	0.765	0.657
acyl-CoA dehydrogenase (decanoyl-CoA)	0.251	0.825	0.856	0.225	0.475	0.168		0.652	0.903	0.948	0.648	0.639	0.88
acyl-CoA dehydrogenase (dodecanoyl-CoA)	0.608	0.464	0.603	0.24	0.779	0.233		0.928	0.874	0.931	0.627	0.668	0.88
acyl-CoA dehydrogenase (tetradecanoyl-CoA)	0.102	0.007	0.16	0.297	0.489	0.139		0.165	0.134	0.216	0.703	0.654	0.89
acyl-CoA dehydrogenase (hexadecanoyl-CoA)	0.207	0.01	0.079	0.711	0.133	0.219		0.997	0.948	0.93	0.625	0.756	0.605
acyl-CoA dehydrogenase (octadecanoyl-CoA)	0.122	0.087	0.154	0.194	0.119	0.253		0.751	0.609	0.729	0.82	0.855	0.795
Acetyl-CoA ACP transacylase	0.999	0.936	0.923	0.561	0.675	0.527		0.976	0.87	0.963	0.952	0.994	0.983
acetylornithine deacetylase	1	1	1	1	1	1		0.994	0.926	0.942	0.98	0.985	0.988
arabinose modified core oligosaccharide lipid A transport via ABC system (periplasm to extracellular)	0.811	0.764	0.846	0.854	0.786	0.753		0.165	0.135	0.219	0.482	0.181	0.234
aconitate isomerase (spontaneous)	0.885	0.842	0.891	0.996	0.997	0.799		1	1	1	0.052	0.065	1
Trans-aconitate methyltransferase	1	1	1	1	1	1		0.941	0.915	0.946	0.95	0.926	0.892
aconitase (half-reaction A, Citrate hydro-lyase)	0.096	0.756	0.065	0.347	0.427	0.447		0.996	0.936	0.978	0.725	0.837	0.792
aconitase (half-reaction B, Isocitrate hydro-lyase)	0.091	0.734	0.063	0.441	0.516	0.435		0.996	0.936	0.978	0.723	0.836	0.792
acetylornithine transaminase	0.994	0.926	0.942	0.98	0.985	0.988		1	1	1	1	1	1
acyl-(acyl carrier protein):phosphate acyltransferase (C12:0)	1	1	1	1	1	1		0.613	0.514	0.614	0.548	0.571	0.438
acyl-(acyl carrier protein):phosphate acyltransferase (C14:0)	1	1	1	1	1	1		0.48	0.438	0.537	0.839	0.781	0.696
acyl-(acyl carrier protein):phosphate acyltransferase (C14:1)	1	1	1	1	1	1		0.618	0.58	0.649	0.786	0.753	0.651
acyl-(acyl carrier protein):phosphate acyltransferase (C16:0)	1	1	1	1	1	1		0.339	0.238	0.21	0.882	0.975	0.964
acyl-(acyl carrier protein):phosphate acyltransferase (C16:1)	1	1	1	1	1	1		0.875	0.733	0.853	0.865	0.978	0.968
acyl-(acyl carrier protein):phosphate acyltransferase (C18:0)	1	1	1	1	1	1		0.999	0.932	0.949	0.862	0.859	0.819
acyl-(acyl carrier protein):phosphate acyltransferase (C18:1)	1	1	1	1	1	1		0.742	0.675	0.752	0.619	0.537	0.791
acyl-carrier protein synthase	1	1	1	1	1	1		1	1	1	1	1	1
acetyl-CoA synthetase	1	1	1	1	1	1		1	1	1	1	1	1
O-Acetyl-L-serine transport via diffusion (extracellular to periplasm)	0.928	0.915	0.94	0.997	0.915	0.998		0.924	0.935	0.937	0.948	1	1
O-Acetyl-L-serine export via facilitated transport	1	1	1	1	1	1		0.928	0.915	0.94	0.997	0.917	0.998
acetate reversible transport via proton symport (periplasm)	1	1	1	0.762	0.986	0.968		1	1	1	1	1	0.011
Na+/Acetate symport (periplasm)	1	1	1	1	1	1		1	1	1	1	1	1
Acetate transport via diffusion (extracellular to periplasm)	0.999	0.976	0.993	0.705	0.662	0.886		1	1	1	1	1	0.093
Adenosine deaminase	1	1	1	1	1	1		0.659	0.918	0.942	0.818	0.987	0.958
4-aminobenzoate synthase	0.057	1	1	1	1	0.105		0.877	0.496	0.58	0.62	0.519	0.778
4-amino-4-deoxychorismate synthase	0.127	1	1	1	0.127	0.192		0.848	0.453	0.544	0.591	0.861	0.747
adenine deaminase	1	1	1	1	1	1		0.739	0.946	0.972	0.513	0.733	0.578
adenine transport via proton symport (reversible) (periplasm)	0.417	0.851	0.91	0.341	0.26	0.499		1	1	1	1	1	1
adenine transport via diffusion (extracellular to periplasm)	0.417	0.851	0.91	0.341	0.26	0.499		1	1	1	1	1	1
adenylate kinase	1	1	1	1	1	1		1	1	1	1	1	1
adentylate kinase (GTP)	1	1	1	1	1	1		1	1	1	1	1	1
adentylate kinase (ITP)	0.882	0.784	0.867	0.748	0.946	0.929		0.913	0.923	0.939	0.961	0.942	0.91
adenosylmethionine decarboxylase	1	1	1	1	1	1		0.995	0.908	0.967	0.347	0.987	0.89
adenylate cyclase	1	1	0.061	1	1	1		0.663	0.899	0.954	0.85	0.983	0.968
adenosine kinase	1	1	1	1	1	1		0.99	0.882	0.959	0.893	0.957	0.972
adenosine hydrolase	1	1	1	1	1	1		0.994	0.926	0.979	0.862	0.834	0.783
adenosine transport in via proton symport (periplasm)	1	1	1	1	1	1		1	1	0.066	1	1	1
adenosine transport in via proton symport, reversible (periplasm)	1	1	1	1	1	1		1	1	0.066	1	1	1
adenosine transport via diffusion (extracellular to periplasm)	0.422	0.391	0.488	0.735	0.956	0.93		1	1	1	1	1	1
Adenosyl cobinamide kinase	1	1	1	1	1	1		0.891	0.181	0.149	0.913	0.192	0.227
Adenosylcobalamin 5'-phosphate synthase	1	1	1	1	1	1		1	0.212	0.166	1	0.212	0.264
Adenosylcobalamin transport via ABC system (periplasm)	1	1	1	1	1	1		1	1	1	1	1	1
Adenosylcobalimin transport via ton system (extermal)	1	1	1	1	1	1		1	1	1	1	1	1
ADPribose diphosphatase	1	1	1	1	1	1		0.377	0.77	0.859	0.784	0.84	0.798
adenine phosphoribosyltransferase	1	1	1	1	1	1		0.993	0.932	0.947	0.939	0.974	0.959
adenylyl-sulfate kinase	0.931	0.936	0.939	0.945	0.941	0.894		0.987	0.93	0.964	0.742	0.754	0.63
adenylsuccinate lyase	0.925	0.918	0.936	0.956	0.953	0.911		0.699	0.565	0.715	0.491	0.672	0.557
adenylosuccinate lyase	0.93	0.915	0.942	0.952	0.932	0.917		0.991	0.923	0.954	0.867	0.958	0.925
adenylosuccinate synthase	1	1	1	1	1	1		0.699	0.565	0.715	0.491	0.672	0.557
N-acetylglucosamine-6-phosphate deacetylase	0.814	0.795	0.846	0.872	0.834	0.767		0.88	0.837	0.868	0.849	0.871	0.821
N-Acetyl-D-glucosamine(anhydrous)N-Acetylmuramyl-tripeptide amidase	1	1	1	1	1	1		0.434	0.548	0.658	0.535	0.468	0.336
N-Acetyl-D-glucosamine(anhydrous)N-Acetylmuramyl-tripeptide amidase (periplasm)	1	1	1	1	1	1		0.719	0.639	0.731	0.857	0.982	0.954
N-Acetyl-D-glucosamine(anhydrous)N-Acetylmuramyl-tripeptide beta -1,4-N-acetylglucosaminidase	1	1	1	1	1	1		0.728	0.254	0.79	0.482	0.458	0.564
GlcNAc-anhMurNAc tripeptide transport in via proton symport (periplasm)	1	1	1	1	1	1		0.376	0.769	0.862	0.869	0.98	0.984
N-Acetyl-D-glucosamine(anhydrous)N-Acetylmuramyl-tetrapeptide amidase	1	1	1	1	1	1		0.837	0.408	0.877	0.569	0.417	0.702
N-Acetyl-D-glucosamine(anhydrous)N-Acetylmuramyl-tetrapeptide amidase (periplasm)	1	1	1	1	1	1		0.837	0.771	0.791	0.86	0.852	0.82
N-Acetyl-D-glucosamine(anhydrous)N-Acetylmuramyl-tetrapeptide L,D-carboxypeptidase	1	1	1	1	1	1		0.997	0.914	0.984	0.951	0.99	0.992
N-Acetyl-D-glucosamine(anhydrous)N-Acetylmuramyl-tetrapeptide L,D-carboxypeptidase (periplasmic)	1	1	1	1	1	1		0.985	0.887	0.954	0.794	0.948	0.947
N-Acetyl-D-glucosamine(anhydrous)N-Acetylmuramyl-tetrapeptide beta -1,4-N-acetylglucosaminidase	1	1	1	1	1	1		0.981	0.911	0.935	0.839	0.835	0.782
GlcNAc-anhMurNAc tetrapeptide transport in via proton symport (periplasm)	1	1	1	1	1	1		0.987	0.879	0.952	0.83	0.973	0.941
N-Acetyl-D-glucosamine(anhydrous)N-Acetylmuramyl beta -1,4-N-acetylglucosaminidase	1	1	1	1	1	1		0.998	0.96	0.993	0.87	0.96	0.978
ADP-D-glycero-D-manno-heptose epimerase	0.776	0.567	0.802	0.782	0.777	0.802		0.996	0.99	0.992	0.946	0.986	0.993
agmatinase	1	1	1	1	1	1		0.925	0.909	0.932	0.85	0.994	0.977
GlcNAc-anhMurNAc transport in via proton symport (periplasm)	1	1	1	1	1	1		0.415	0.837	0.904	0.791	0.751	0.65
agmatine transport via diffusion (extracellular to periplasm)	0.994	0.905	0.94	0.763	0.991	0.899		1	1	1	1	1	1
1-tetradecanoyl-sn-glycerol 3-phosphate O-acyltransferase (n-C12:0)	1	1	1	1	1	1		0.99	0.872	0.962	0.644	0.643	0.865
1-tetradecanoyl-sn-glycerol 3-phosphate O-acyltransferase (n-C14:0)	1	1	1	1	1	1		0.978	0.903	0.914	0.711	0.741	0.589
1-tetradec-7-enoyl-sn-glycerol 3-phosphate O-acyltransferase (n-C14:1)	1	1	1	1	1	1		0.994	0.908	0.974	0.911	0.998	0.988
1-hexadecanoyl-sn-glycerol 3-phosphate O-acyltransferase (n-C16:0)	1	1	1	1	1	1		0.994	0.879	0.952	0.918	0.955	0.946
1-hexadec-7-enoyl-sn-glycerol 3-phosphate O-acyltransferase (n-C16:1)	1	1	1	1	1	1		0.993	0.858	0.947	0.778	0.754	0.651
1-octadecanoyl-sn-glycerol 3-phosphate O-acyltransferase (n-C18:0)	1	1	1	1	1	1		0.417	0.842	0.903	0.784	0.503	0.615
1-octadec-7-enoyl-sn-glycerol 3-phosphate O-acyltransferase (n-C18:1)	1	1	1	1	1	1		0.41	0.842	0.906	0.455	0.4	0.291
N-acetyl-g-glutamyl-phosphate reductase	0.991	0.92	0.956	0.943	0.96	0.971		0.937	0.932	0.925	0.955	0.92	0.898
silver transport out via proton antiport	1	1	1	1	1	1		1	1	1	1	1	1
S-adenosylhomocysteine nucleosidase	1	1	1	1	1	1		0.672	0.597	0.698	0.601	0.58	0.469
phosphoribosylaminoimidazolecarboxamide formyltransferase	0.885	0.99	0.907	0.162	0.898	0.275		0.984	0.901	0.932	0.355	0.408	0.243
phosphoribosylaminoimidazole carboxylase	1	1	1	1	1	1		0.991	0.921	0.954	0.866	0.958	0.925
phosphoribosylaminoimidazole carboxylase (mutase rxn)	0.991	0.921	0.954	0.867	0.958	0.925		1	1	1	1	1	1
2-Oxogluterate dehydrogenase	1	1	1	1	1	1		0.994	0.871	0.955	0.922	0.96	0.958
2-oxoglutarate reversible transport via symport (periplasm)	0.813	0.741	0.832	0.824	0.797	0.705		0.005	1	1	0.003	1	1
alpha-ketoglutarate transport via diffusion (extracellular to periplasm)	0.813	0.741	0.832	0.822	0.797	0.705		0.074	1	1	0.046	1	1
D-alanine-D-alanine dipeptidase	1	1	1	1	1	1		0.997	0.894	0.951	0.791	0.775	0.682
D-alanyl-D-alanine (DalaDala) transport via ABC system (periplasm)	1	1	1	1	1	1		0.996	0.923	0.981	0.371	0.262	0.497
D-alanine-D-alanine ligase (reversible)	1	1	1	1	0.097	0.193		0.874	0.783	0.829	0.718	0.835	0.8
D-alanyl-D-alanine (DalaDala) transport via diffusion (extracellular to periplasm)	0.996	0.92	0.93	0.819	0.99	0.938		1	1	1	1	0.066	0.103
L-alanyl-gamma-glutamate epimerase	1	1	1	1	1	1		0.981	0.92	0.95	0.935	0.977	0.956
alanine racemase	1	1	0.541	0.477	0.085	0.464		0.507	0.268	0.597	0.479	0.411	0.462
D-alanine transaminase	1	1	1	1	1	1		0.989	0.908	0.978	0.513	0.461	0.349
L-alanine transaminase	1	1	1	1	1	1		1	1	1	1	1	1
alanine transaminase	1	1	1	1	1	1		0.989	0.893	0.97	0.662	0.947	0.868
Alanyl-tRNA synthetase	1	1	1	1	1	1		0.932	0.923	0.941	0.963	0.939	0.905
L-alanine transport via ABC system (periplasm)	1	1	1	1	1	1		0.998	0.922	0.963	0.747	0.837	0.805
L-alanine transport in via proton symport (periplasm)	1	1	1	1	1	1		1	1	0.003	0.002	0.004	1
L-alanine reversible transport via proton symport (periplasm)	1	1	1	1	1	1		1	1	0.003	0.002	0.004	1
L-alanine transport in via sodium symport (periplasm)	1	1	1	1	1	1		1	1	1	1	1	1
L-alanine transport via diffusion (extracellular to periplasm)	0.926	0.889	0.94	0.782	0.981	0.923		1	1	0.061	0.04	0.067	1
alcohol dehydrogenase (glycerol)	0.996	0.979	0.983	0.626	0.972	0.915		1	1	1	1	1	1
alcohol dehydrogenase (ethanol)	0.919	0.864	0.906	0.95	0.984	0.974		1	1	1	1	1	1
aldehyde dehydrogenase (phenylacetaldehyde, NAD)	1	1	1	1	1	1		1	1	1	1	0.003	1
aldehyde dehydrogenase (acetaldehyde, NAD)	1	1	1	1	1	1		0.996	0.918	0.956	0.83	0.973	0.958
aldehyde dehydrogenase (acetaldehyde, NADP)	1	1	1	1	1	1		0.995	0.942	0.954	0.905	0.989	0.981
aldehyde dehydrogenase (propanal, NADP)	1	1	1	1	1	1		1	1	1	1	1	1
aldehyde dehydrogenase (butanal, NAD)	1	1	1	1	1	1		1	1	1	0	0	0.004
Allose kinase	1	1	1	1	1	1		1	1	1	1	1	1
Allose 6-phosphate isomerase	0.929	0.916	0.937	0.935	0.931	0.893		1	1	1	1	1	1
allantoate amidohydrolase	1	1	1	1	1	1		0.981	0.9	0.963	0.391	0.447	0.648
allantoinase	1	1	1	1	1	1		0.981	0.9	0.963	0.391	0.447	0.648
allantoin transport in via proton symport (periplasm)	0.873	0.721	0.992	0.798	0.844	0.793		1	1	1	1	1	1
allantoin transport via diffusion (extracellular to periplasm)	0.873	0.721	0.992	0.799	0.844	0.793		1	1	1	1	1	1
Allulose 6-phosphate epimerase	0.861	0.845	0.872	0.877	0.878	0.809		1	1	1	1	1	1
D-allose transport via ABC system (periplasm)	1	1	1	1	1	1		1	1	1	1	1	1
Allose transport via diffusion (extracellular to periplasm)	1	1	1	1	1	1		1	1	1	1	1	1
apolipoprotein N-acyltransferase (phosphatidylethanolamine, periplasm)	1	1	1	1	1	1		1	1	1	1	1	1
apolipoprotein N-acyltransferase (phosphatidylglycerol, periplasm)	1	1	1	1	1	1		1	1	1	1	1	1
aldose reductase (methylglyoxal)	1	0.066	1	1	1	1		0.99	0.937	0.964	0.922	0.976	0.978
aldose reductase (acetol)	1	1	1	1	1	1		0.99	0.935	0.964	0.923	0.976	0.978
altronate hydrolase	1	1	1	1	1	1		1	0.001	1	1	0	1
anhydrous-N-Acetylmuramyl-tripeptide amidase	1	1	1	1	1	1		0.866	0.756	0.992	0.92	0.987	0.979
anhydrous-N-Acetylmuramyl-tetrapeptide amidase	1	1	1	1	1	1		0.984	0.897	0.951	0.661	0.978	0.885
anhydrous-N-Acetylmuramyl-tetrapeptide L,D-carboxypeptidase	1	1	1	1	1	1		0.978	0.861	0.92	0.856	0.963	0.96
Amylomaltase (maltotriose)	1	1	1	1	1	1		1	0.186	0.082	1	1	1
Amylomaltase (maltotetraose)	1	1	1	1	1	1		1	0.186	0.082	1	1	1
Amylomaltase (maltopentaose)	1	1	1	1	1	1		1	0.186	0.082	1	1	1
Amylomaltase (maltohexaose)	1	1	1	1	1	1		1	0.186	0.082	1	1	1
N-acetylmannosamine 6-phosphate epimerase	0.935	0.937	0.937	0.949	0.937	0.916		1	1	1	1	1	1
N-acetyl-D-mannosamine kinase	1	1	1	1	1	1		1	1	1	1	1	1
adenosylmethionine-8-amino-7-oxononanoate transaminase	1	1	1	1	1	1		0.8	0.78	0.827	1	0.788	1
S-adenosylmethione:2-demthylmenaquinole methyltransferase (menaquinone 8)	1	1	1	1	1	1		0.881	0.85	0.88	0.889	0.873	0.834
4-amino-2-methyl-5-phosphomethylpyrimidine synthetase	1	1	1	1	1	1		0.708	0.701	0.744	0.747	0.714	0.581
AMP nucleosidase	1	1	1	1	1	1		0.871	0.739	0.996	0.916	0.973	0.97
alanyl aminopeptidase (cys-gly)	0.942	0.931	0.938	0.95	0.914	0.902		0.663	0.926	0.96	0.707	0.674	0.887
aminopeptidase (pro-gly)	1	1	1	1	1	1		1	1	0	1	1	1
AMP transport via diffusion (extracellular to periplasm)	1	1	1	1	1	1		1	1	1	1	1	1
GlcNAc-anhMurNAc transport via diffusion (extracellular to periplasm)	0.875	0.818	0.997	0.789	0.719	0.641		1	1	1	1	1	1
1,6-anhydrous-N-Acetylmuramate kinase	0.986	0.836	0.869	1	1	1		0.997	0.909	0.979	0.72	0.937	0.911
anthranilate phosphoribosyltransferase	1	1	1	0.008	0.036	1		0.998	0.957	0.976	0.674	0.926	0.826
anthranilate synthase	0.535	1	1	0.011	0.039	0.678		0.998	0.957	0.975	0.672	0.924	0.844
L-2-amino-3-oxobutanoate decarboxylation (spontaneous)	1	1	1	1	1	1		0.995	0.917	0.959	0.823	0.944	0.966
8-amino-7-oxononanoate synthase	1	1	1	1	1	0.189		0.745	0.713	0.772	1	0.743	1
Ap4A hydrolase	1	1	1	1	1	1		0.997	0.91	0.924	0.936	0.972	0.97
Ap4A synthetase	1	1	1	1	1	1		0.997	0.91	0.924	0.936	0.972	0.97
Ap5A hydrolase	1	1	1	1	1	1		1	1	1	1	1	1
aminopropylcadaverine synthase	1	1	1	1	1	1		0.934	0.925	0.952	0.951	0.92	0.877
acyl-phosphate:glycerol-3-phosphate acyltransferase (C12:0)	1	1	1	1	1	1		0.994	0.904	0.962	0.82	0.849	0.795
acyl-phosphate:glycerol-3-phosphate acyltransferase (C14:0)	1	1	1	1	1	1		0.663	0.912	0.959	0.93	0.943	0.985
acyl-phosphate:glycerol-3-phosphate acyltransferase (C14:1)	1	1	1	1	1	1		0.999	0.967	0.996	0.506	0.754	0.614
acyl-phosphate:glycerol-3-phosphate acyltransferase (C16:0)	1	1	1	1	1	1		0.881	0.813	0.868	0.876	0.83	0.825
acyl-phosphate:glycerol-3-phosphate acyltransferase (C16:1)	1	1	1	1	1	1		0.413	0.843	0.906	0.879	0.981	0.946
acyl-phosphate:glycerol-3-phosphate acyltransferase (C18:0)	1	1	1	1	1	1		0.863	0.721	0.808	0.739	0.832	0.805
acyl-phosphate:glycerol-3-phosphate acyltransferase (C18:1)	1	1	1	1	1	1		0.656	0.891	0.949	0.673	0.969	0.909
acylphosphatase (C12:0)	1	1	1	1	1	1		0.995	0.873	0.966	0.919	0.972	0.97
acylphosphatase (C14:0)	1	1	1	1	1	1		0.581	0.517	0.654	0.87	0.975	0.965
acylphosphatase (C14:1)	1	1	1	1	1	1		0.988	0.964	0.923	0.523	0.64	0.851
acylphosphatase (C16:0)	1	1	1	1	1	1		0.606	0.483	0.592	0.844	0.808	0.791
acylphosphatase (C16:1)	1	1	1	1	1	1		0.996	0.903	0.979	0.764	0.986	0.9
acylphosphatase (C18:0)	1	1	1	1	1	1		0.984	0.837	0.953	0.998	0.93	0.999
acylphosphatase (C18:1)	1	1	1	1	1	1		0.985	0.878	0.975	0.891	0.982	0.978
aminopropanol dehydrogenase reversible	1	1	1	1	1	1		0.932	0.931	0.942	0.949	0.932	0.899
5-amino-6-(5-phosphoribosylamino)uracil reductase	1	1	1	1	1	1		0.891	0.486	0.989	0.622	0.524	0.785
L-arabinose isomerase	1	1	1	1	1	0.089		1	1	1	1	1	0
aerobactin reductase	1	1	1	1	1	1		0.999	0.948	0.996	0.354	0.184	0.165
aerobactin reductase	1	1	1	1	1	1		0.999	0.938	0.971	0.974	0.993	0.988
aerobactin reductase	1	1	1	1	1	1		0.838	0.386	0.861	0.249	0.265	0.481
aerobactin transport via ABC system (periplasm)	1	1	1	1	1	1		0.815	0.756	0.821	0.817	0.787	0.702
aerobactin Fe-loading reaction (spontaneous)	1	1	1	1	1	1		0.882	0.814	0.873	0.921	0.983	0.99
aerobactin secretion (to extracellular)	1	1	1	1	1	1		0.998	0.958	0.975	0.788	0.989	0.958
aerobactin transport via ton system (extracellular)	1	1	1	1	1	1		0.815	0.756	0.821	0.817	0.787	0.702
aerobactin secretion (to periplasm)	1	1	1	1	1	1		0.998	0.958	0.975	0.788	0.989	0.958
arbutin transport via PEP:Pyr PTS (periplasm)	1	1	1	1	1	1		1	1	1	0.001	1	1
arbutin transport via diffusion (extracellular to periplasm)	1	1	1	1	1	1		1	1	1	0.037	1	1
L-arabinose transport via ABC system (periplasm)	1	1	1	1	1	1		0.6	0.904	0.944	0.8	0.864	0.812
L-arabinose transport via proton symport (periplasm)	0.999	0.873	0.914	0.88	0.97	0.942		0.998	0.881	0.955	0.749	0.965	0.95
L-arabinose transport via proton antiport (periplasm)	1	1	1	1	1	1		0.999	0.908	0.959	0.858	0.976	0.968
L-arabinose transport via diffusion (extracellular to periplasm)	1	1	1	1	1	0.003		1	1	1	1	1	0.103
Arginine/agmatine antiport (periplasm)	0.499	0.418	0.515	0.768	0.752	0.608		0.975	0.899	0.944	0.964	0.992	0.981
arginine decarboxylase	1	1	1	1	1	1		0.998	0.942	0.987	0.694	0.748	0.641
arginine decarboxylase	1	1	1	1	1	1		0.819	0.789	0.821	0.999	0.929	0.999
arginine/ornithine antiporter (periplasm)	1	1	1	0.013	1	0.053		0.88	0.819	0.845	0.937	0.975	0.989
argininosuccinate lyase	0.937	0.908	0.947	0.95	0.93	0.899		0.745	0.943	0.978	0.857	0.976	0.961
argininosuccinate synthase	1	1	1	1	1	1		0.745	0.943	0.978	0.857	0.976	0.961
Arginyl-tRNA synthetase	1	1	1	1	1	1		0.94	0.926	0.938	0.944	0.942	0.909
L-arginine transport via ABC system (periplasm)	1	1	1	1	1	1		0.973	0.74	0.9	0.685	0.767	0.679
L-arginine transport out via proton antiport (cytoplasm to periplasm)	1	1	1	1	1	1		0.795	0.691	0.798	0.837	0.949	0.964
L-arginine transport via diffusion (extracellular to periplasm)	0.902	0.836	0.887	0.586	0.476	0.378		1	1	1	0.056	1	0.09
aspartate-semialdehyde dehydrogenase	0.814	0.637	0.702	0.934	0.989	0.969		0.013	0.124	0.388	0.051	0.016	0.571
L-ascorbate 6-phosphate lactonase	1	1	1	1	1	1		1	1	1	1	0.198	1
L-ascorbate transport via PEP:Pyr PTS (periplasm)	1	1	1	1	1	1		1	1	1	1	1	1
L-ascorbate transport via diffusion (extracellular to periplasm)	1	1	1	1	1	1		1	1	1	1	1	1
L-asparaginase	1	1	1	1	1	1		0.97	0.852	0.933	0.828	0.935	0.907
L-asparaginase	1	1	1	1	1	1		0.995	0.926	0.963	0.849	0.867	0.817
asparagine synthase (glutamine-hydrolysing)	1	1	1	1	1	1		0.809	0.714	0.794	0.752	0.749	0.641
asparagine synthetase	1	1	1	1	1	1		0.993	0.899	0.907	0.815	0.963	0.936
Asparaginyl-tRNA synthetase	1	1	1	1	1	1		0.927	0.936	0.943	0.946	0.948	0.911
L-asparagine transport via ABC system (periplasm)	1	1	1	1	1	1		0.6	0.905	0.944	0.8	0.864	0.812
L-asparagine reversible transport via proton symport (periplasm)	0.871	0.804	0.993	0.461	0.353	0.697		1	1	1	1	1	1
L-asparagine transport via diffusion (extracellular to periplasm)	0.996	0.904	0.98	0.959	0.986	0.984		1	1	1	1	1	1
arsenite efflux via ATP hydrolysis (periplasm)	1	1	1	1	1	1		1	1	1	1	1	1
arsenite transport via diffusion (extracellular to periplasm)	1	1	1	1	1	1		0.938	0.923	0.937	0.959	0.948	0.907
aspartate 1-decarboxylase	1	1	0	0	0	1		0.216	0.007	0.134	0.173	0.091	0.012
aspartate carbamoyltransferase	1	1	1	1	1	1		0.746	0.954	0.979	0.377	0.365	0.694
aspartate kinase	0.016	0.147	0.088	0.066	0.02	0.615		0.814	0.637	0.705	0.934	0.989	0.969
L-aspartate oxidase	1	1	1	1	1	1		0.839	0.418	0.879	0.584	0.469	0.714
L-aspartate oxidase	1	1	1	1	1	1		0.839	0.418	0.878	0.579	0.469	0.714
L-aspartate oxidase	1	1	1	1	1	1		0.839	0.418	0.877	0.579	0.469	0.714
L-aspartate oxidase	1	1	1	1	1	1		0.837	0.418	0.878	0.581	0.469	0.714
L-aspartase	1	1	1	1	1	1		0.882	0.804	0.866	0.885	0.86	0.827
aspartate transaminase	0.996	0.873	0.965	0.89	0.858	0.795		0.999	0.756	0.562	0	0	0.044
Aspartyl-tRNA synthetase	1	1	1	1	1	1		0.933	0.93	0.937	0.927	0.937	0.916
L-aspartate transport via ABC system (periplasm)	1	1	1	1	1	1		0.973	0.901	0.939	0.967	0.985	0.988
Aspartate transport via proton symport (2 H) (periplasm)	1	1	1	1	1	1		0.999	0.911	0.981	0.743	0.96	0.905
L-asparate transport via proton symport (3 H) (periplasm)	1	1	1	1	1	1		0.996	0.876	0.955	0.715	0.956	0.959
L-aspartate transport in via proton symport (periplasm)	1	1	1	1	1	1		1	1	1	1	1	1
L-aspartate transport in via proton symport (periplasm) reversible	1	1	1	1	1	1		0.996	0.933	0.983	0.961	0.972	0.986
L-aspartate transport via diffusion (extracellular to periplasm)	0.986	0.922	0.948	0.77	0.786	0.701		1	0.071	1	0.05	0.062	1
arsenate reductase	1	1	1	1	1	1		1	1	1	1	1	1
Arginine succinyltransferase	1	1	1	1	1	0.028		0.812	0.777	0.938	0.65	0.987	0.914
L-allo-threonine dehydrogenase	0.999	0.927	0.98	0.808	0.78	0.687		0.081	1	0.053	1	0.068	1
ATP amine hydrolysis (spontaneous)	1	1	1	1	1	0.17		0.995	0.837	0.938	0.924	0.949	0.963
ATP maintenance requirement	1	1	1	1	1	1		0.744	0.942	0.977	0.939	0.987	0.977
ATP phosphoribosyltransferase	1	1	1	0.33	1	0.56		0.878	0.849	0.997	0.755	0.758	0.674
ATP synthase (four protons for one ATP) (periplasm)	0.999	0.887	0.901	0.958	0.984	0.976		0.878	0.762	0.829	0.025	0.017	0.01
beta-alanine transport in via proton symport (periplasm)	1	1	1	1	1	1		1	1	0.005	0.006	0.003	1
beta-alanine transport via diffusion (extracellular to periplasm)	1	1	0.057	0.054	0.053	1		1	1	0.057	0.064	0.059	1
betaine-aldehyde dehydrogenase	1	1	1	1	1	1		0.925	0.919	0.952	0.954	0.94	0.906
betaine-aldehyde dehydrogenase	1	1	1	1	1	1		0.925	0.919	0.952	0.954	0.94	0.906
bis-molybdenum cofactor synthase	1	1	1	1	1	1		0.539	0.486	0.591	0.843	0.797	0.708
bis-molybdopterin guanine dinucleotide synthase (single GDP)	1	1	1	1	1	1		0.581	0.527	0.629	0.889	0.856	0.783
bis-molybdopterin guanine dinucleotide synthase	1	1	1	1	1	1		0.62	0.581	0.662	0.931	0.929	0.889
3',5'-bisphosphate nucleotidase	1	1	1	1	1	1		0.992	0.913	0.973	0.938	0.982	0.987
Biotin sulfoxide reductase	1	1	1	1	1	1		1	1	1	1	1	1
Biotin sulfoxide reductase	1	1	1	1	1	1		1	1	1	1	1	1
Biotin transport via proton symport (periplasm)	1	1	1	1	1	1		1	1	1	0.004	1	0.008
Biotin transport via diffusion (extracellular to periplasm)	1	1	1	0.047	1	0.109		1	1	1	0.056	1	0.099
Biotin synthase	0.931	0.911	0.932	1	0.912	1		0.928	0.927	0.94	0.999	0.936	1
Acetyl-CoA:butyrate-CoA transferase	1	1	1	1	1	1		1	1	1	0.003	0.009	0.029
butanesulfonate transport via ABC system (periplasm)	1	1	1	1	1	1		1	1	1	0.004	0.004	0.014
butanesulfonate transport via diffusion (extracellular to periplasm)	1	1	1	0.048	0.057	0.091		1	1	1	0.051	0.078	0.097
Butyrate transport via proton symport, reversible (periplasm)	1	1	1	0.001	0.002	0.013		1	1	1	1	1	1
Butyrate transport via diffusion (extracellular to periplasm)	1	1	1	0.001	0.006	0.018		1	1	1	1	1	1
tungsten bispterin guanine dinucleotide synthase (single GDP)	1	1	1	1	1	1		0.881	0.858	0.874	0.914	0.876	0.828
tungsten bispterin guanine dinucleotide synthase	1	1	1	1	1	1		0.932	0.925	0.933	0.952	0.931	0.905
tungsten bispterin cofactor synthase	1	1	1	1	1	1		0.814	0.799	0.811	0.868	0.788	0.739
calcium (Ca+2) transport out via proton antiport (periplasm)	1	1	1	1	1	1		1	1	1	1	1	1
calcium (Ca+2) transport via diffusion (extracellular to periplasm)	1	1	1	1	1	1		0.76	0.732	0.805	0.893	0.869	0.812
Lysine/Cadaverine antiporter (periplasm)	1	1	1	1	1	1		0.995	0.947	0.97	0.786	0.854	0.774
catalase	1	1	1	1	1	1		1	1	1	1	1	1
calcium / sodium antiporter (1:1)	1	1	1	1	1	1		1	1	1	1	1	1
Cobinamide adenyltransferase	0.929	0.925	0.957	0.966	0.942	0.903		1	1	1	1	1	1
Cobinamide transport via ton system (extermal)	1	1	1	1	1	1		1	1	1	1	1	1
Cobinamide transport via ABC system (uptake, periplasm)	1	1	1	1	1	1		1	1	1	1	1	1
Cob(1)alamin transport via ABC system (periplasm)	1	0.449	0.334	1	0.416	0.512		0.859	0.836	0.898	0.867	0.87	0.798
Cob(1)alamin transport via ton system (extermal)	1	0.491	0.376	1	0.446	0.558		0.798	0.775	0.839	0.824	0.82	0.713
cob(I)alamin adenosyltransferase	1	0.391	0.303	1	0.368	0.459		0.934	0.919	0.944	0.927	0.936	0.887
carbamate deaminase	0.941	0.939	0.96	0.954	0.935	0.909		0.993	0.895	0.944	0.751	0.969	0.953
Carbamate kinase	0.663	0.898	0.956	0.986	0.846	0.985		0.998	0.959	0.994	0.72	0.982	0.947
carbamoyl-phosphate synthase (glutamine-hydrolysing)	1	1	1	1	1	1		0.973	0.903	0.92	0.858	0.985	0.966
7-cyano-7-carbaguanine synthase	1	1	1	1	1	1		0.88	0.86	0.994	0.906	0.884	0.827
Cadmium (Cd+2) ABC transporter (periplasm)	1	1	1	1	1	1		0.997	0.894	0.951	0.791	0.775	0.682
cadmium (Cd+2) transport out via proton antiport (periplasm)	1	1	1	1	1	1		0.999	0.896	0.964	0.837	0.985	0.962
cadmium (Cd+2) transport via diffusion (extracellular to periplasm)	1	1	1	1	1	1		1	1	1	1	1	1
cadmium (+2) transport in via permease (no H+)	1	1	1	1	1	1		0.999	0.896	0.964	0.832	0.98	0.958
CDP-Diacylglycerol pyrophostatase (n-C12:0)	1	1	1	1	1	1		0.997	0.91	0.924	0.935	0.978	0.969
CDP-Diacylglycerol pyrophostatase (n-C14:0)	1	1	1	1	1	1		0.832	0.786	0.831	0.921	0.963	0.971
CDP-Diacylglycerol pyrophostatase (n-C14:1)	1	1	1	1	1	1		0.997	0.91	0.924	0.994	0.904	0.991
CDP-Diacylglycerol pyrophostatase (n-C16:0)	1	1	1	1	1	1		0.997	0.91	0.924	0.935	0.977	0.969
CDP-Diacylglycerol pyrophostatase (n-C16:1)	1	1	1	1	1	1		0.997	0.91	0.924	0.935	0.978	0.969
CDP-Diacylglycerol pyrophostatase (n-C18:0)	1	1	1	1	1	1		0.997	0.91	0.924	0.994	0.903	0.991
CDP-Diacylglycerol pyrophostatase (n-C18:1)	1	1	1	1	1	1		0.997	0.919	0.929	0.935	0.973	0.968
7-cyano-7-deazaguanine reductase	1	1	1	1	1	1		0.922	0.936	0.946	0.955	0.944	0.913
7-deaza-7-carboxyguanine synthase	1	1	1	1	1	1		0.83	0.797	0.985	0.856	0.989	0.742
4-(cytidine 5'-diphospho)-2-C-methyl-D-erythritol kinase	1	1	0.103	1	1	1		0.065	0.031	0.143	0.118	0.189	0.027
cyclopropane fatty acid synthase (Phosphatidylethanolamine, n-C16:0)	1	1	1	1	1	1		0.923	0.912	0.95	0.954	0.934	0.91
cyclopropane fatty acid synthase (Phosphatidylglycerol, n-C16:0)	1	1	1	1	1	1		0.931	0.927	0.939	0.957	0.925	0.88
cyclopropane fatty acid synthase (Phosphatidylethanolamine, n-C18:0)	1	1	1	1	1	1		0.935	0.917	0.958	0.95	0.934	0.882
cyclopropane fatty acid synthase (Phosphatidylglycerol, n-C18:0)	1	1	1	1	1	1		0.941	0.921	1	0.937	0.934	0.901
L-Cysteinylglycine (Cys-Gly) transport via ABC system (periplasm)	1	1	1	1	1	1		0.663	0.926	0.96	0.707	0.674	0.887
L-Cysteinylglycine transport via diffusion (extracellular to periplasm)	0.981	0.865	0.898	0.841	0.944	0.916		1	1	1	1	1	1
choline transport via ABC system (periplasm)	1	1	1	1	1	1		1	1	1	0.014	1	1
choline transport via proton symport (periplasm)	1	1	1	1	1	1		1	1	1	0.014	1	1
choline transport via diffusion (extracellular to periplasm)	1	1	1	0.007	1	1		1	1	1	1	1	1
choline dehydrogenase	1	1	1	1	1	1		0.87	0.842	0.891	0.906	0.868	0.821
chorismate mutase	1	1	1	0.05	1	1		0.773	0.32	0.821	0.91	0.97	0.973
chorismate synthase	0.971	0.715	0.771	0.989	0.975	0.954		0.991	0.871	0.969	0.942	0.987	0.986
Chorismate pyruvate lyase	1	1	1	0.095	0.127	0.165		0.509	0.476	0.542	0.922	0.861	0.756
chitobiose transport via PEP:Pyr PTS (periplasm)	1	1	1	1	1	1		1	1	1	1	1	1
chitobiose transport via diffusion (extracellular to periplasm)	1	1	1	1	1	1		1	1	1	1	1	1
Cinnamate dioxygenase	1	1	1	1	1	1		1	1	1	1	1	0.08
Citrate lyase	1	1	1	1	1	1		0.985	0.882	0.973	0.928	0.991	0.984
citrate transport out via proton antiport (periplasm)	1	1	1	1	1	1		0.996	0.875	0.971	0.749	0.754	0.64
Citrate transport via succinate antiport (periplasm)	1	1	1	1	1	1		0.997	0.968	0.983	0.83	0.853	0.81
citrate transport via diffusion (extracellular to periplasm)	0.881	0.822	0.874	0.966	0.995	0.995		0.077	0.075	1	1	0.068	1
cold lipid A transport via ABC system (periplasm to extracellular)	0.928	0.935	0.949	0.95	0.936	0.903		0.999	0.984	0.996	0.791	0.511	0.622
cardiolipin hydrolase (periplasm, n-C12:0)	1	1	1	1	1	1		0.998	0.895	0.969	0.769	0.824	0.788
cardiolipin hydrolase (periplasm, n-C14:0)	1	1	1	1	1	1		0.998	0.873	0.983	0.792	0.771	0.707
cardiolipin hydrolase (periplasm, n-C14:1)	1	1	1	1	1	1		0.998	0.884	0.98	0.984	0.993	0.996
cardiolipin hydrolase (periplasm, n-C16:0)	1	1	1	1	1	1		0.997	0.946	0.965	0.758	0.847	0.805
cardiolipin hydrolase (periplasm, n-C16:1)	1	1	1	1	1	1		0.483	0.444	0.558	0.776	0.505	0.617
cardiolipin hydrolase (periplasm, n-C18:0)	1	1	1	1	1	1		0.993	0.85	0.981	0.888	0.962	0.962
cardiolipin hydrolase (periplasm, n-C18:1)	1	1	1	1	1	1		0.694	0.61	0.706	0.836	0.979	0.95
cardiolipin synthase (periplasmic, n-C12:0)	1	1	1	1	1	1		0.998	0.895	0.969	0.769	0.824	0.788
cardiolipin synthase (periplasmic, n-C14:0)	1	1	1	1	1	1		0.998	0.873	0.983	0.792	0.771	0.707
cardiolipin synthase (periplasmic, n-C14:1)	1	1	1	1	1	1		0.998	0.884	0.98	0.984	0.993	0.996
cardiolipin synthase (periplasmic, n-C16:0)	1	1	1	1	1	1		0.91	0.843	0.92	0.999	0.919	1
cardiolipin synthase (periplasmic, n-C16:1)	1	1	1	1	1	1		0.999	0.949	0.996	0.734	0.863	0.802
cardiolipin synthase (periplasmic, n-C18:0)	1	1	1	1	1	1		0.993	0.85	0.981	0.888	0.962	0.962
cardiolipin synthase (periplasmic, n-C18:1)	1	1	1	1	1	1		0.781	0.721	0.792	0.995	0.78	0.978
chloride transport out via proton antiport (2:1) (periplasm)	1	1	1	1	1	1		0.944	0.931	0.926	0.921	0.933	0.888
chloride (Cl-1) transport via diffusion (extracellular to periplasm)	1	1	1	1	1	1		0.88	0.856	0.864	0.871	0.868	0.793
CMP nucleosidase	1	1	1	1	1	1		0.986	0.863	0.934	0.895	0.972	0.962
CMP transport via diffusion (extracellular to periplasm)	1	1	1	1	1	1		1	1	1	1	1	1
Chloramphenicol transport via diffusion (extracellular to periplasm)	1	1	1	1	1	1		0.772	0.655	0.773	0.983	0.536	0.946
Chloramphenicol transport via TolC system	1	1	1	1	1	1		0.772	0.655	0.773	0.983	0.536	0.946
CO2 transport via diffusion (extracellular to periplasm)	0.998	0.951	0.951	0.796	0.786	0.681		0.811	0.727	0.76	0.794	0.789	0.685
CO2 transporter via diffusion (periplasm)	0.975	0.868	0.953	0.861	0.845	0.819		1	0.953	0.987	0.672	0.948	0.943
Cobalt (Co+2) ABC transporter (periplasm)	1	1	1	1	1	1		0.997	0.894	0.951	0.791	0.775	0.682
cobalt (Co+2) transport out via proton antiport (periplasm)	1	1	1	1	1	1		0.999	0.896	0.964	0.837	0.985	0.962
cobalt (Co+2) transport via diffusion (extracellular to periplasm)	1	1	1	1	1	1		0.855	0.841	0.878	0.898	0.865	0.808
cobalt transport in via permease (no H+)	1	1	1	1	1	1		0.999	0.896	0.964	0.832	0.98	0.958
Lipid A core kinase (periplasm)	1	1	1	1	1	1		0.616	0.575	0.64	0.939	0.984	0.995
core oligosaccharide lipid A diphosphate transport via ABC system (periplasm to extracellular)	1	1	1	1	1	1		0.616	0.577	0.64	0.942	0.985	0.996
core oligosaccharide lipid A transport via ABC system (periplasm)	0.627	0.605	0.71	0.702	0.658	0.582		0.998	0.982	0.995	0.973	0.992	1
core oligosaccharide lipid A transport via ABC system (periplasm to extracellular)	1	1	1	1	1	1		0.745	0.963	0.981	0.793	0.836	0.811
coprogen(Fe(III)) reductase	1	1	1	1	1	1		1	0.969	0.992	0.913	0.985	0.989
coprogen(Fe(III)) reductase	1	1	1	1	1	1		0.772	0.674	0.786	0.922	0.985	0.973
coprogen(Fe(III)) reductase	1	1	1	1	1	1		0.974	0.848	0.959	0.961	0.994	0.989
coprogen unloaded secretion (extracellular)	1	1	1	1	1	1		0.997	0.924	0.954	0.968	0.992	0.99
coprogen unloaded secretion	1	1	1	1	1	1		0.997	0.924	0.954	0.968	0.992	0.99
coprogen transport via ABC system (periplasm)	1	1	1	1	1	1		0.384	0.35	0.463	0.749	0.446	0.613
coprogen Fe-loading reaction (spontaneaous)	1	1	1	1	1	1		0.996	0.932	0.984	0.786	0.982	0.958
Coprogen transport via ton system (extracellular)	1	1	1	1	1	1		0.384	0.35	0.463	0.749	0.446	0.613
6-carboxy-5,6,7,8-tetrahydropterin synthase	1	1	1	1	1	1		0.777	0.752	0.976	0.827	0.978	0.673
cyclic pyranopterin monophosphate synthase	0.911	0.892	0.914	0.921	0.905	0.899		0.389	0.339	0.439	0.498	0.376	0.276
coproporphyrinogen oxidase (O2 required)	1	1	1	1	1	1		0.989	0.91	0.979	0.983	0.533	0.946
Oxygen Independent coproporphyrinogen-III oxidase	1	1	1	1	1	1		0.746	0.949	0.978	0.807	0.762	0.657
gamma-butyrobetainyl-CoA: carnitine CoA transferase	0.941	0.94	0.952	0.959	0.931	0.913		1	1	1	1	1	1
Carnitine-CoA Ligase	1	1	1	1	1	1		0.758	0.733	0.81	0.821	0.764	0.659
carnitine-CoA racemase	0.809	0.794	0.863	0.859	0.827	0.725		0.939	0.928	0.94	0.953	0.919	0.909
crotonobetainyl-CoA: carnitine CoA transferase	1	1	1	1	1	1		0.644	0.607	0.729	0.734	0.66	0.544
Carnityl-CoA dehydratse	1	1	1	1	1	1		0.801	0.773	0.859	0.842	0.817	0.75
D-Carnitine-CoA Ligase	1	1	1	1	1	1		0.758	0.733	0.81	0.821	0.764	0.659
D-carnitine transport via ABC system (periplasm)	1	1	1	1	1	1		0.6	0.904	0.944	0.8	0.864	0.812
D-carnitine outward transport (H+ antiport)	0.999	0.904	0.959	0.555	0.942	0.805		1	1	1	1	1	1
D-carnitine transport via diffusion (extracellular to periplasm)	1	1	1	1	1	1		1	1	1	1	1	1
L-carnitine transport via ABC system (periplasm)	1	1	1	1	1	1		0.6	0.904	0.944	0.8	0.864	0.812
L-carnitine outward transport (H+ antiport)	1	1	1	1	1	1		0.626	0.589	0.723	0.718	0.656	0.546
Carnitine/butyrobetaine antiporter (periplasm)	1	1	1	1	1	1		1	0.131	1	1	1	1
L-carnitine/D-carnitine antiporter (periplasm)	1	1	1	1	1	1		0.626	0.589	0.723	0.718	0.656	0.546
L-carnitine transport via diffusion (extracellular to periplasm)	0.954	0.961	0.962	0.965	0.943	0.934		1	1	1	1	1	1
citrate synthase	1	1	1	1	1	1		0.66	0.908	0.957	0.674	0.846	0.804
Cytosine deaminase	1	1	1	1	1	1		0.984	0.959	0.943	0.635	0.798	0.635
cytosine transport in via proton symport (periplasm)	1	1	1	1	1	1		1	1	1	1	1	1
cytosine transport via diffusion (extracellular to periplasm)	1	1	1	1	1	1		1	1	1	1	1	1
Crotonobetaine-CoA Ligase	1	1	1	1	1	1		0.758	0.733	0.81	0.821	0.764	0.659
crotonobetaine transport via ABC system (periplasm)	1	1	1	1	1	1		0.6	0.904	0.944	0.8	0.864	0.812
cronobetaine outward transport (H+ antiport)	0.6	0.904	0.944	0.8	0.864	0.812		1	1	1	1	1	1
3-cis-2-trans-enoyl-CoA isomerase	0.993	0.893	0.966	0.648	0.97	0.876		0.879	0.795	0.863	0.913	0.97	0.96
3-cis-2-trans-enoyl-CoA isomerase	0.996	0.9	0.977	0.769	0.992	0.934		0.996	0.891	0.922	0.963	0.979	0.969
3-cis-2-trans-enoyl-CoA isomerase	0.699	0.085	0.472	0.98	0.573	0.333		0.996	0.901	0.967	0.764	0.987	0.933
CTP synthase (glutamine)	0.54	1	1	1	1	1		0.996	0.939	0.937	0.892	0.964	0.954
Cuprous Oxidase (Cu+1)	1	1	1	1	1	1		1	1	1	1	1	1
Copper (Cu +1) ABC transporter (periplasm)	1	1	1	1	1	1		1	1	1	1	1	1
Copper (Cu+2) ABC transporter (periplasm)	1	1	1	1	1	1		0.996	0.876	0.97	0.993	0.912	0.992
copper (Cu+2) transport via diffusion (extracellular to periplasm)	0.929	0.936	0.946	0.776	0.679	0.586		0.767	0.725	0.804	0.803	0.761	0.68
copper transport in via permease (no H+)	1	1	1	1	1	1		0.567	0.491	0.587	0.341	0.405	0.277
copper transport out via proton antiport	1	1	1	1	1	1		1	1	1	1	1	1
copper (Cu+1) transport via diffusion (extracellular to periplasm)	1	1	1	1	1	1		1	1	1	1	1	1
Cyanide sulfurtransferase	1	1	1	1	1	1		0.922	0.92	0.94	0.949	0.935	0.885
Cyanide sulfurtransferase (periplasmic)	1	1	1	1	1	1		1	1	1	1	1	1
Cyanide transport via diffusion (extracellular to periplasm)	1	1	1	1	1	1		1	1	1	1	1	1
Cyanate aminohydrolase	1	1	1	1	1	1		1	1	1	1	1	1
Cyanate transport via proton symport (periplasm)	1	1	1	1	1	1		1	1	1	1	1	1
Cyanate transport via diffusion (extracellular to periplasm)	1	1	1	1	1	1		1	1	1	1	1	1
D-cysteine desulfhydrase	1	1	1	1	1	1		1	1	1	1	1	1
Cysteine Desulfhydrase	1	1	1	1	1	1		0.3	0.266	0.366	0.73	0.303	0.524
D-cysteine uptake via ABC system (periplasm)	1	1	1	1	1	1		1	1	1	1	1	1
D-cysteine transport via diffusion (extracellular to periplasm)	1	1	1	1	1	1		1	1	1	1	1	1
cysteine synthase	1	1	1	1	1	1		0.992	0.921	0.977	0.8	0.885	0.958
L-cysteine sulfinic acid desulfurase	1	1	1	1	1	1		1	1	1	1	1	1
cystathionine b-lyase	1	1	1	1	1	1		0.573	0.892	0.924	0.603	0.538	0.451
Cysteinyl-tRNA synthetase	1	1	1	1	1	1		0.934	0.912	0.941	0.958	0.924	0.904
L-cysteine export via ABC system (cytoplasm to periplasm)	1	1	1	1	1	1		0.995	0.893	0.972	0.531	0.646	0.759
L-cysteine uptake via ABC system (periplasm)	1	1	1	1	1	1		0.998	0.93	0.966	0.952	0.978	0.984
L-cysteine transport via diffusion (extracellular to periplasm)	0.995	0.929	0.987	0.816	0.859	0.813		1	1	1	1	1	1
L-cysteine export via facilitated transport	1	1	1	1	1	1		0.997	0.881	0.965	0.601	0.585	0.466
cytochrome oxidase bd (menaquinol-8: 2 protons) (periplasm)	1	1	1	1	1	1		0.618	0.567	0.642	0.851	0.793	0.709
cytochrome oxidase bd (ubiquinol-8: 2 protons) (periplasm)	1	1	1	1	1	1		0.997	0.948	0.994	0.722	0.833	0.81
cytochrome oxidase bo3 (ubiquinol-8: 4 protons) (periplasm)	1	1	1	1	1	1		0.663	0.918	0.959	0.737	0.976	0.953
cytidine deaminase	1	1	1	1	1	1		0.998	0.95	0.936	0.954	0.978	0.988
Cytidine hydrolase	1	1	1	1	1	1		0.882	0.828	0.872	0.777	0.851	0.793
cytidine kinase (GTP)	1	1	1	1	1	1		0.993	0.934	0.938	0.773	0.838	0.762
cytidine transport in via proton symport (periplasm)	1	1	1	1	1	1		0.101	1	1	1	1	0.191
cytidine transport in via proton symport, reversible (periplasm)	1	1	1	1	1	1		0.101	1	1	1	1	0.191
cytidine transport via diffusion (extracellular to periplasm)	0.995	0.953	0.962	0.925	0.975	0.958		1	1	1	1	1	0.088
cytidylate kinase (CMP)	0.988	0.865	0.857	0.955	0.985	0.968		0.994	0.879	0.953	0.86	0.962	0.967
cytidylate kinase (dCMP)	0.956	0.825	0.943	0.9	0.966	0.949		0.998	0.904	0.938	0.903	0.97	0.966
D-lactate transport via proton symport (periplasm)	0.999	0.963	0.995	0.603	0.598	0.513		1	1	1	1	1	1
D-lactate transport via diffusion (extracellular to periplasm)	0.999	0.964	0.995	0.605	0.598	0.513		1	1	1	1	1	1
D-Amino acid dehydrogenase	1	1	1	1	1	1		0.993	0.935	0.947	0.857	0.974	0.946
Deoxyadenosine deaminase	1	1	1	1	1	1		0.739	0.946	0.972	0.513	0.733	0.578
deoxyadenylate kinase	0.745	0.949	0.974	0.906	0.964	0.957		0.99	0.864	0.904	0.744	0.741	0.634
deoxyadenosine transport in via proton symport (periplasm)	1	1	1	1	1	1		1	0.036	1	1	1	1
deoxyadenosine transport via diffusion (extracellular to periplasm)	1	0.016	1	1	1	1		1	1	1	1	1	1
diacylglycerol kinase (n-C12:0)	1	1	1	1	1	1		0.999	0.936	0.922	0.951	0.973	0.976
diacylglycerol kinase (n-C14:0)	1	1	1	1	1	1		0.997	0.894	0.951	0.993	0.891	0.989
diacylglycerol kinase (n-C14:1)	1	1	1	1	1	1		0.997	0.894	0.951	0.791	0.775	0.682
diacylglycerol kinase (n-C16:0)	1	1	1	1	1	1		0.996	0.958	0.968	0.904	0.973	0.967
diacylglycerol kinase (n-C16:1)	1	1	1	1	1	1		0.997	0.894	0.951	0.791	0.775	0.682
diacylglycerol kinase (n-C18:0)	1	1	1	1	1	1		0.997	0.894	0.951	0.791	0.775	0.682
diacylglycerol kinase (n-C18:1)	1	1	1	1	1	1		0.997	0.894	0.951	0.791	0.775	0.682
D-alanine transport in via proton symport (periplasm)	1	1	1	1	1	1		0.958	0.881	0.935	0.878	0.959	0.969
D-Alanine transport via diffusion (extracellular to periplasm)	0.798	0.714	0.809	0.941	0.997	0.984		1	1	0.059	0.056	0.071	1
dAMP transport via diffusion (extracellular to periplasm)	1	0.087	1	1	1	1		1	0.071	1	1	1	1
2,3-diaminopropionate amonnia lyase	1	1	1	1	1	1		1	1	1	1	1	1
diaminopimelate decarboxylase	1	1	1	1	1	1		0.996	0.968	0.989	0.896	0.981	0.988
diaminopimelate epimerase	0.937	0.932	0.947	0.95	0.929	1		0.999	0.928	0.963	0.846	0.971	0.946
M-diaminopimelic acid ABC transport (periplasm)	1	1	1	1	1	1		1	1	1	1	1	0.01
1,5-Diaminopentane transport via diffusion (extracellular to periplasm)	0.995	0.948	0.97	0.786	0.854	0.774		0.932	0.921	0.949	0.954	0.933	0.899
CDP-diacylglycerol synthetase (n-C12:0)	1	1	1	1	1	1		0.999	0.888	0.961	0.886	0.98	0.971
CDP-diacylglycerol synthetase (n-C14:0)	1	1	1	1	1	1		0.995	0.902	0.922	0.906	0.982	0.976
CDP-diacylglycerol synthetase (n-C14:1)	1	1	1	1	1	1		0.999	0.899	0.961	0.897	0.974	0.961
CDP-diacylglycerol synthetase (n-C16:0)	1	1	1	1	1	1		0.999	0.915	0.973	0.853	0.983	0.965
CDP-diacylglycerol synthetase (n-C16:1)	1	1	1	1	1	1		0.998	0.892	0.961	0.925	0.985	0.987
CDP-diacylglycerol synthetase (n-C18:0)	1	1	1	1	1	1		0.999	0.899	0.961	0.831	0.978	0.95
CDP-diacylglycerol synthetase (n-C18:1)	1	1	1	1	1	1		0.998	0.895	0.963	0.852	0.973	0.966
dATP amine hydrolysis (spontaneous)	1	1	1	1	1	1		0.999	0.927	0.89	0.949	0.984	0.982
3,4-Dihydroxy-2-butanone-4-phosphate synthase	0.884	0.059	0.885	0.044	0.81	0.078		0.688	0.607	0.961	0.739	0.56	0.897
dethiobiotin synthase	1	1	1	1	1	1		0.863	0.847	0.874	1	0.851	1
diacetylchitobiose-6-phosphate hydrolase	1	1	1	1	1	1		1	1	1	1	1	1
Decanoate transport via diffusion (extracellular to periplasm)	1	1	1	1	1	1		1	1	1	1	1	1
dCMP transport via diffusion (extracellular to periplasm)	0.073	0.087	0.05	1	1	1		0.058	0.085	0.048	1	1	1
dCTP deaminase	1	1	1	1	1	1		0.995	0.856	0.964	0.869	0.977	0.976
deoxycytidine deaminase	1	1	1	1	1	1		0.998	0.92	0.971	0.86	0.955	0.928
deoxycytidine transport in via proton symport (periplasm)	1	1	1	1	1	1		0.018	0.032	0.013	1	1	1
deoxycytidine transport via diffusion (extracellular to periplasm)	0.01	0.015	0.008	1	1	1		1	1	1	1	1	1
Fatty acid (dodecanoate) transport via facilitated irreversible diffusion (extracellular to periplasm)	1	1	1	1	1	1		1	0.071	1	1	1	1
2-dehydro-3-deoxygalactonokinase	1	1	1	1	1	1		1	0	1	1	1	1
2-dehydro-3-deoxy-D-gluconate transport via proton symport, reversible (periplasm)	0.436	0	1	1	0	1		1	0.005	1	1	1	1
2-dehydro-3-deoxy-D-gluconate transport via diffusion (extracellular to periplasm)	0.451	0	1	1	0	1		1	0.079	1	1	1	1
2-dehydro-3-deoxygluconokinase	1	1	1	1	1	1		0.465	0	1	1	0	1
3-deoxy-D-arabino-heptulosonate 7-phosphate synthetase	1	1	1	1	1	1		0.99	0.969	0.929	0.938	0.987	0.99
2-dehydro-3-deoxy-6-phosphogalactonate aldolase	0.921	0.936	0.95	0.936	0.928	0.896		1	0	1	1	1	1
deoxyguanylate kinase (dGMP:ATP)	0.975	0.863	0.927	0.945	0.992	0.975		0.99	0.861	0.901	0.876	0.972	0.924
dGMP transport via diffusion (extracellular to periplasm)	1	1	1	1	1	1		1	1	1	1	1	1
deoxyguanosine transport in via proton symport (periplasm)	1	1	1	1	1	1		1	1	1	1	1	1
deoxyguanosine transport via diffusion (extracellular to periplasm)	1	1	1	1	1	1		1	1	1	1	1	1
2,3-dehydroadipyl-CoA hydratase	0.7	0.663	0.76	0.774	0.719	0.585		1	1	1	1	0.033	1
dihydroxy-acid dehydratase (2,3-dihydroxy-3-methylbutanoate)	1	1	1	1	1	1		0.489	0.454	0.573	0.992	0.907	0.992
Dihydroxy-acid dehydratase (2,3-dihydroxy-3-methylpentanoate)	1	1	1	1	1	1		0.982	0.912	0.948	0.642	0.658	0.875
Dihydroxyacetone phosphotransferase	1	1	1	1	1	1		0.82	0.699	0.797	0.932	0.979	0.989
Dihydroxyacetone transport via diffusion (extracellular to periplasm)	0.997	0.895	0.955	0.991	0.896	0.989		1	1	1	1	1	1
Dihydroxyacetone transport via facilitated diffusion (periplasm)	0.997	0.895	0.955	0.991	0.896	0.989		1	1	1	1	1	1
2,3-dihydro-2,3-dihydroxybenzoate dehydrogenase	0.942	0.929	0.945	0.943	0.94	0.903		0.654	0.912	0.945	0.996	0.913	0.962
2,3-dihydroxybenzoate adenylate synthase	1	1	1	1	1	1		0.999	0.971	0.938	0.904	0.976	0.945
2,3-dihydroxybenzoylserine hydrolase	1	1	1	1	1	1		0.737	0.932	0.975	0.459	0.413	0.287
2,3-dihydroxycinnamate dehydrogenase	1	1	1	1	1	1		1	1	1	1	1	0.004
2,3-dihydroxycinnamate 1,2-dioxygenase	1	1	1	1	1	1		0.335	1	1	0.001	0.005	0.098
dihydrodipicolinate reductase (NADPH)	0.193	0.185	1	0.006	1	1		0.999	0.936	0.961	0.879	0.969	0.948
dihydrodipicolinate synthase	0.238	0.264	1	0.02	1	1		0.999	0.933	0.96	0.879	0.969	0.948
dihydrofolate reductase	0.869	0.851	0.885	0.907	0.854	0.805		0.981	0.939	0.967	0.946	0.982	0.981
dihydrofolate synthase	0.938	0.923	0.939	0.953	0.919	0.896		0.608	0.578	0.656	0.684	0.614	0.521
Dihydromonapterin reductase	1	1	1	1	1	1		0.94	0.927	0.952	0.956	0.921	0.895
1,4-dihydroxy-2-naphthoate octaprenyltransferase	1	1	1	1	0.145	1		0.769	0.738	0.793	0.814	0.976	0.675
1,4-dihydroxy-2-napthoyl-CoA synthase	1	1	1	1	0.267	1		0.687	0.633	0.704	0.731	0.945	0.545
1,4-dihydroxy-2-napthoyl-CoA thioesterase	1	1	1	1	0.208	1		0.726	0.677	0.756	0.777	0.961	0.608
dihydroneopterin aldolase reversible	1	1	1	1	1	1		0.516	0.453	0.552	0.588	0.485	0.379
Dihydroneopterin epimerase	1	1	1	1	1	1		0.86	0.862	0.888	0.915	0.859	0.808
dihydoorotic acid dehydrogenase (quinone8)	1	1	1	1	1	1		0.997	0.89	0.934	0.85	0.965	0.924
dihydroorotic acid (menaquinone-8)	1	1	1	1	1	1		0.408	0.835	0.896	0.49	0.397	0.276
Fumarate dependent DHORD	1	1	1	1	1	1		0.374	0.769	0.848	0.907	0.976	0.971
dihydroorotase	0.746	0.954	0.979	0.375	0.365	0.694		0.937	0.921	0.949	1	0.939	0.895
2,3-dihydroxyphenylpropionate dehydrogenase	1	1	1	1	1	1		1	1	1	1	1	1
diaminohydroxyphosphoribosylaminopryrimidine deaminase (25drapp)	1	1	1	1	1	1		0.871	0.444	0.977	0.578	0.489	0.729
dihydropteroate synthase	1	1	1	1	1	1		0.572	0.533	0.619	0.656	0.555	0.465
4,5-dihydroxy-2,3-pentanedione cyclization (spontaneous)	0.877	0.848	0.875	0.894	0.873	0.992		0.672	0.597	0.698	0.602	0.58	0.468
dihydropteridine reductase	1	1	1	1	1	1		1	1	1	1	1	1
dihydropteridine reductase (NADH)	1	1	1	1	1	1		1	1	1	1	1	1
dihydroneopterin triphosphate 2'-epimerase	1	1	1	1	1	1		0.941	0.91	0.943	0.943	0.939	0.908
3-dehydroquinate synthase	0.928	0.916	0.942	0.945	0.949	0.905		0.99	0.969	0.929	0.938	0.987	0.99
3-dehydroquinate dehydratase, irreversible	1	1	1	1	1	1		0.993	0.865	0.968	0.955	0.989	0.987
dIMP transport via diffusion (extracellular to periplasm)	1	1	1	1	1	1		1	1	1	1	1	1
deoxyinosine transport in via proton symport (periplasm)	1	1	1	1	1	1		1	1	1	1	1	1
deoxyinosine transport via diffusion (extracellular to periplasm)	1	1	1	1	1	1		1	1	1	1	1	1
2,5-diketo-D-gluconate reductase	1	1	1	1	1	1		0.06	0.078	1	1	0.073	1
2,5-diketo-D-gluconate reductase (NADH)	1	1	1	1	1	1		0.06	0.078	1	1	0.073	1
2,5-diketo-D-gluconate reductase (NADPH)	1	1	1	1	1	1		0.06	0.078	1	1	0.073	1
dimethylallyltranstransferase	1	1	1	1	1	1		0.093	0.061	0.144	0.156	0.331	0.041
1-hydroxy-2-methyl-2-(E)-butenyl 4-diphosphate reductase (dmpp)	1	1	1	1	1	1		0.079	0.048	0.13	0.142	0.209	0.037
3-Dimethylubiquinonol 3-methyltransferase	1	1	1	1	1	1		0.873	0.843	0.88	0.874	0.859	0.795
Dimethyl sulfoxide reductase (Menaquinol 8)	1	1	1	1	1	1		0.933	0.905	0.93	0.945	0.924	0.905
Dimethyl sulfoxide reductase (Menaquinol 8) (periplasm)	1	1	1	1	1	1		1	1	1	1	1	1
Dimethyl sulfoxide reductase (Demethylmenaquinol 8)	1	1	1	1	1	1		0.933	0.905	0.93	0.945	0.924	0.905
Dimethyl sulfoxide reductase (Demethylmenaquinol 8) (periplasm)	1	1	1	1	1	1		1	1	1	1	1	1
Dimethyl sulfoxide transport via diffusion (extracellular to periplasm)	1	1	1	1	1	1		1	1	1	1	1	1
Dimethyl sulfoxide transport via diffusion (periplasm)	1	1	1	1	1	1		0.87	0.831	0.887	0.905	0.855	0.817
Dimethyl sulfide transport via diffusion (extracellular to periplasm)	1	1	1	1	1	1		1	1	1	1	1	1
Dihydroneopterin monophosphate dephosphorylase	1	1	1	1	1	1		0.412	0.364	0.457	0.499	0.388	0.268
Dihydroneopterin triphosphate pyrophosphatase	1	1	1	1	1	1		0.384	0.334	0.439	0.474	0.364	0.246
2,3 dioxo-L-gulonate reductase	1	1	1	1	1	1		0.076	0.075	1	1	0.066	1
dopamine transport via diffusion (extracellular to periplasm)	1	1	1	1	1	1		1	1	1	1	1	1
Doxorubicin transport via diffusion (extracellular to periplasm)	1	1	1	1	1	1		0.999	0.909	0.963	0.935	0.989	0.977
Doxorubicin transport via TolC system	1	1	1	1	1	1		0.999	0.909	0.963	0.935	0.989	0.977
dephospho-CoA kinase	0.933	0.599	0.696	0.739	0.653	0.902		0.116	0.014	0.054	0.054	0.03	0.003
2-dehydropantoate 2-reductase	0.07	0.083	1	1	1	1		0.387	0.054	0.035	0.034	0.017	0.014
deoxyribose-phosphate aldolase	1	1	1	1	1	1		0.999	0.922	0.944	0.728	0.723	0.636
DsbA protein reoxidation reaction (aerobic)	1	1	1	1	1	1		0.925	0.933	0.939	0.942	0.94	0.907
DsbA protein reoxidation reaction (anaerobic)	1	1	1	1	1	1		0.925	0.933	0.939	0.942	0.94	0.907
DsbC:glutathione thiotransferase	1	1	1	1	1	1		1	1	1	1	1	1
DsbD reductase	1	1	1	1	1	1		1	1	1	1	1	1
DsbG:glutathione thiotransferase	1	1	1	1	1	1		1	1	1	1	1	1
D-serine dehydrogenase	0.995	0.886	0.928	0.908	0.98	0.969		0.001	1	1	1	0	1
D-serine transport in via proton symport (periplasm)	1	1	1	1	1	1		0.006	1	1	1	0.002	1
D-serine transport via diffusion (extracellular to periplasm)	0.083	1	1	1	0.08	1		0.078	1	1	1	0.067	1
D(-)-tartrate dehydratase	1	1	1	1	1	1		1	1	1	1	1	1
dTMP kinase	0.442	0.452	1	1	1	1		0.998	0.895	0.924	0.921	0.977	0.961
dTMP transport via diffusion (extracellular to periplasm)	1	1	1	1	1	1		1	1	1	1	1	1
dUMP transport via diffusion (extracellular to periplasm)	1	1	1	1	1	1		1	1	1	1	1	1
dihydrouracil dehydrogenase (NAD)	0.926	0.933	0.948	0.949	0.928	0.917		1	1	1	1	1	1
deoxyuridine kinase (ATP:Deoxyuridine)	1	1	1	1	1	1		0.997	0.897	0.956	0.923	0.966	0.958
deoxyuridine phosphorylase	0.746	0.962	0.966	0.646	0.655	0.857		0.483	0.232	0.58	0.475	0.457	0.573
deoxyuridine transport in via proton symport (periplasm)	1	1	1	1	1	1		1	1	1	1	1	1
deoxyuridine transport via diffusion (extracellular to periplasm)	1	1	1	1	1	1		1	1	1	1	1	1
dUTP diphosphatase	1	1	1	1	1	1		0.986	0.933	0.937	0.913	0.979	0.956
1-deoxy-D-xylulose reductoisomerase	1	1	0.206	1	1	0.345		0.057	0.024	0.141	0.11	0.176	0.037
1-deoxy-D-xylulose 5-phosphate synthase	1	1	1	1	1	0.46		0.026	0.025	0.143	0.056	0.14	0.029
1-Deoxy-D-xylulose kinase	1	1	1	1	1	1		0.075	1	0.047	1	1	1
Erythrose 4-phosphate dehydrogenase	1	1	1	1	1	1		0.497	0.82	0.895	0.596	0.504	0.746
enoyl-[acyl-carrier-protein] reductase (NADH) (n-C10:0)	1	1	1	1	1	1		0.411	0.377	0.479	0.568	0.66	0.778
enoyl-[acyl-carrier-protein] reductase (NADPH) (n-C10:0)	1	1	1	1	1	1		0.685	0.616	0.683	0.62	0.843	0.744
enoyl-[acyl-carrier-protein] reductase (NADH) (n-C12:0)	1	1	1	1	1	1		0.995	0.938	0.937	0.989	0.879	0.994
enoyl-[acyl-carrier-protein] reductase (NADPH) (n-C12:0)	1	1	1	1	1	1		0.996	0.946	0.956	0.587	0.974	0.894
enoyl-[acyl-carrier-protein] reductase (NADH) (n-C12:1)	1	1	1	1	1	1		0.999	0.946	0.988	0.938	0.985	0.968
enoyl-[acyl-carrier-protein] reductase (NADPH) (n-C12:1)	1	1	1	1	1	1		0.995	0.92	0.973	0.818	0.978	0.947
enoyl-[acyl-carrier-protein] reductase (NADH) (n-C14:0)	1	1	1	1	1	1		0.377	0.78	0.864	0.475	0.325	0.227
enoyl-[acyl-carrier-protein] reductase (NADPH) (n-C14:0)	1	1	1	1	1	1		0.61	0.56	0.616	0.629	0.597	0.495
enoyl-[acyl-carrier-protein] reductase (NADH) (n-C14:1)	1	1	1	1	1	1		0.999	0.947	0.988	0.939	0.985	0.969
enoyl-[acyl-carrier-protein] reductase (NADPH) (n-C14:1)	1	1	1	1	1	1		0.999	0.991	0.998	0.848	0.83	0.776
enoyl-[acyl-carrier-protein] reductase (NADH) (n-C16:0)	1	1	1	1	1	1		0.996	0.878	0.969	0.708	0.829	0.745
enoyl-[acyl-carrier-protein] reductase (NADPH) (n-C16:0)	1	1	1	1	1	1		0.996	0.937	0.984	0.595	0.973	0.928
enoyl-[acyl-carrier-protein] reductase (NADH) (n-C16:1)	1	1	1	1	1	1		0.997	0.941	0.957	0.786	0.951	0.943
enoyl-[acyl-carrier-protein] reductase (NADPH) (n-C16:1)	1	1	1	1	1	1		0.997	0.942	0.96	0.938	0.985	0.974
enoyl-[acyl-carrier-protein] reductase (NADH) (n-C18:0)	1	1	1	1	1	1		0.987	0.897	0.92	0.628	0.724	0.626
enoyl-[acyl-carrier-protein] reductase (NADPH) (n-C18:0)	1	1	1	1	1	1		0.916	0.825	0.835	0.806	0.991	0.93
enoyl-[acyl-carrier-protein] reductase (NADH) (n-C18:1)	1	1	1	1	1	1		0.642	0.6	0.618	0.977	0.506	0.938
enoyl-[acyl-carrier-protein] reductase (NADPH) (n-C18:1)	1	1	1	1	1	1		0.985	0.908	0.935	0.864	0.986	0.932
enoyl-[acyl-carrier-protein] reductase (NADH) (n-C4:0)	1	1	1	1	1	1		0.998	0.931	0.981	0.954	0.992	0.989
enoyl-[acyl-carrier-protein] reductase (NADPH) (n-C4:0)	1	1	1	1	1	1		0.998	0.924	0.976	0.757	0.969	0.935
enoyl-[acyl-carrier-protein] reductase (NADH) (n-C6:0)	1	1	1	1	1	1		1	0.988	0.997	0.85	0.996	0.975
enoyl-[acyl-carrier-protein] reductase (NADPH) (n-C6:0)	1	1	1	1	1	1		0.999	0.924	0.982	0.928	0.99	0.985
enoyl-[acyl-carrier-protein] reductase (NADH) (n-C8:0)	1	1	1	1	1	1		0.995	0.87	0.967	0.939	0.992	0.987
enoyl-[acyl-carrier-protein] reductase (NADPH) (n-C8:0)	1	1	1	1	1	1		0.999	0.924	0.981	0.931	0.99	0.987
enterobacterial common antigen (x4) core oligosaccharide lipid A transport via ABC system (periplasm to extracellular)	0.619	0.608	0.715	0.732	0.67	0.537		0.996	0.98	0.984	0.933	0.979	0.995
enterobacterial common antigen (x4) O-antigen ligase (periplasm)	0.682	0.655	0.762	0.767	0.719	0.587		0.996	0.977	0.983	0.929	0.977	0.993
enterobacterial common antigen polymerase (periplasm)	0.869	0.872	0.904	0.907	0.891	0.842		0.973	0.923	0.962	0.864	0.954	0.972
enterobacterial common antigen polymerase (periplasm)	0.807	0.79	0.84	0.86	0.833	0.745		0.981	0.945	0.974	0.887	0.963	0.982
enterobacterial common antigen polymerase (periplasm)	0.736	0.71	0.804	0.809	0.769	0.657		0.991	0.963	0.978	0.911	0.971	0.99
enterobacterial common antigen transferase (flippase, cytoplasm to periplasm)	0.934	0.927	0.938	0.96	0.938	0.909		0.981	0.937	0.973	0.88	0.961	0.979
3-hydroxyacyl-CoA dehydratase (3-hydroxybutanoyl-CoA)	0.414	0.848	0.902	0.938	0.972	0.998		0.999	0.969	0.97	0.683	0.66	0.532
3-hydroxyacyl-CoA dehydratase (3-hydroxyhexanoyl-CoA)	0.414	0.848	0.902	0.958	0.983	0.998		0.999	0.97	0.973	0.67	0.658	0.529
3-hydroxyacyl-CoA dehydratase (3-hydroxyoctanoyl-CoA)	0.929	0.929	0.916	0.81	0.765	0.657		0.196	0.791	0.825	0.439	0.543	0.164
3-hydroxyacyl-CoA dehydratase (3-hydroxydecanoyl-CoA)	0.652	0.903	0.948	0.648	0.639	0.88		0.248	0.822	0.856	0.212	0.466	0.164
3-hydroxyacyl-CoA dehydratase (3-hydroxydodecanoyl-CoA)	0.928	0.874	0.931	0.627	0.668	0.88		0.6	0.459	0.601	0.237	0.774	0.222
3-hydroxyacyl-CoA dehydratase (3-hydroxytetradecanoyl-CoA)	0.997	0.96	0.951	0.707	0.966	0.639		0.028	0.002	0.07	0.157	0.161	0.012
3-hydroxyacyl-CoA dehydratase (3-hydroxyhexadecanoyl-CoA)	0.999	0.937	0.939	0.912	0.975	0.975		0.052	0.011	0.156	0.183	0.095	0.372
3-hydroxyacyl-CoA dehydratase (3-hydroxyoctadecanoyl-CoA)	0.997	0.925	0.946	0.898	0.98	0.964		0.27	0.008	0.151	0.864	0.201	0.158
2-dehydro-3-deoxy-phosphogluconate aldolase	1	1	1	1	1	1		0.481	0.447	0.564	0.663	0.603	0.51
6-phosphogluconate dehydratase	1	1	1	1	1	1		0.873	0.79	0.853	0.59	0.468	0.713
Endotoxin Synthesis (lauroyl transferase)	1	1	1	1	1	1		0.515	0.493	0.592	0.999	0.93	1
Endotoxin Synthesis (myristoyl transferase)	1	1	1	1	1	1		0.515	0.494	0.593	0.999	0.931	1
Endotoxin Synthesis (palmitoleoyl ACP)	1	1	1	1	1	1		0.999	0.978	0.994	0.791	0.511	0.622
Endotoxin Synthesis (myristoyl transferase)	1	1	1	1	1	1		0.999	0.981	0.996	0.791	0.511	0.622
Enoylglutaryl-[ACP] methyl ester reductase	1	1	1	1	1	0.551		0.492	0.434	0.556	0.995	0.488	0.989
phosphoethanolamine lipid A transport via ABC system (periplasm to extracellular)	1	1	1	1	1	1		0.663	0.921	0.947	0.844	0.851	0.82
enolase	0.645	0.876	0.945	0.487	0.372	0.704		0.973	0.822	0.867	0.802	0.775	0.694
enterochelin synthase	0.924	0.92	0.931	0.941	0.926	0.896		0.999	0.971	0.938	0.904	0.976	0.945
Enterochelin Esterase	1	1	1	1	1	1		0.999	0.922	0.984	0.98	0.878	0.985
Enterochelin Esterase (Fe containing)	1	1	1	1	1	1		1	0.967	0.996	0.975	0.998	0.999
Enoylpimeloyl-[ACP] methyl ester reductase	1	1	1	1	1	0.326		0.657	0.598	0.699	0.998	0.656	0.999
Ethanolamine ammonia-lyase	0.929	0.907	0.949	0.944	0.935	0.907		0.972	0.831	0.949	0.849	0.964	0.956
ethanolamine transport in via proton symport	1	1	1	1	1	1		0.739	0.95	0.974	0.998	0.867	0.993
ethanolamine transport via diffusion (extracellular)	0.137	0.104	0.181	0.458	0.14	0.21		1	1	1	1	1	1
ethanesulfonate transport via ABC system (periplasm)	1	1	1	1	1	1		1	1	1	1	1	1
ethanesulfonate transport via diffusion (extracellular to periplasm)	1	1	1	1	1	1		1	1	1	1	1	1
ethanol transport via diffusion (extracellular to periplasm)	0.999	0.95	0.994	0.575	0.568	0.464		1	1	1	1	1	1
ethanol reversible transport via diffusion (periplasm)	0.999	0.95	0.994	0.576	0.568	0.464		1	1	1	1	1	1
fructose 6-phosphate aldolase	0.986	0.859	0.965	0.817	0.974	0.894		0.878	0.812	0.836	0.917	0.974	0.969
D-fructose 6-phosphate phosphatase	1	1	1	1	1	1		0.983	0.895	0.926	0.909	0.967	0.959
Fructose-6-phosphate transport via phosphate antiport (periplasm)	1	1	1	1	1	1		1	1	1	1	1	1
fructose 6-phosphate transport via diffusion (extracellular to periplasm)	1	1	1	1	1	1		1	1	1	1	1	1
fatty-acyl-ACP hydrolase	1	1	1	1	1	1		0.996	0.899	0.92	0.663	0.986	0.878
fatty-acyl-ACP hydrolase	1	1	1	1	1	1		0.75	0.663	0.735	0.548	0.571	0.438
fatty-acyl-ACP hydrolase	1	1	1	1	1	1		0.989	0.888	0.969	0.711	0.975	0.929
fatty-acyl-ACP hydrolase	1	1	1	1	1	1		0.831	0.802	0.805	0.523	0.64	0.851
fatty-acyl-ACP hydrolase	1	1	1	1	1	1		0.787	0.733	0.936	0.994	0.805	0.978
fatty-acyl-ACP hydrolase	1	1	1	1	1	1		0.992	0.903	0.963	0.912	0.988	0.982
fatty-acyl-ACP hydrolase	1	1	1	1	1	1		0.999	0.952	0.968	0.672	0.555	0.466
fatty-acid-CoA thioesterase (decanoate)	1	1	1	1	1	1		0.658	0.883	0.953	0.848	0.985	0.949
fatty-acid-CoA thioesterase (dodecanoate)	1	1	1	1	1	1		0.416	0.841	0.906	0.929	0.974	0.973
fatty-acid-CoA thioesterase (tetradecanoate)	1	1	1	1	1	1		0.661	0.9	0.958	0.347	0.18	0.157
fatty-acid-CoA thioesterase (tetradecenoate)	1	1	1	1	1	1		0.99	0.893	0.98	0.888	0.972	0.966
fatty-acid-CoA thioesterase (hexadecanoate)	1	1	1	1	1	1		0.984	0.902	0.971	0.534	0.957	0.912
fatty-acid-CoA thioesterase (hexadecenoate)	1	1	1	1	1	1		0.999	0.924	0.938	0.847	0.969	0.924
fatty-acid-CoA thioesterase (octadecanoate)	1	1	1	1	1	1		0.962	0.83	0.903	0.689	0.925	0.884
fatty-acid-CoA thioesterase (octadecenoate)	1	1	1	1	1	1		0.996	0.926	0.98	0.817	0.957	0.924
fatty-acid-CoA thioesterase (hexanoate)	1	1	1	1	1	1		0.994	0.868	0.954	0.929	0.981	0.984
fatty-acid-CoA thioesterase (octanoate)	1	1	1	1	1	1		0.869	0.759	0.863	0.652	0.58	0.472
fatty-acid-CoA ligase (decanoate transport via vectoral Co-A coupling)	1	1	1	1	1	1		1	1	1	1	1	1
fatty-acid-CoA ligase (dodecanoate transport via vectoral Co-A coupling)	0.914	1	0.917	0.912	0.904	0.869		0.831	0.801	0.826	0.844	0.989	0.987
fatty-acid-CoA ligase (tetradecanoate transport via vectoral Co-A coupling)	1	1	1	1	1	1		0.998	0.896	0.971	0.825	0.951	0.949
fatty-acid-CoA ligase (tetradecenoate transport via vectoral Co-A coupling)	0.899	0.993	0.917	1	1	1		0.584	0.541	0.645	0.847	0.976	0.959
fatty-acid-CoA ligase (hexadecanoate transport via vectoral Co-A coupling)	1	1	1	1	1	1		0.999	0.957	0.969	0.644	0.972	0.927
fatty-acid-CoA ligase (hexadecenoate transport via vectoral Co-A coupling)	0.94	0.949	0.967	0.961	0.95	0.365		0.993	0.924	0.962	0.892	0.988	0.972
fatty-acid-CoA ligase (octadecanoate transport via vectoral Co-A coupling)	1	1	1	1	1	1		0.873	0.748	0.842	0.826	0.857	0.81
fatty-acid-CoA ligase (octadecenoate transport via vectoral Co-A coupling)	1	1	1	1	1	1		0.999	0.966	0.993	0.815	0.968	0.951
fatty-acid-CoA ligase (hexanoate transport via vectoral Co-A coupling)	1	1	1	1	1	1		0.865	0.763	0.849	0.846	0.857	0.809
fatty-acid-CoA ligase (octanoate transport via vectoral Co-A coupling)	1	1	1	1	1	1		1	1	1	1	1	1
FAD reductase	1	1	1	1	1	1		0.999	0.946	0.955	0.826	0.85	0.794
FAD reductase	1	1	1	1	1	1		0.864	0.777	0.841	0.98	0.991	0.978
formaldehyde dehydrogenase	0.085	1	0.046	1	1	1		1	1	0.415	0.389	0.464	0.048
formaldehyde transport via diffusion (extracellular to periplasm)	0.489	1	0.085	0.389	0.458	0.051		1	1	1	1	1	1
formaldehyde transport via diffusion (periplasm)	0.449	1	0.072	0.353	0.412	0.037		1	1	1	1	1	1
formaldehyde glutathione ligase (spontaneous)	0.159	1	0.102	1	1	1		1	1	0.379	0.358	0.431	0.033
fructose-bisphosphate aldolase	0.745	0.942	0.978	0.46	0.419	0.261		0.997	0.93	0.947	0.892	0.982	0.977
Sedoheptulose 1,7-bisphosphate D-glyceraldehyde-3-phosphate-lyase	0.928	0.927	0.953	0.95	0.912	0.897		0.998	0.91	0.971	0.952	0.98	0.979
fructose-bisphosphatase	1	1	1	1	1	1		0.996	0.892	0.968	0.681	0.655	0.881
L-fucose isomerase	1	1	1	1	1	0.1		1	1	1	1	1	0
L-fuculokinase	1	1	1	1	1	1		1	1	1	1	1	0
L-fuculose 1-phosphate aldolase	0.936	0.925	1	1	0.927	1		1	1	0.245	0.217	1	0
Ferrochelatase	1	1	1	1	1	1		0.993	0.92	0.984	0.813	0.767	0.708
formate dehydrogenase (quinone-8) (periplasm)	1	1	1	1	1	1		0.47	0.81	0.894	0.764	0.759	0.65
Formate Dehydrogenase (menaquinone-8) (periplasm)	1	1	1	1	1	1		0.999	0.978	0.993	0.929	0.976	0.988
FMNH2-dependent monooxygenase	1	1	1	1	1	1		1	1	1	1	1	1
FMNH2-dependent monooxygenase (methanesulfonate)	1	1	1	1	1	1		1	1	1	1	1	0.002
FMNH2-dependent monooxygenase (ethanesulfonate)	1	1	1	1	1	1		1	1	1	1	1	1
FMNH2-dependent monooxygenase (butanesulfonate)	1	1	1	1	1	1		1	1	1	0	0	0.001
FMNH2-dependent monooxygenase (sulfoacetate)	1	1	1	1	1	1		1	1	1	1	1	1
iron (II) transport via ABC system (periplasm)	1	1	1	1	1	1		0.377	0.772	0.858	0.481	0.365	0.699
iron (II) transport in via proton symport (periplasm)	1	1	1	1	1	1		0.999	0.911	0.929	0.802	0.972	0.956
iron (Fe+2) transport out via proton antiport (periplasm)	1	1	1	1	1	1		0.993	0.903	0.937	0.852	0.985	0.959
iron (II) transport via diffusion (extracellular to periplasm)	0.997	0.915	0.971	0.932	0.987	0.986		1	1	1	1	1	1
iron (+2) transport in via permease (no H+)	1	1	1	1	1	1		0.374	0.765	0.857	0.95	0.694	0.966
iron transport from ferric-dicitrate via ABC system (periplasm)	1	1	1	1	1	1		1	1	1	1	1	1
ferric-dicitrate transport via ton system (extracellular)	1	1	1	1	1	1		1	1	1	1	1	1
release of Fe(III) from ferric 2,3-dihydroxybenzoylserine	1	1	1	1	1	1		1	1	1	1	1	1
ferric 2,3-dihydroxybenzoylserine transport via ABC system (periplasm)	1	1	1	1	1	1		1	1	1	1	1	1
ferric 2,3-dihydroxybenzoylserine transport via ton system (extracellular)	1	1	1	1	1	1		1	1	1	1	1	1
Fe(III)hydroxamate reductase	1	1	1	1	1	1		1	0.971	0.994	0.955	0.987	0.99
Fe(III)hydroxamate reductase	1	1	1	1	1	1		0.878	0.744	0.859	0.862	0.871	0.832
Fe(III)hydroxamate reductase	1	1	1	1	1	1		0.973	0.814	0.92	0.935	0.99	0.992
Fe(III)hydroxamate unloaded secretion	1	1	1	1	1	1		0.663	0.905	0.958	0.64	0.592	0.834
Fe(III)hydroxamate unloaded secretion (extracellular)	1	1	1	1	1	1		0.663	0.905	0.958	0.64	0.592	0.834
ferric-dicitrate transport via ABC system (periplasm)	1	1	1	1	1	1		0.48	0.417	0.531	0.614	0.553	0.787
Fe(III) hydroxamate Fe-loading reaction (spontaneaous)	1	1	1	1	1	1		0.998	0.935	0.979	0.842	0.985	0.969
Fe(III)hydroxamine transport via ton system (extracellular)	1	1	1	1	1	1		0.48	0.417	0.531	0.613	0.553	0.787
Fe(III) reduction	1	1	1	1	1	1		0.986	0.821	0.91	0.99	0.649	0.964
iron (III) transport via ABC system (periplasm to cytoplasm)	1	1	1	1	1	1		0.745	0.95	0.979	0.879	0.985	0.976
iron (III) transport via diffusion (extracellular to periplasm)	1	1	1	1	1	1		0.998	0.971	0.973	0.896	0.98	0.987
Ferrichrome reductase	1	1	1	1	1	1		0.999	0.95	0.989	0.836	0.982	0.985
Ferrichrome reductase	1	1	1	1	1	1		0.7	0.592	0.716	0.975	0.987	0.995
Ferrichrome reductase	1	1	1	1	1	1		0.376	0.775	0.863	0.53	0.467	0.711
ferrichrome (minus Fe) secretion (to extracellular)	1	1	1	1	1	1		0.663	0.905	0.958	0.64	0.592	0.834
ferrichrome (minus Fe) secretion (to periplasm)	1	1	1	1	1	1		0.663	0.905	0.958	0.64	0.592	0.834
ferrichrome transport via ABC system (periplasm)	1	1	1	1	1	1		0.482	0.424	0.527	0.732	0.303	0.526
ferrichrome Fe(III)-loading reaction (spontaneous)	1	0.006	1	1	1	1		0.872	0.815	0.795	0.614	0.585	0.47
ferrichrome transport via ton system (extracellular)	1	0.082	1	1	1	1		0.482	0.424	0.527	0.732	0.303	0.526
Fe-enterobactin reduction (Fe(III)-unloading)	1	1	1	1	1	1		0.999	0.954	0.989	0.833	0.979	0.985
Fe-enterobactin reduction (Fe(III)-unloading)	1	1	1	1	1	1		0.991	0.854	0.956	0.971	0.986	0.996
Fe-enterobactin reduction (Fe(III)-unloading)	1	1	1	1	1	1		0.377	0.778	0.852	0.784	0.51	0.61
Fe-enterobactin transport via ABC system (periplasm)	1	1	1	1	1	1		0.839	0.389	0.87	0.255	0.305	0.551
enterobactin Fe(III) binding (spontaneous)	1	1	1	1	1	1		0.797	0.349	0.829	0.882	0.847	0.792
enterochelin transport (secretion periplasm)	1	1	1	1	1	1		0.664	0.91	0.958	0.715	0.672	0.891
Fe-enterobactin transport via ton system (extracellular)	1	1	1	1	1	1		0.839	0.389	0.87	0.255	0.305	0.551
enterochelin transport (secretion)	1	1	0.05	1	1	0.114		0.664	0.91	0.958	0.715	0.672	0.891
ferroxamine reductase	1	1	1	1	1	1		0.999	0.954	0.989	0.953	0.991	0.99
ferroxamine reductase	1	1	1	1	1	1		0.881	0.773	0.865	0.95	0.985	0.997
ferroxamine reductase	1	1	1	1	1	1		0.68	0.211	0.747	0.55	0.463	0.706
ferroxamine (minus Fe3) secretion (to extracellular)	1	1	1	1	1	1		0.663	0.913	0.96	0.629	0.672	0.885
ferroxamine (minus Fe3) secretion (to periplasm)	1	1	1	1	1	1		0.663	0.913	0.96	0.629	0.672	0.885
ferroxamine transport via ABC system (periplasm)	1	1	1	1	1	1		0.487	0.458	0.551	0.248	0.306	0.55
ferroxamine Fe3-loading reaction (spontaneous)	1	1	1	1	1	1		0.663	0.905	0.957	0.629	0.753	0.612
ferroxamine transport via ton system (extracellular)	1	1	1	1	1	1		0.487	0.458	0.551	0.248	0.306	0.55
ferroxidase	1	1	1	1	1	1		0.997	0.917	0.987	0.961	0.989	0.991
iron-sulfur cluster damage (peroxide, spontaneous)	1	1	1	1	1	1		0.878	0.809	0.868	0.873	0.839	0.787
iron-sulfur cluster damage (nitrous oxide, spontaneous)	1	1	1	1	1	1		1	1	1	1	1	1
iron-sulfur cluster repair	0.932	0.908	0.95	0.943	0.928	0.909		0.878	0.809	0.868	0.873	0.839	0.787
beta-fructofuranosidase	1	1	1	1	1	1		1	1	1	1	1	1
Formate-hydrogen lyase	1	1	1	1	1	1		1	1	1	1	1	1
flavodoxin reductase (NADPH)	1	1	1	1	1	1		0.992	0.932	0.982	0.712	0.859	0.794
flavin reductase	1	1	1	1	1	1		0.997	0.906	0.922	0.65	0.549	0.456
flavin reductase (NAD)	1	1	1	1	1	1		0.57	0.524	0.612	0.41	0.313	0.552
Methionyl-tRNA formyltransferase	1	1	1	1	1	1		0.933	0.931	0.933	0.945	0.929	0.886
FMN adenylyltransferase	1	1	1	1	1	1		0.873	0.851	0.896	0.88	0.863	0.813
FMN reductase	1	1	1	1	1	1		0.571	0.522	0.592	0.628	0.549	0.454
FMN reductase	1	1	1	1	1	1		0.639	0.596	0.642	0.702	0.979	0.923
Aminomethyltransferase	0.929	0.925	0.94	0.946	0.937	0.905		1	1	1	1	1	1
Formyl-CoA Transferase	0.93	0.936	0.944	0.946	0.935	0.889		1	1	1	1	1	1
formate transport via proton symport (uptake only, periplasm)	1	1	1	1	1	1		0.999	0.907	0.972	0.655	0.969	0.914
formate transport via diffusion (extracellular to periplasm)	0.992	0.891	0.972	0.96	0.987	0.987		1	1	1	1	1	1
formate transport via diffusion (cytoplasm to periplasm)	1	1	1	1	1	1		0.993	0.893	0.934	0.881	0.977	0.974
fumarate reductase	1	1	1	1	1	1		0.999	0.952	0.982	0.989	0.901	0.992
fumarate reductase	0.946	0.964	0.955	0.967	0.959	0.937		0.997	0.925	0.983	0.813	0.977	0.945
fructose-1-phosphate kinase	1	1	1	1	1	1		1	1	1	1	1	1
Fructoselysine phosphate deglycase	0.942	0.938	0.944	0.941	0.942	0.917		1	1	1	1	1	1
fructoselysine 3-epimerase	0.935	0.919	0.948	0.953	0.94	0.91		1	1	1	1	1	1
Fructoselysine Kinase	1	1	1	1	1	1		1	1	1	1	1	1
Fructoselysine transport via proton symport (periplasm)	1	1	1	1	1	1		1	1	1	1	1	1
fructoselysine transporter via diffusion (extracellular)	1	1	1	1	1	1		1	1	1	1	1	1
D-fructuronate transport via proton symport, reversible (periplasm)	0.143	0.029	1	1	0.003	1		1	1	1	1	0.004	1
D-fructuronate transport via diffusion (extracellular)	0.167	0.038	1	1	0.001	1		1	1	1	1	0.074	1
Fructose transport via PEP:Pyr PTS (f6p generating) (periplasm)	1	1	1	1	1	1		1	1	1	1	1	1
D-fructose transport via PEP:Pyr PTS (periplasm)	1	1	1	1	1	1		1	1	1	1	1	1
D-fructose transport via diffusion (extracellular to periplasm)	1	1	1	1	1	1		1	1	1	1	1	1
formyltetrahydrofolate deformylase	1	1	1	1	1	1		0.581	0.553	0.628	0.571	0.602	0.479
formate-tetrahydrofolate ligase	1	1	1	1	1	1		0.882	0.823	0.844	0.767	0.861	0.786
L-fucose transport via diffusion (extracellular to periplasm)	1	1	1	1	1	0.001		1	1	1	1	1	0.098
L-fucose transport via proton symport (periplasm)	1	1	1	1	1	0.017		1	1	1	1	1	0.006
fumarase	0.616	0.573	0.599	0.738	0.726	0.601		0.662	0.909	0.955	0.94	0.967	0.982
Fumarate transport via proton symport (2 H) (periplasm)	1	1	1	1	1	1		0.003	1	1	1	1	1
Fumarate transport via proton symport (3 H) (periplasm)	1	1	1	1	1	1		0.003	1	1	1	1	1
Fumarate transport via diffusion (extracellular to periplasm)	0.075	1	1	1	1	1		0.068	1	1	1	1	1
Fusidic acid transport via diffusion (extracellular to periplasm)	1	1	1	1	1	1		0.999	0.963	0.985	0.972	0.997	0.991
Fusidic acid transport via TolC system	1	1	1	1	1	1		0.999	0.963	0.985	0.972	0.997	0.991
glucosamine-1-phosphate N-acetyltransferase	1	1	1	1	1	1		0.987	0.871	0.944	0.916	0.953	0.95
Glucose-1-phosphatase	1	1	1	1	1	1		1	0.034	0.016	1	1	1
glucose-1-phosphate thymidylyltransferase	1	1	1	1	1	1		0.992	0.977	0.98	0.952	0.98	0.989
D-glucose 1-phosphate transport via diffusion	1	0.021	0.009	1	1	1		1	1	1	1	1	1
glutamate-1-semialdehyde aminotransferase	1	1	1	0.947	0.932	0.915		0.926	0.909	0.928	0.827	0.972	0.915
glycerol-2-phosphate phosphatase	1	1	1	1	1	1		1	1	1	1	1	1
glycerol 2-phosphate phosphatase (periplasmic)	1	1	1	1	1	1		1	1	1	1	1	1
glycerol-3-phosphate acyltransferase (C12:0)	1	1	1	1	1	1		0.414	0.844	0.9	0.838	0.797	0.706
glycerol-3-phosphate acyltransferase (C14:0)	1	1	1	1	1	1		0.992	0.969	0.952	0.924	0.982	0.974
glycerol-3-phosphate acyltransferase (C14:1)	1	1	1	1	1	1		0.999	0.956	0.991	0.794	0.99	0.948
glycerol-3-phosphate acyltransferase (C16:0)	1	1	1	1	1	1		0.997	0.97	0.985	0.898	0.964	0.966
glycerol-3-phosphate acyltransferase (C16:1)	1	1	1	1	1	1		0.916	0.715	0.87	0.933	0.978	0.971
glycerol-3-phosphate acyltransferase (C18:0)	1	1	1	1	1	1		0.847	0.686	0.977	0.661	0.73	0.613
glycerol-3-phosphate acyltransferase (C18:1)	1	1	1	1	1	1		0.878	0.809	0.855	0.869	0.988	0.97
sn-glycerol-3-phosphocholine transport via ABC system (periplasm)	1	1	1	1	1	1		1	1	1	0.003	1	1
glycero-3-phosphocholine transport via diffusion (extracellular to periplasm)	1	1	1	0.046	1	1		1	1	1	0.049	1	1
glycerol-3-phosphate dehydrogenase (NADP)	0.915	0.826	0.867	0.881	0.989	0.971		0.656	0.89	0.962	0.612	0.901	0.97
glycerol-3-phosphate dehydrogenase (ubiquinone-8)	1	1	1	1	1	1		0.994	0.92	0.979	0.776	0.952	0.971
glycerol-3-phosphate dehydrogenase (menaquinone-8)	1	1	1	1	1	1		0.662	0.9	0.958	0.929	0.986	0.984
glycerol-3-phosphate dehydrogenase (demethylmenaquinone-8)	1	1	1	1	1	1		0.356	0.318	0.405	0.845	0.796	0.708
sn-glycerol-3-phosphoethanolamine transport via ABC system (periplasm)	1	1	1	1	1	1		0.719	0.947	0.967	0.655	0.78	0.686
glycero-3-phosphoethanolamine transport via diffusion (extracellular to periplasm)	0.747	0.965	0.979	0.694	0.758	0.646		1	0.062	1	0.046	1	1
sn-glycerol-3-phosphoglycerol transport via ABC system (periplasm)	1	1	1	1	1	1		0.917	0.897	0.927	0.884	0.965	0.977
glycerophoglycerol transport via diffusion (extracellular to periplasm)	0.862	0.792	0.865	0.74	0.76	0.7		0.078	0.078	1	1	1	1
sn-glycerol-3-phosphoethanolamine transport via ABC system (periplasm)	1	1	1	1	1	1		1	1	1	1	1	1
glycero-3-phospho-1-inositol transport via diffusion (extracellular to periplasm)	1	1	1	1	1	1		1	1	1	1	1	1
sn-glycerol-3-phosphoserine transport via ABC system (periplasm)	1	1	1	1	1	1		1	1	1	1	1	1
glycerophosphserine transport via diffusion (extracellular to periplasm)	1	1	1	1	1	1		1	1	1	1	1	1
glycerol-3-phosphatase	1	1	1	1	1	1		0.995	0.86	0.916	0.775	0.978	0.928
L-glutamate 5-semialdehyde dehydratase (spontaneous)	1	1	1	1	1	1		0.743	0.945	0.977	0.85	0.966	0.955
glutamate-5-semialdehyde dehydrogenase	1	1	1	1	1	1		0.998	0.875	0.95	0.847	0.986	0.969
glucosamine-6-phosphate deaminase	1	1	1	1	1	1		0.689	0.626	0.685	0.926	0.99	0.953
glucose 6-phosphate dehydrogenase	1	1	1	1	1	1		0.603	0.511	0.583	0.635	0.545	0.463
glucose-6-phosphate phosphatase	1	1	1	1	1	1		0.997	0.894	0.951	0.791	0.775	0.682
Glucose-6-phosphate transport via phosphate antiport (periplasm)	1	1	1	1	1	1		1	1	1	1	1	1
glucose 6-phosphate transport via diffusion (extracellular to periplasm)	1	1	1	1	1	1		1	1	1	1	1	1
D-galactose 1-phosphatase	1	1	1	1	1	1		1	0.03	0.015	1	1	1
D-galactose 1-phosphate transport via diffusion (extracellular to periplasm)	1	0.011	0.007	1	1	1		1	1	1	1	1	1
beta D-galactose transport via diffusion (extracellular to periplasm)	1	1	1	1	1	1		1	1	1	1	1	1
galactarate dehydratase	1	1	1	1	1	1		1	1	1	1	1	1
L-galactonate oxidoreductase	1	1	1	1	1	1		1	0.003	1	1	1	1
galactonate dehydratase	1	1	1	1	1	1		1	0	1	1	1	1
L-galactonate transport via proton symport (periplasm)	1	1	1	1	1	1		1	0.01	1	1	1	1
L-galactonate transport via diffusion (extracellular to periplasm)	1	0.093	1	1	1	1		1	0.074	1	1	1	1
D-galactonate transport via proton symport (periplasm)	1	1	1	1	1	1		1	0.006	1	1	1	1
D-galactonate transport via diffusion (extracellular to periplasm)	1	0.07	1	1	1	1		1	0.063	1	1	1	1
D-galactarte transport via proton symport, reversible (periplasm)	1	1	1	1	1	1		1	1	1	1	1	1
D-galactarte transport via diffusion (extracellular to periplasm)	0.323	0.377	1	1	0.343	1		1	1	1	1	1	1
galactokinase	0.939	0.932	0.933	0.942	0.925	0.911		1	0.346	0.223	1	1	1
aldose-1-epimerase	1	1	1	1	1	1		1	1	1	1	1	1
a-galactosidase (melibiose)	1	1	1	1	1	1		1	1	1	1	1	1
galactosyltransferase I (LPS core synthesis)	0.701	0.705	0.76	0.757	0.733	0.706		0.996	0.976	0.994	0.963	0.991	0.999
Galactitol transport via PEP:Pyr PTS (periplasm)	1	1	1	1	1	1		1	1	1	1	1	1
Galactitol transport via diffusion (extracellular to periplasm)	1	1	1	1	1	1		1	1	1	1	1	1
D-galacturonate transport via proton symport, reversible (periplasm)	1	0	1	1	0.062	1		1	1	1	1	0.007	1
D-galacturonate transport via diffusion (extracellular to periplasm)	1	0	1	1	0.01	1		1	1	1	1	0.068	1
UTP-glucose-1-phosphate uridylyltransferase (irreversible)	0.495	0.369	0.234	0.654	0.653	0.63		0.998	0.972	0.988	0.575	0.954	0.901
D-galactose transport via ABC system (periplasm)	1	1	1	1	1	1		1	0.212	0.136	1	1	1
D-galactose transport in via proton symport (periplasm)	1	1	1	1	1	1		1	0.212	0.136	1	1	1
D-galactose transport via diffusion (extracellular to periplasm)	1	0.178	0.116	1	1	1		1	1	1	1	1	1
D-Glucosamine 6-phosphate transport via phosphate antiport (periplasm)	1	1	1	1	1	1		1	1	1	1	1	1
D-glucosamine 6-phosphate transport via diffusion (extracellular to periplasm)	1	1	1	1	1	1		1	1	1	1	1	1
D-glucosamine transport via PEP:Pyr PTS (periplasm)	1	1	1	1	1	1		1	1	1	1	1	1
D-glucosamine transport via diffusion (extracellular to periplasm)	1	1	1	1	1	1		1	1	1	1	1	1
glyceraldehyde-3-phosphate dehydrogenase	0.997	0.903	0.966	0.812	0.971	0.936		0.392	0.762	0.829	0.61	0.741	0.298
phosphoribosylglycinamide formyltransferase	0.768	0.656	0.728	0.753	0.857	0.779		0.957	0.85	0.946	0.887	0.972	0.975
GAR transformylase-T	1	1	1	1	1	1		0.882	0.819	0.843	0.767	0.861	0.786
gamma-butyrobetaine transport via diffusion (extracellular to periplasm)	1	0.017	1	1	1	1		1	0.073	1	1	1	1
Glycolaldehyde dehydrogenase	0.933	0.94	0.952	0.953	0.915	1		0.603	0.548	0.626	0.646	0.569	0.149
GDP-4-dehydro-6-deoxy-D-mannose epimerase	1	1	1	1	1	1		0.87	0.853	0.886	0.895	0.877	0.819
GDP diphosphokinase	1	1	1	1	1	1		0.872	0.764	0.815	0.825	0.971	0.968
GDP-mannose mannosyl hydrolase	1	1	1	1	1	1		0.66	0.915	0.983	0.43	0.36	0.695
GDP-mannose phyrophosphatase	1	1	1	1	1	1		0.997	0.894	0.951	0.791	0.775	0.682
guanosine 3'-diphosphate 5'-triphosphate 3'-diphosphatase	1	1	1	1	1	1		0.812	0.728	0.807	0.854	0.958	0.966
GDP transport via diffusion (extracellular to periplasm)	1	1	1	1	1	0.276		0.935	0.933	0.942	0.95	0.93	1
glutamine-fructose-6-phosphate transaminase	1	1	1	1	1	1		0.879	0.761	0.86	0.854	0.971	0.96
gamma-glutamyl-gamma aminobutyric acid dehydrogenase	1	1	1	1	1	0.099		0.994	0.949	0.938	0.933	0.984	0.98
gamma-glutamyl-gamma-aminobutyric acid hydrolase	1	1	1	1	1	1		0.994	0.949	0.938	0.933	0.984	0.98
gamma glutamyl putrescine oxidase	1	0.139	1	1	1	0.19		0.994	0.949	0.938	0.933	0.984	0.98
gamma glutamyl putrescine synthase	0.209	0.2	1	1	1	0.021		0.995	0.949	0.938	0.933	0.984	0.982
gamma-hydroxybutyrate dehydrogenase (NADH)	1	1	1	1	1	1		0.922	0.915	0.95	0.95	0.92	0.901
glycine hydroxymethyltransferase, reversible	0.998	0.941	0.966	0.89	0.99	0.961		0.985	0.866	0.954	0.879	0.991	0.979
guanylate kinase (GMP:ATP)	1	1	1	1	1	0.931		0.99	0.901	0.963	0.929	0.979	0.986
1,4-alpha-glucan branching enzyme (glycogen -> bglycogen)	0.069	1	1	1	1	0.11		1	1	1	1	1	1
D-glucose O-acetyltransferase	1	1	1	1	1	1		0.926	0.929	0.944	0.941	0.934	0.894
Glucose dehydrogenase (ubiquinone-8 as acceptor) (periplasm)	0.563	0	1	1	0	1		1	0.274	0.181	1	1	1
D-gluconate transport via proton symport, reversible (periplasm)	0.495	0	1	1	0	1		1	0.028	0.208	1	1	1
D-gluconate transport via diffusion (extracellular to periplasm)	0.798	0	0.349	1	0.028	1		1	0.078	1	1	1	1
glycogen phosphorylase	1	1	1	1	1	1		0.018	1	1	1	1	0.026
glycogen phosphorylase	1	1	1	1	1	1		0.018	1	1	1	1	0.026
5-dehydro-4-deoxyglucarate aldolase	1	1	1	1	1	1		0.369	0.42	1	1	0.399	1
glucarate dehydratase	1	1	1	1	1	1		1	1	1	1	1	1
D-glucarate transport via proton symport, reversible (periplasm)	1	1	1	1	1	1		1	1	1	1	1	1
D-glucarate transport via diffusion (extracellular to periplasm)	0.322	0.369	1	1	0.351	1		1	1	1	1	1	1
glycogen synthase (ADPGlc)	0.931	0.925	0.952	0.953	0.952	0.911		1	1	1	1	1	1
glucosyltransferase I (LPS core synthesis)	0.723	0.72	0.774	0.768	0.751	0.731		0.995	0.975	0.992	0.961	0.991	0.999
glucosyltransferase II (LPS core synthesis)	0.686	0.677	0.747	0.744	0.71	0.677		0.996	0.976	0.995	0.966	0.992	0.999
glucosyltransferase III (LPS core synthesis)	0.669	0.656	0.734	0.73	0.699	0.655		0.998	0.976	0.995	0.971	0.992	1
D-glucuronate 1-phosphate transport via diffusion (extracellular to periplasm)	0.014	0.204	1	1	1	1		1	0.078	1	1	1	1
D-glucuronate transport via proton symport, reversible (periplasm)	1	0.314	1	1	0	1		0.079	0.066	1	1	0.064	1
D-glucuronat transport via diffusion (extracellular to periplasm)	0.164	0.036	1	1	0.001	1		1	1	1	1	0.065	1
D-glucose transport via ABC system (periplasm)	1	1	1	1	1	1		0.812	0	0.366	1	0.033	1
D-glucose transport via PEP:Pyr PTS (periplasm)	1	1	1	1	1	1		0.812	0	0.366	1	0.033	1
D-glucose transport in via proton symport (periplasm)	1	1	1	1	1	1		0.812	0	0.366	1	0.033	1
glucose transport via diffusion (extracellular to periplasm)	0.999	0.939	0.972	1	1	1		1	1	1	1	1	1
D-glucose transport via diffusion (extracellular to periplasm) irreversible	1	1	1	1	1	1		1	1	1	1	1	1
glycogen debranching enzyme (bglycogen -> glycogen)	1	1	1	1	1	1		0.069	1	1	1	1	0.11
glucose-1-phosphate adenylyltransferase	1	1	1	1	1	1		1	1	1	1	1	1
glutamine synthetase	1	1	1	0.368	0.004	0.231		0.998	0.895	0.957	0.904	0.958	0.952
Glutaminyl-tRNA synthetase	1	1	1	1	1	1		0.928	0.915	0.939	0.953	0.932	0.903
L-glutamine transport via ABC system (periplasm)	1	1	1	1	1	1		0.003	0.008	0.002	1	0.006	1
L-glutamine transport via diffusion (extracellular to periplasm)	0.066	0.078	0.059	1	0.063	1		0.076	0.071	0.05	1	0.067	1
Galactitol-1-phosphate dehydrogenase	0.942	0.928	0.949	0.966	0.942	0.896		1	1	1	1	1	1
glutamate 5-kinase	1	1	1	1	1	1		0.998	0.875	0.95	0.847	0.986	0.969
4-aminobutyrate/glutamate antiport (periplasm)	1	1	1	1	1	0.01		1	1	1	1	1	1
gamma-glutamylcysteine synthetase	1	1	1	1	1	1		0.663	0.92	0.958	0.616	0.648	0.864
Glutamate Decarboxylase	1	1	1	1	1	1		0.987	0.904	0.968	0.813	0.942	0.935
glutamate dehydrogenase (NADP)	0.999	0.931	0.98	0.679	0.782	0.668		0.999	0.941	0.988	0.704	0.971	0.926
glutaminase	1	1	1	1	1	1		0.843	0.706	0.784	0.59	0.814	0.733
glutaminase	1	1	1	1	1	1		0.003	0.008	0.002	1	0.006	1
glutamine phosphoribosyldiphosphate amidotransferase	1	1	1	1	1	1		0.998	0.888	0.973	0.765	0.93	0.932
glutamate racemase	0.98	0.78	0.907	0.928	0.985	0.987		1	1	1	1	0.053	0.103
glutamate synthase (NADPH)	1	1	1	1	1	1		0.994	0.947	0.941	0.763	0.986	0.929
glutamyl-tRNA reductase	1	1	1	1	1	1		0.926	0.909	0.928	0.827	0.972	0.915
Glutamyl-tRNA synthetase	0.971	0.958	0.978	0.946	0.927	0.887		0.926	0.909	0.929	0.83	0.973	0.915
L-glutamate transport via ABC system (periplasm)	1	1	1	1	1	1		0.6	0.904	0.945	0.8	0.864	0.812
L-glutamate transport via proton symport, reversible (periplasm)	1	1	1	1	1	1		0.745	0.95	0.976	0.684	0.761	0.645
Na+/glutamate symport (periplasm)	1	1	1	1	1	1		1	1	1	1	1	1
L-glutamate transport via diffusion (extracellular to periplasm)	0.996	0.942	0.989	0.88	0.975	0.961		1	1	1	1	0.067	0.105
glyoxalate carboligase	0.654	0.026	0.034	0.176	0.651	0.436		0.745	0.966	0.98	0.405	0.463	0.691
Glyceraldehyde transport via diffusion (extracellular to periplasm)	0.54	0.464	0.556	0.659	0.582	0.475		1	1	1	1	1	1
Glyceraldehyde facilitated diffusion (periplasm)	0.54	0.463	0.554	0.658	0.582	0.475		1	1	1	1	1	1
glycine C-acetyltransferase	0.998	0.894	0.983	0.925	0.975	0.982		0.996	0.876	0.951	0.716	0.673	0.889
Glycine betaine transport via ABC system (periplasm)	1	1	1	1	1	1		0.925	0.919	0.952	0.954	0.94	0.906
Glycine betaine transport via proton symport (periplasm)	1	1	1	1	1	1		0.925	0.919	0.952	0.954	0.94	0.906
Glycine betaine transport via diffusion (extracellular to periplasm)	1	1	1	1	1	1		1	1	1	1	1	1
sn-Glycerol 2-phosphate transport via ABC system (periplasm)	1	1	1	1	1	1		1	1	1	1	1	1
Glycerol-2-phosphate transport via diffusion (extracellular to periplasm)	1	1	1	1	1	1		1	1	1	1	1	1
sn-Glycerol 3-phosphate transport via ABC system (periplasm)	1	1	1	1	1	1		0.659	0.895	0.958	0.44	0.352	0.696
Glycerol-3-phosphate : phosphate antiporter (periplasm)	1	1	1	1	1	1		0.417	0.848	0.905	0.535	0.419	0.292
Glycerol-3-phosphate transport via diffusion (extracellular to periplasm)	0.663	0.919	0.958	0.703	0.955	0.944		1	1	1	1	1	1
D-glycerate transport via proton symport, reversible (periplasm)	0.881	0.827	0.851	0.391	0.425	0.291		1	0.008	0.007	1	1	1
D-glycerate transport via diffusion (extracellular to periplasm)	0.881	0.825	0.844	0.391	0.426	0.291		1	0.082	0.054	1	1	1
Glycerol dehydrogenase	1	1	1	1	1	1		0.996	0.968	0.967	0.627	0.656	0.88
glycerate kinase	1	1	1	1	1	1		1	0.993	0.99	0.94	0.995	0.994
glycerate kinase	1	1	1	1	1	1		0.797	0.347	0.838	0.825	0.811	0.78
Glycine Cleavage System	1	1	1	1	1	1		0.659	0.602	0.681	0.604	0.671	0.55
Glycolate dehydrogenase (NAD)	1	1	1	1	1	1		0.999	0.938	0.991	0.994	0.808	0.974
Glycolate dehydrogenase (NADP)	1	1	1	1	1	1		0.994	0.924	0.989	0.894	0.981	0.98
glycolate transport via proton symport, reversible (periplasm)	1	1	1	1	1	1		0.006	0.003	1	1	1	1
glycolate transport via sodium symport (periplasm)	1	1	1	1	1	1		1	1	1	1	1	1
glycolate transport via diffusion (extracellular to periplasm)	0.796	0.67	0.792	0.674	0.569	0.473		0.073	0.064	1	1	1	1
Glycolate oxidase	1	1	1	1	1	1		0.66	0.915	0.954	0.89	0.987	0.985
Glycolate oxidase	1	1	1	1	1	1		0.742	0.942	0.979	0.858	0.992	0.982
Glycolate oxidase	1	1	1	1	1	1		0.877	0.834	0.996	0.62	0.841	0.714
glycerol transport via diffusion (extracellular to periplasm)	0.994	0.929	0.956	0.848	0.975	0.931		1	1	1	1	0.064	1
glycerol transport via channel (periplasm)	0.998	0.916	0.913	0.505	0.759	0.569		0.877	0.847	0.997	0.92	0.989	0.979
glycerol kinase	1	1	1	1	1	1		0.704	0.655	0.714	0.89	0.972	0.97
hydroxyacylglutathione hydrolase	1	1	1	1	1	1		0.997	0.889	0.967	0.919	0.983	0.986
glyoxalase III	1	1	1	1	1	1		0.997	0.889	0.967	0.919	0.983	0.986
Glycyl-tRNA synthetase	1	1	1	1	1	1		0.925	0.928	0.939	0.948	0.945	0.9
glycine transport in via proton symport (periplasm)	1	1	1	1	1	1		1	1	1	1	0.001	1
glycine reversible transport via proton symport (periplasm)	1	1	1	1	1	1		1	1	1	1	0.001	1
glycine transport in via sodium symport (periplasm)	1	1	1	1	1	1		1	1	1	1	1	1
Glycine transport via diffusion (extracellular to periplasm)	0.987	0.851	0.917	0.845	0.939	0.925		1	1	1	1	0.058	1
GDP-D-mannose dehydratase	1	1	1	1	1	1		0.809	0.784	0.834	0.854	0.814	0.74
D-glycero-D-manno-hepose 1-phosphate adenyltransferase	0.781	0.577	0.81	0.784	0.781	0.807		0.996	0.988	0.992	0.942	0.985	0.993
D-glycero-D-manno-heptose 7-phosphate kinase	0.791	0.528	0.814	0.482	0.792	0.823		0.996	0.997	0.992	0.971	0.984	0.993
D-glycero-D-manno-heptose 1,7-bisphosphate phosphatase	0.787	0.524	0.812	0.47	0.786	0.817		0.996	0.997	0.992	0.973	0.984	0.993
GMP reductase	1	1	1	1	1	1		0.993	0.903	0.94	0.581	0.547	0.462
GMP synthase	1	1	1	1	1	1		0.88	0.772	0.796	0.969	0.989	0.995
GMP transport via diffusion (extracellular to periplasm)	1	1	1	1	1	1		1	1	1	1	1	1
phosphogluconate dehydrogenase	1	1	1	1	1	1		0.999	0.921	0.956	0.778	0.829	0.797
gluconokinase	1	1	1	1	1	1		0.812	0	0.366	1	0.033	1
GDP-4-oxo-L-fucose reductase	1	1	1	1	1	1		0.932	0.933	0.942	0.947	0.939	0.902
Gp4G hydrolase	1	1	1	1	1	1		1	1	1	1	1	1
Glycerophosphodiester phosphodiesterase (Glycerophosphocholine)	1	1	1	1	1	1		1	1	1	0	1	1
Glycerophosphodiester phosphodiesterase (Glycerophosphocholine)	1	1	1	1	1	1		1	1	1	0.003	1	1
Glycerophosphodiester phosphodiesterase (Glycerophosphoethanolamine)	1	1	1	1	1	1		0.792	0.575	0.756	0.868	0.959	0.944
Glycerophosphodiester phosphodiesterase (Glycerophosphoethanolamine)	1	1	1	1	1	1		0.698	0.585	0.669	0.745	0.975	0.97
Glycerophosphodiester phosphodiesterase (Glycerophosphoserine)	1	1	1	1	1	1		1	1	1	1	1	1
Glycerophosphodiester phosphodiesterase (Glycerophosphoserine)	1	1	1	1	1	1		1	1	1	1	1	1
Glycerophosphodiester phosphodiesterase (Glycerophosphoglycerol)	1	1	1	1	1	1		0.999	0.982	0.989	0.99	0.653	0.964
Glycerophosphodiester phosphodiesterase (Glycerophosphoglycerol)	1	1	1	1	1	1		0.728	0.941	0.975	0.998	0.922	0.999
Glycerophosphodiester phosphodiesterase (Glycerophosphoinositol)	1	1	1	1	1	1		0.936	0.931	0.94	0.952	0.93	0.9
Glycerophosphodiester phosphodiesterase (Glycerophosphoinositol)	1	1	1	1	1	1		1	1	1	1	1	1
geranyltranstransferase	1	1	1	1	1	1		0.102	0.065	0.156	0.163	0.343	0.044
glutaredoxin reductase	1	1	1	1	1	1		0.998	0.915	0.963	0.959	0.984	0.962
guanosine kinase	1	1	1	1	1	1		0.999	0.896	0.936	0.53	0.551	0.79
guanosine transport in via proton symport (periplasm)	1	1	1	1	1	1		1	1	1	1	1	0.162
guanosine transport via diffusion (extracellular to periplasm)	1	1	1	1	1	0.498		1	1	1	1	1	0.094
Glutathionylspermidine amidase	0.926	0.914	0.945	0.952	0.938	1		0.999	0.983	0.987	0.719	0.984	0.931
Glutathionylspermidine synthetase	1	1	1	1	1	1		0.999	0.983	0.987	0.719	0.984	0.931
glutathione (ox) transport via diffusion (extracellular to periplasm)	1	1	1	1	1	0.235		1	1	1	1	1	0.102
glutathione oxidoreductase	0.941	0.919	0.944	0.953	0.952	1		1	0.986	0.988	0.81	0.828	0.744
glutathione peridoxase	1	1	1	1	1	1		0.999	0.959	0.989	0.859	0.984	0.965
glutathione hydralase (periplasmic)	1	1	1	1	1	1		0.657	0.906	0.956	0.607	0.237	0.365
glutathione export via ABC system (cytoplasm to periplasm)	1	1	1	1	1	1		0.998	0.935	0.929	0.932	0.972	0.968
Reduced glutathione via ABC system (periplasm)	1	1	1	1	1	1		0.998	0.935	0.928	0.932	0.972	0.969
glutathione transport via diffusion (extracellular to periplasm)	0.998	0.917	0.981	0.882	0.866	0.83		0.061	1	0.054	1	0.057	1
glutathione synthetase	1	1	1	1	1	1		0.663	0.92	0.958	0.616	0.648	0.864
GTP cyclohydrolase I	1	1	1	1	1	1		0.275	0.199	0.678	0.338	0.599	0.125
GTP cyclohydrolase II (25drapp)	1	1	1	1	1	1		0.849	0.411	0.973	0.559	0.461	0.695
guanosine-5'-triphosphate,3'-diphosphate diphosphatase	1	1	1	1	1	1		0.999	0.894	0.887	0.652	0.662	0.881
GTP diphosphokinase	1	1	1	1	1	1		0.872	0.764	0.815	0.825	0.971	0.968
GTP amine hydrolysis (spontaneous)	1	1	1	1	1	1		0.66	0.917	0.958	0.703	0.652	0.888
GTP transport via diffusion (extracellular to periplasm)	1	1	1	1	1	1		1	1	1	1	1	1
guanylate cyclase	1	1	1	1	1	1		0.999	0.908	0.961	0.998	0.923	0.998
guanine deaminase	1	1	1	1	1	1		0.798	0.695	0.786	0.67	0.636	0.885
guanine phosphoribosyltransferase	1	1	1	1	1	1		0.998	0.886	0.927	0.891	0.985	0.967
guanine transport in via proton symport (periplasm)	1	1	1	1	1	1		0.991	0.859	0.962	0.78	0.974	0.947
Guanine transport via diffusion (extracellular to periplasm)	0.412	0.836	0.908	0.919	0.979	0.951		1	1	1	1	1	1
Guanine transport via diffusion (periplasm)	0.996	0.892	0.916	0.768	0.747	0.641		1	1	1	1	1	1
glucuronate isomerase (D-glucuronate)	1	0.267	1	1	0.001	1		0.096	0.079	1	1	0.009	1
glucuronate isomerase (D-galacturonate)	1	0	1	1	0.311	1		1	1	1	1	0	1
Glucuronate 1-phosphate phosphatase (periplasm)	1	1	1	1	1	1		0.031	0.031	1	1	1	1
hydrogen peroxide transport via diffusion (external)	1	1	1	0.05	0.067	0.138		1	1	1	1	1	1
H2O transport via diffusion (extracellular to periplasm)	0.994	0.806	0.969	0.602	0.521	0.782		0.918	0.873	0.854	0.855	0.987	0.97
H2O transport via diffusion (periplasm)	0.999	0.925	0.977	0.869	0.982	0.969		0.981	0.943	0.875	0.437	0.13	0.192
Hydrogen sulfide oxidation	1	1	1	1	1	1		0.599	0.909	0.947	0.667	0.606	0.457
h2s transport (periplasm)	1	1	1	1	1	1		0.997	0.913	0.966	0.92	0.988	0.971
h2s transport via diffusion (extracellular to periplasm)	0.997	0.914	0.966	0.92	0.988	0.972		0.925	0.92	0.946	0.944	0.928	0.919
hydrogen transport via diffusion (extracellular to periplasm)	1	1	1	1	1	1		1	1	1	1	1	1
hydrogen transport diffusion (periplasm)	1	1	1	1	1	1		1	1	1	1	1	1
3-hydroxyacyl-CoA dehydrogenase (acetoacetyl-CoA)	0.414	0.848	0.902	0.938	0.972	0.998		0.999	0.968	0.97	0.681	0.66	0.532
3-hydroxyacyl-CoA dehydrogenase (3-oxohexanoyl-CoA)	0.414	0.848	0.902	0.958	0.983	0.998		0.999	0.97	0.972	0.67	0.658	0.529
3-hydroxyacyl-CoA dehydrogenase (3-oxooctanoyl-CoA)	0.929	0.929	0.916	0.81	0.765	0.657		0.194	0.791	0.825	0.438	0.54	0.161
3-hydroxyacyl-CoA dehydrogenase (3-oxodecanoyl-CoA)	0.652	0.903	0.948	0.648	0.639	0.88		0.241	0.821	0.855	0.206	0.461	0.162
3-hydroxyacyl-CoA dehydrogenase (3-oxododecanoyl-CoA)	0.928	0.874	0.931	0.627	0.668	0.88		0.596	0.448	0.596	0.231	0.768	0.219
3-hydroxyacyl-CoA dehydrogenase (3-oxotetradecanoyl-CoA)	0.997	0.96	0.952	0.707	0.966	0.64		0.027	0.001	0.065	0.154	0.159	0.012
3-hydroxyacyl-CoA dehydrogenase (3-oxohexadecanoyl-CoA)	0.999	0.937	0.939	0.912	0.975	0.975		0.051	0.01	0.152	0.181	0.092	0.372
3-hydroxyacyl-CoA dehydrogenase (3-oxooctadecanoyl-CoA), peroxisomal	0.997	0.925	0.948	0.898	0.98	0.964		0.259	0.008	0.149	0.862	0.197	0.152
3-hydroxyadipyl-CoA dehydrogenase (NAD+)	0.645	0.616	0.711	0.73	0.667	0.533		1	1	1	1	0.041	1
Hydroxybenzoate octaprenyltransferase	1	1	1	1	1	1		0.53	0.513	0.578	0.606	0.507	0.404
3-hydroxycinnamic acid transport via proton symport, reversible (periplasm)	1	1	1	0.051	0.066	1		1	1	1	0.003	0.006	1
3-hydroxycinnamic acid transport via diffusion (extracellular to periplasm)	1	1	1	0.001	0.003	1		1	1	1	0.053	0.058	1
HCO3 equilibration reaction	1	1	1	1	1	1		0.881	0.818	0.857	0.529	0.546	0.8
homocysteine S-methyltransferase	1	1	1	1	1	1		0.744	0.954	0.978	0.719	0.979	0.944
Homocysteine Methyltransferase	1	1	1	1	1	1		1	1	1	1	1	1
Hexadecanoate transport via facilitated irreversible diffusion (extracellular to periplasm)	1	1	1	1	1	1		1	1	1	1	1	1
Hexadecenoate transport via facilitated irreversible diffusion (extracellular to periplasm)	1	1	1	1	1	1		1	1	1	1	1	1
Heme O synthase	1	1	1	1	1	1		0.927	0.915	0.942	0.923	0.937	0.903
LPS heptose kinase I (LPS core synthesis)	0.805	0.791	0.824	0.812	0.809	0.823		0.989	0.949	0.985	0.935	0.983	0.992
LPS heptose kinase II (LPS core synthesis)	0.768	0.761	0.806	0.793	0.791	0.793		0.992	0.961	0.986	0.943	0.988	0.995
heptosyltransferase I (LPS core synthesis)	0.824	0.817	0.843	0.826	0.827	0.852		0.985	0.931	0.983	0.906	0.975	0.984
heptosyltransferase II (LPS core synthesis)	0.816	0.807	0.829	0.817	0.814	0.839		0.988	0.942	0.985	0.923	0.978	0.989
heptosyltransferase III (LPS core synthesis)	0.793	0.776	0.819	0.802	0.8	0.813		0.991	0.954	0.986	0.941	0.986	0.994
heptosyltransferase IV (LPS core synthesis)	0.649	0.634	0.725	0.719	0.68	0.626		0.998	0.978	0.995	0.972	0.992	1
hydroxyethylthiazole kinase	1	1	1	1	1	1		1	1	1	1	1	1
hexokinase (D-glucose:ATP)	1	1	1	1	1	1		0.87	0.765	0.857	0.815	0.962	0.942
hexokinase (D-mannose:ATP)	1	1	1	1	1	1		0.997	0.894	0.951	0.791	0.775	0.682
hexokinase (D-fructose:ATP)	1	1	1	1	1	1		0.869	0.786	0.85	0.926	0.972	0.976
hexanoate transport via proton symport, reversible (periplasm)	0.998	0.946	0.973	0.655	0.982	0.945		0.004	0.011	1	1	1	1
Mercury (Hg+2) ABC transporter (periplasm)	1	1	1	1	1	1		1	1	1	1	1	1
mercury (Hg+2) transport out via proton antiport (periplasm)	1	1	1	1	1	1		1	1	1	1	1	1
mercury (Hg+2) transport via diffusion (extracellular to periplasm)	1	1	1	1	1	1		1	1	1	1	1	1
histidinol dehydrogenase	1	1	1	1	1	1		0.878	0.85	0.997	0.752	0.758	0.675
histidinol-phosphatase	1	1	1	0.048	1	0.11		0.878	0.85	0.997	0.756	0.758	0.676
Histidyl-tRNA synthetase	1	1	1	1	1	1		0.939	0.915	0.942	0.952	0.945	0.906
L-histidine transport via ABC system (periplasm)	1	1	1	1	1	1		0.744	0.949	0.974	0.804	0.858	0.798
L-histidine reversible transport via proton symport (periplasm)	0.746	0.942	0.973	0.754	0.859	0.774		1	1	1	1	1	0.009
L-histidine transport via diffusion (extracellular to periplasm)	0.877	0.783	0.873	0.958	0.975	0.959		1	1	1	1	1	0.075
2-hydroxy-6-ketonona-2,4-dienedioic acid hydrolase	1	1	1	1	1	1		1	1	1	1	1	0.003
2-hydroxy-6-ketononotrienedioate hydrolase	1	1	1	1	1	1		0.378	1	1	0.001	0.009	0.135
hydroxymethylbilane synthase	1	1	1	0.858	0.814	0.733		0.926	0.909	0.928	0.834	0.973	0.919
hydroxymethylpyrimidine kinase (ATP)	1	1	1	1	1	1		1	1	1	1	1	1
L-homoserineserine efflux via proton symport	1	1	1	1	1	1		0.618	0.577	0.649	0.645	0.581	0.479
L-homoserine transport via diffusion (extracellular to periplasm)	0.618	0.577	0.649	0.645	0.581	0.479		1	0.913	1	0.942	1	0.899
4-hydroxy-2-oxopentanoate aldolase	1	1	1	1	1	1		0.709	1	1	0.013	0.119	0
6-hydroxymethyl-dihydropterin pyrophosphokinase	1	1	1	1	1	1		0.536	0.49	0.582	0.621	0.515	0.411
2,3-dihydroxypheylpropionate 1,2-dioxygenase	1	1	1	1	1	1		1	1	1	1	1	0.002
3-(3-hydroxyphenyl)propionate transport via proton symport, reversible (periplasm)	1	1	1	1	1	0.088		1	1	1	1	1	0.006
3-(3-hydroxyphenyl)propionate transport via diffusion (extracellular to periplasm)	1	1	1	1	1	0.01		1	1	1	1	1	0.108
hydroxypyruvate isomerase	1	1	1	1	1	1		1	1	1	1	1	1
Hydroxypyruvate reductase (NADH)	1	1	1	1	1	1		1	1	1	1	1	1
Hydroxypyruvate reductase (NADPH)	1	1	1	1	1	1		0.993	0.907	0.971	0.741	0.833	0.688
homoserine dehydrogenase (NADPH)	0.997	0.875	0.977	0.83	0.976	0.973		0.745	0.015	0.972	1	0.012	0.265
homoserine kinase	1	1	1	1	1	1		0.999	0.93	0.966	0.923	0.963	0.968
homoserine O-succinyltransferase	1	1	1	1	0.116	0.197		0.573	0.892	0.923	0.601	0.541	0.456
histidinol-phosphate transaminase	1	1	1	0.09	1	0.183		0.878	0.85	0.997	0.755	0.758	0.675
hypoxanthine dehydrogenase	1	1	1	1	1	1		0.167	0.14	0.213	0.887	0.978	0.906
Hexanoate transport via diffusion (extracellular to periplasm)	1	0.96	0.989	0.957	0.985	0.989		0.066	0.092	1	1	1	1
Acetyl-CoA:hexanoate-CoA transferase	1	1	1	1	1	1		0.995	0.894	0.912	0.883	0.97	0.938
hypoxanthine phosphoribosyltransferase (Hypoxanthine)	1	1	1	1	1	1		0.989	0.93	0.962	0.732	0.84	0.787
hydrogenase (ubiquinone-8: 2 protons) (periplasm)	1	1	1	1	1	1		1	1	1	1	1	1
Hydrogenase (menaquinone8: 2 protons) (periplasm)	1	1	1	1	1	1		1	1	1	1	1	1
Hydrogenase (Demethylmenaquinone-8: 2 protons) (periplasm)	1	1	1	1	1	1		1	1	1	1	1	1
hypothetical enyme	1	1	1	1	1	1		0.998	0.899	0.978	0.918	0.986	0.971
Hypoxanthine transport via diffusion (extracellular to periplasm)	0.599	0.908	0.945	0.86	0.972	0.959		0.076	1	1	1	1	1
Hypoxanthine transport (periplasm)	0.599	0.908	0.945	0.858	0.971	0.958		0.008	1	1	1	1	1
proton transport via diffusion (extracellular to periplasm)	0.872	0.797	0.873	0.832	0.984	0.979		1	1	1	1	1	1
ISC [2Fe-2S] regeneration	1	1	1	1	1	1		0.929	0.936	0.944	0.999	0.939	1
ISC [2Fe-2S] Synthesis	1	1	1	1	1	1		0.8	0.753	0.818	0.808	0.776	0.711
ISC [2Fe-2S] Synthesis II	1	1	1	1	1	1		0.587	0.573	0.674	0.676	0.605	0.522
ISC [2Fe-2S] Transfer	1	1	1	1	1	1		0.919	0.904	0.916	0.996	0.917	0.993
ISC [4Fe-4S] Reduction	0.918	0.926	0.954	0.952	0.95	0.913		0.643	0.616	0.708	0.707	0.635	0.569
ISC [4Fe-4S] Transfer	0.851	0.862	0.903	0.911	0.88	0.829		0.7	0.665	0.749	0.743	0.692	0.627
isocitrate dehydrogenase (NADP)	0.424	0.835	0.346	0.361	0.466	0.324		0.985	0.963	0.98	0.868	0.857	0.829
isochorismate synthase	1	1	1	0.299	1	0.516		0.747	0.966	0.983	0.791	0.757	0.654
Isochorismate Synthase	1	1	1	1	1	1		1	1	1	1	1	1
isochorismatase	1	1	1	1	1	1		0.654	0.912	0.945	0.996	0.913	0.962
Isocitrate lyase	1	1	1	1	1	1		0.188	0.161	0.91	0.628	0.547	0.472
ISC Cysteine desulfuration	1	1	1	1	1	1		0.17	0.143	0.219	0.354	0.185	0.165
L-idonate 5-dehydrogenase	0.995	0.905	0.966	0.655	0.974	0.921		0.753	0.004	0.323	1	0.022	1
L-indonate 5-dehydrogenase (NADP)	1	1	1	1	1	1		0.988	0.919	0.98	0.936	0.984	0.985
L-idonate transport via proton symport, reversible (periplasm)	0.765	0.001	0.342	1	0.025	1		1	0.006	1	1	1	1
L-idonate transport via diffusion (extracellular to periplasm)	0.791	0	0.352	1	0.027	1		1	0.075	1	1	1	1
Imidazole-glycerol-3-phosphate synthase	1	1	1	0.183	1	0.326		0.878	0.85	0.997	0.755	0.758	0.675
imidazoleglycerol-phosphate dehydratase	1	1	1	0.137	1	0.25		0.878	0.85	0.997	0.755	0.758	0.675
indole-3-glycerol-phosphate synthase	1	1	1	0.004	0.014	1		0.998	0.957	0.978	0.677	0.93	0.829
isoleucine transaminase	0.982	0.912	0.941	0.642	0.658	0.875		0.929	0.913	1	0.941	0.915	0.898
Isoleucyl-tRNA synthetase	1	1	1	1	1	1		0.925	0.936	0.946	0.951	0.93	0.921
L-isoleucine transport via ABC system (periplasm)	1	1	1	1	1	1		0.6	0.904	0.944	0.8	0.864	0.812
L-isoleucine reversible transport via proton symport (periplasm)	0.6	0.905	0.944	0.819	0.866	0.812		1	1	1	1	1	1
L-isoleucine transport via diffusion (extracellular to periplasm)	0.88	0.797	0.81	0.85	0.86	0.812		1	1	1	1	1	1
IMP cyclohydrolase	0.984	0.901	0.932	0.357	0.408	0.243		0.838	0.984	0.868	0.157	0.835	0.249
IMP dehydrogenase	1	1	1	1	1	1		0.663	0.9	0.952	0.705	0.668	0.884
IMP transport via diffusion (extracellular to periplasm)	1	1	1	1	1	1		1	1	1	1	1	1
Indole transport via proton symport, irreversible (periplasm)	1	1	1	1	1	1		1	1	1	1	1	1
Indole transport via proton symport, reversible (periplasm)	0.968	0.938	0.909	0.736	0.755	0.648		1	1	1	0.003	0.004	1
Indole transport via diffusion (extracellular to periplasm)	0.969	0.938	0.91	0.719	0.752	0.648		1	1	1	0.055	0.078	1
Na+/myo-inositol symporter (periplasm)	1	1	1	1	1	1		0.936	0.931	0.94	0.952	0.93	0.9
Inosine hydrolase	1	1	1	1	1	1		0.993	0.92	0.951	0.91	0.977	0.974
insosine kinase	1	1	1	1	1	1		0.998	0.924	0.958	0.914	0.966	0.96
inositol transport via diffusion (extracellular to periplasm)	1	1	1	1	1	1		1	1	1	1	1	1
inosine transport in via proton symport (periplasm)	1	1	1	1	1	1		1	1	1	0.012	1	0.058
inosine transport in via proton symport, reversible (periplasm)	1	1	1	1	1	1		1	1	1	0.012	1	0.058
inosine transport via diffusion (extracellular to periplasm)	0.703	0.616	0.707	0.79	0.743	0.641		1	1	1	0.047	1	0.096
isopentenyl-diphosphate D-isomerase	0.085	0.055	0.139	0.148	0.214	0.041		0.087	0.053	0.135	0.148	0.313	0.037
1-hydroxy-2-methyl-2-(E)-butenyl 4-diphosphate reductase (ipdp)	1	1	1	1	1	1		0.079	0.048	0.13	0.142	0.209	0.037
3-isopropylmalate dehydrogenase	0.817	0.797	1	0.998	0.828	0.98		0.997	0.922	0.972	0.947	0.989	0.984
3-isopropylmalate dehydratase	0.997	0.92	0.975	0.946	0.989	0.984		0.878	0.856	1	1	0.885	0.992
2-isopropylmalate hydratase	0.997	0.92	0.979	0.953	0.989	0.986		0.933	0.934	1	0.944	0.942	0.906
2-isopropylmalate synthase	1	1	1	1	1	1		0.997	0.919	0.983	0.952	0.988	0.986
isethionate transport via ABC system (periplasm)	1	1	1	1	1	1		1	1	1	1	1	1
isethionate transport via diffusion (extracellular to periplasm)	1	1	1	1	1	1		1	1	1	1	1	1
KDO(2)-lipid IV A transport via ABC system (periplasm)	1	1	1	1	1	1		0.873	0.835	0.885	0.669	0.745	0.446
KDO(2)-lipid IV A transport via ABC system (periplasm to extracellular)	1	1	1	1	1	1		0.873	0.835	0.885	0.671	0.745	0.446
ketol-acid reductoisomerase (2,3-dihydroxy-3-methylbutanoate)	0.489	0.454	0.573	0.992	0.906	0.992		0.056	1	0.062	1	1	1
ketol-acid reductoisomerase (2-Acetolactate)	0.09	0.073	1	1	1	1		0.987	0.921	0.947	0.641	0.658	0.875
beta-ketoacyl-ACP synthase	1	1	1	1	1	1		1	0.962	0.995	0.78	0.965	0.949
beta-ketoacyl-ACP synthase (2)	1	1	1	1	1	1		1	0.962	0.995	0.78	0.965	0.949
3-deoxy-manno-octulosonate cytidylyltransferase	1	1	1	1	1	1		0.721	0.696	0.759	0.66	0.744	0.437
3-deoxy-manno-octulosonate-8-phosphatase	0.062	0.074	0.068	1	1	1		0.721	0.702	0.761	0.66	0.744	0.437
3-deoxy -D-manno-octulosonic -acid 8-phosphate synthase	0.126	0.165	0.131	1	1	1		0.721	0.701	0.761	0.66	0.744	0.437
3-keto-L-gulonate 6-phosphate decarboxylase	1	1	1	1	1	1		0.355	0.077	1	1	0.004	1
Potassium ABC transporter (periplasm)	1	1	1	1	1	1		0.814	0.712	0.789	0.942	0.987	0.981
potassium transport in via proton symport (periplasm)	1	1	1	1	1	1		0.999	0.908	0.959	0.858	0.976	0.968
potassium transport out via proton antiport (periplasm)	1	1	1	1	1	1		0.999	0.908	0.959	0.858	0.976	0.968
potassium transport via diffusion (extracellular to periplasm)	1	1	1	1	1	1		0.997	0.998	0.991	0.94	0.998	0.991
L-Lactate dehydrogenase (ubiquinone)	1	1	1	1	1	1		0.986	0.902	0.964	0.591	0.598	0.508
L-Lactate dehydrogenase (menaquinone)	1	1	1	1	1	1		0.92	0.844	0.901	0.735	0.954	0.964
L-lactate reversible transport via proton symport (periplasm)	0.997	0.921	0.976	0.956	0.979	0.971		1	1	1	1	1	1
L-lactate transport via diffusion (extracellular to periplasm)	0.997	0.922	0.976	0.957	0.979	0.971		1	1	1	1	1	1
4-amino-4-deoxy-L-arabinotransferase (LPS lipid A modification, periplasmic face of membrane))	0.88	0.839	0.896	0.896	0.853	0.843		0.165	0.135	0.219	0.481	0.181	0.234
b-galactosidase	1	1	1	1	1	1		1	0.212	0.136	1	1	1
b-galactosidase	1	1	1	1	1	1		1	1	1	1	1	1
L-alanyl-gamma-D-glutamyl-meso-diaminopimelate hydrolase	1	1	1	1	1	1		0.979	0.919	0.95	0.934	0.977	0.955
L-alanyl-D-glutamate transport via diffusion (extracellular to periplasm)	1	1	1	1	1	1		1	1	1	1	1	1
L-alanyl-D-glutamate transport in via proton symport (periplasm)	1	1	1	1	1	1		1	1	1	1	1	1
L-alanyl-L-glutamate transport via diffusion (extracellular to periplasm)	1	1	1	1	1	1		1	1	1	1	1	1
L-alanyl-L-glutamate transport in via proton symport (periplasm)	1	1	1	1	1	1		1	1	1	1	1	1
D-Lactaldehyde:NAD+ 1-oxidoreductase	1	1	1	1	1	1		0.657	0.796	0.992	0.704	0.653	0.549
L-Lactaldehyde:NADP+ 1-oxidoreductase	1	1	1	1	1	1		0.999	0.911	0.976	0.961	0.988	0.987
L-alanyl-gamma-L-glutamate peptidase	1	1	1	1	1	1		0.981	0.92	0.95	0.935	0.978	0.956
lactaldehyde dehydrogenase	1	1	1	1	1	1		0.391	0.528	0.648	0.355	0.182	0.165
lacaldehyde reductase (R-propane-1,2-diol forming)	0.946	1	0.947	0.948	0.914	0.919		0.657	0.796	0.992	0.704	0.653	0.549
lacaldehyde reductase (S-propane-1,2-diol forming)	1	1	1	1	1	1		0.999	0.955	0.985	0.74	0.756	0.63
Lactose transport via proton aniport (periplasm)	1	1	1	1	1	1		0.999	0.908	0.959	0.858	0.976	0.968
Lactose transport via diffusion (extracellular to periplasm)	1	1	1	1	1	1		1	1	1	1	1	1
Lactose transport via proton symport (periplasm)	1	1	1	1	1	1		0.998	0.871	0.954	0.862	0.976	0.968
D-lactate dehydrogenase	0.356	0.31	0.403	0.448	0.361	0.696		0.872	0.779	0.988	0.885	0.973	0.977
D-lactate dehydrogenase	1	1	1	1	1	1		0.878	0.792	0.86	0.855	0.976	0.971
leucine transaminase (irreversible)	0.959	0.677	1	0.979	0.716	0.927		0.995	0.924	0.966	0.947	0.99	0.984
Leucyl-tRNA synthetase	1	1	1	1	1	1		0.918	0.93	0.932	0.944	0.937	0.894
L-leucine transport via ABC system (periplasm)	1	1	1	1	1	1		0.733	0.944	0.971	0.8	0.864	0.812
L-leucine reversible transport via proton symport (periplasm)	0.743	0.947	0.975	0.739	0.856	0.766		1	1	1	1	1	1
L-leucine transport via diffusion (extracellular to periplasm)	0.999	0.975	0.99	0.915	0.984	0.955		1	1	1	1	1	1
lactoylglutathione lyase	1	1	1	1	1	1		0.997	0.889	0.967	0.919	0.983	0.986
lipid (cold) A transport via ABC system (periplasm)	1	1	1	1	1	1		0.999	0.983	0.996	0.791	0.511	0.622
core oligosaccharide lipid A:hexadecanoate transferase (n-C16:0) (extracellular membrane)	1	1	1	1	1	1		1	1	1	1	1	1
Lipid A:hexadecanoate transferase (n-C16:0) (extracellular membrane)	1	1	1	1	1	1		1	1	1	1	1	1
Lipoyl-adenylate protein ligase	1	1	1	1	1	1		1	1	1	1	1	1
Lipoate-ATP adenylate transferase	1	1	1	1	1	1		1	1	1	1	1	1
lipid A transport via ABC system (periplasm)	1	1	1	1	1	1		0.742	0.961	0.978	0.99	0.651	0.963
lipid A transport via ABC system (periplasm to extracellular)	1	1	1	1	1	1		0.991	0.958	0.985	0.959	0.978	0.987
Lipoyl(octanoyl) transferase	1	1	1	1	1	1		0.878	0.85	0.997	0.887	0.857	0.824
Lipoate synthase	1	1	1	1	1	1		0.927	0.911	0.938	0.927	0.922	0.907
Lipoate transport via proton symport (periplasm)	1	1	1	1	1	1		1	1	1	1	1	1
lipoate transport via diffusion (extracellular to periplasm)	1	1	1	1	1	1		1	1	1	1	1	1
Lipid A disaccaride synthase	1	1	1	1	1	1		1	0.976	0.991	0.926	0.979	0.981
Lysophospholipase L1 (2-acylglycerophosphotidate, n-C12:0) (periplasm)	1	1	1	1	1	1		0.878	0.756	0.867	0.663	0.55	0.465
Lysophospholipase L1 (2-acylglycerophosphotidate, n-C14:0) (periplasm)	1	1	1	1	1	1		0.751	0.672	0.769	0.968	0.966	0.991
Lysophospholipase L1 (2-acylglycerophosphotidate, n-C14:1) (periplasm)	1	1	1	1	1	1		0.997	0.918	0.987	0.902	0.978	0.979
Lysophospholipase L1 (2-acylglycerophosphotidate, n-C16:0) (periplasm)	1	1	1	1	1	1		0.998	0.857	0.967	0.8	0.991	0.94
Lysophospholipase L1 (2-acylglycerophosphotidate, n-C16:1) (periplasm)	1	1	1	1	1	1		0.867	0.774	0.864	0.916	0.978	0.973
Lysophospholipase L1 (2-acylglycerophosphotidate, n-C18:0) (periplasm)	1	1	1	1	1	1		0.992	0.92	0.981	0.853	0.984	0.977
Lysophospholipase L1 (2-acylglycerophosphotidate, n-C18:1) (periplasm)	1	1	1	1	1	1		0.972	0.926	0.968	0.99	0.896	0.986
Lysophospholipase L1 (2-acylglycerophosphoethanolamine, n-C12:0) (periplasm)	1	1	1	1	1	1		0.998	0.951	0.994	0.937	0.976	0.974
Lysophospholipase L1 (2-acylglycerophosphoethanolamine, n-C14:0) (periplasm)	1	1	1	1	1	1		0.372	0.765	0.863	0.69	0.665	0.89
Lysophospholipase L1 (2-acylglycerophosphoethanolamine, n-C14:1) (periplasm)	1	1	1	1	1	1		1	0.957	0.985	0.761	0.797	0.704
Lysophospholipase L1 (2-acylglycerophosphoethanolamine, n-C16:0) (periplasm)	1	1	1	1	1	1		0.746	0.946	0.978	0.693	0.769	0.672
Lysophospholipase L1 (2-acylglycerophosphoethanolamine, n-C16:1) (periplasm)	1	1	1	1	1	1		0.983	0.895	0.952	0.79	0.921	0.95
Lysophospholipase L1 (2-acylglycerophosphoethanolamine, n-C18:0) (periplasm)	1	1	1	1	1	1		0.87	0.826	0.881	0.846	0.844	0.78
Lysophospholipase L1 (2-acylglycerophosphoethanolamine, n-C18:1) (periplasm)	1	1	1	1	1	1		0.985	0.84	0.917	0.96	0.981	0.976
Lysophospholipase L1 (2-acylglycerophosphoglycerol, n-C12:0) (periplasm)	1	1	1	1	1	1		0.993	0.857	0.969	0.807	0.954	0.962
Lysophospholipase L1 (2-acylglycerophosphoglycerol, n-C14:0) (periplasm)	1	1	1	1	1	1		0.999	0.959	0.993	0.676	0.765	0.671
Lysophospholipase L1 (2-acylglycerophosphoglycerol, n-C14:1) (periplasm)	1	1	1	1	1	1		0.978	0.82	0.927	0.977	0.511	0.944
Lysophospholipase L1 (2-acylglycerophosphoglycerol, n-C16:0) (periplasm)	1	1	1	1	1	1		0.992	0.835	0.963	0.971	0.99	0.983
Lysophospholipase L1 (2-acylglycerophosphoglycerol, n-C16:1) (periplasm)	1	1	1	1	1	1		0.415	0.841	0.907	0.83	0.837	0.767
Lysophospholipase L1 (2-acylglycerophosphoglycerol, n-C18:0) (periplasm)	1	1	1	1	1	1		0.98	0.859	0.951	0.834	0.97	0.978
Lysophospholipase L1 (2-acylglycerophosphoglycerol, n-C18:1) (periplasm)	1	1	1	1	1	1		0.995	0.914	0.979	0.813	0.798	0.707
Lysophospholipase L2 (2-acylglycerophosphotidate, n-C12:0)	1	1	1	1	1	1		0.97	0.919	0.961	0.779	0.824	0.757
Lysophospholipase L2 (2-acylglycerophosphotidate, n-C14:0)	1	1	1	1	1	1		0.56	0.477	0.562	0.979	0.51	0.943
Lysophospholipase L2 (2-acylglycerophosphotidate, n-C14:1)	1	1	1	1	1	1		0.959	0.876	0.825	0.792	0.823	0.774
Lysophospholipase L2 (2-acylglycerophosphotidate, n-C16:0)	1	1	1	1	1	1		0.919	0.848	0.892	0.999	0.931	0.999
Lysophospholipase L2 (2-acylglycerophosphotidate, n-C16:1)	1	1	1	1	1	1		0.88	0.791	0.871	0.887	0.987	0.978
Lysophospholipase L2 (2-acylglycerophosphotidate, n-C18:0)	1	1	1	1	1	1		0.991	0.923	0.97	0.797	0.944	0.962
Lysophospholipase L2 (2-acylglycerophosphotidate, n-C18:1)	1	1	1	1	1	1		0.992	0.906	0.985	0.916	0.976	0.98
Lysophospholipase L2 (acyltransferase, 2-acyl-glycerophosphoethanolamine, n-C12:0)	1	1	1	1	1	1		0.939	0.933	0.94	0.944	0.937	0.899
Lysophospholipase L2 (acyltransferase, 2-acyl-glycerophosphoethanolamine, n-C14:0)	1	1	1	1	1	1		0.916	0.907	0.944	0.959	0.934	0.91
Lysophospholipase L2 (acyltransferase, 2-acyl-glycerophosphoethanolamine, n-C14:1)	1	1	1	1	1	1		0.928	0.922	0.946	0.95	0.932	0.9
Lysophospholipase L2 (acyltransferase, 2-acyl-glycerophosphoethanolamine, n-C16:0)	1	1	1	1	1	1		0.918	0.914	0.947	0.964	0.929	0.903
Lysophospholipase L2 (acyltransferase, 2-acyl-glycerophosphoethanolamine, n-C16:1)	1	1	1	1	1	1		0.939	0.917	0.949	0.944	0.929	0.913
Lysophospholipase L2 (acyltransferase, 2-acyl-glycerophosphoethanolamine, n-C18:0)	1	1	1	1	1	1		0.921	0.941	0.938	0.933	0.922	0.917
Lysophospholipase L2 (acyltransferase, 2-acyl-glycerophosphoethanolamine, n-C18:1)	1	1	1	1	1	1		0.929	0.927	0.945	0.949	0.938	0.906
Lysophospholipase L2 (acyltransferase, 2-acyl-glycerophosphoglycerol, n-C12:0)	1	1	1	1	1	1		0.939	0.933	0.94	0.944	0.937	0.899
Lysophospholipase L2 (acyltransferase, 2-acyl-glycerophosphoglycerol, n-C14:0)	1	1	1	1	1	1		0.916	0.907	0.944	0.959	0.934	0.91
Lysophospholipase L2 (acyltransferase, 2-acyl-glycerophosphoglycerol, n-C14:1)	1	1	1	1	1	1		0.928	0.922	0.946	0.95	0.932	0.9
Lysophospholipase L2 (acyltransferase, 2-acyl-glycerophosphoglycerol, n-C16:0)	1	1	1	1	1	1		0.918	0.914	0.947	0.964	0.929	0.903
Lysophospholipase L2 (acyltransferase, 2-acyl-glycerophosphoglycerol, n-C16:1)	1	1	1	1	1	1		0.939	0.917	0.949	0.944	0.929	0.913
Lysophospholipase L2 (acyltransferase, 2-acyl-glycerophosphoglycerol, n-C18:0)	1	1	1	1	1	1		0.921	0.941	0.938	0.933	0.922	0.917
Lysophospholipase L2 (acyltransferase, 2-acyl-glycerophosphoglycerol, n-C18:1)	1	1	1	1	1	1		0.929	0.927	0.945	0.949	0.938	0.906
Lysophospholipase L2 (2-acylglycerophosphoethanolamine, n-C12:0)	1	1	1	1	1	1		0.632	0.87	0.933	0.926	0.955	0.95
Lysophospholipase L2 (2-acylglycerophosphoethanolamine, n-C14:0)	1	1	1	1	1	1		0.661	0.92	0.958	0.658	0.722	0.631
Lysophospholipase L2 (2-acylglycerophosphoethanolamine, n-C14:1)	1	1	1	1	1	1		0.863	0.789	0.86	0.891	0.972	0.976
Lysophospholipase L2 (2-acylglycerophosphoethanolamine, n-C16:0)	1	1	1	1	1	1		0.661	0.918	0.958	0.597	0.653	0.874
Lysophospholipase L2 (2-acylglycerophosphoethanolamine, n-C16:1)	1	1	1	1	1	1		0.659	0.9	0.957	0.86	0.849	0.817
Lysophospholipase L2 (2-acylglycerophosphoethanolamine, n-C18:0)	1	1	1	1	1	1		0.661	0.905	0.956	0.744	0.767	0.669
Lysophospholipase L2 (2-acylglycerophosphoethanolamine, n-C18:1)	1	1	1	1	1	1		0.578	0.52	0.647	0.513	0.56	0.413
Lysophospholipase L2 (2-acylglycerophosphoglycerol, n-C12:0)	1	1	1	1	1	1		0.999	0.926	0.97	0.611	0.659	0.506
Lysophospholipase L2 (2-acylglycerophosphoglycerol, n-C14:0)	1	1	1	1	1	1		0.921	0.855	0.881	0.592	0.63	0.504
Lysophospholipase L2 (2-acylglycerophosphoglycerol, n-C14:1)	1	1	1	1	1	1		0.999	0.956	0.985	0.899	0.976	0.969
Lysophospholipase L2 (2-acylglycerophosphoglycerol, n-C16:0)	1	1	1	1	1	1		0.393	0.824	0.883	0.998	0.922	0.998
Lysophospholipase L2 (2-acylglycerophosphoglycerol, n-C16:1)	1	1	1	1	1	1		0.999	0.986	0.972	0.892	0.946	0.979
Lysophospholipase L2 (2-acylglycerophosphoglycerol, n-C18:0)	1	1	1	1	1	1		0.878	0.802	0.826	0.79	0.746	0.647
Lysophospholipase L2 (2-acylglycerophosphoglycerol, n-C18:1)	1	1	1	1	1	1		0.738	0.939	0.977	0.915	0.979	0.965
L-serine dehydrogenase	0.001	1	1	1	0.002	1		0.995	0.886	0.928	0.908	0.98	0.969
lysine decarboxylase	1	1	1	1	1	1		0.995	0.946	0.969	0.786	0.854	0.772
Lysyl-tRNA synthetase	1	1	1	1	1	1		0.929	0.925	0.945	0.954	0.93	0.896
L-lysine transport via ABC system (periplasm)	1	1	1	1	1	1		0.993	0.875	0.946	0.75	0.976	0.918
L-lysine transport in via proton symport (periplasm)	1	1	1	1	1	1		0.988	0.89	0.953	0.905	0.979	0.965
L-lysine transport out via proton antiport (cytoplasm to periplasm)	1	1	1	1	1	1		0.998	0.902	0.952	0.926	0.968	0.974
L-lysine transport via diffusion (extracellular to periplasm)	0.662	0.917	0.956	0.825	0.896	0.964		1	0.079	1	1	0.06	1
Lyxose isomerase	1	1	1	1	1	1		1	1	1	1	1	0
L-Lyxose transport via proton symport (periplasm)	1	1	1	1	1	1		1	1	1	1	1	0.009
L-Lyxose transport via diffusion (extracellular to periplasm)	1	1	1	1	1	0.079		1	1	1	1	1	0.094
mannitol-1-phosphate 5-dehydrogenase	0.94	0.914	0.951	0.946	0.93	0.901		1	1	1	1	1	1
Malonyl-ACP decarboxylase	1	1	1	1	1	1		0.919	0.825	0.865	0.981	0.895	0.986
Malonyl-CoA methyltransferase	1	1	1	1	1	0.691		0.362	0.333	0.439	0.97	0.371	0.964
malate decarboxylating oxidoreductase (decarboxylating)	1	1	1	1	1	1		1	1	1	1	1	1
D-Malate transport via proton symport (2 H) (periplasm)	1	1	1	1	1	1		1	1	1	1	1	1
D-Malate transport via diffusion (extracellular to periplasm)	1	1	1	1	1	1		1	1	1	1	1	1
malate synthase	1	1	1	1	1	1		0.669	0.219	0.749	0.689	0.588	0.483
maltose O-acetyltransferase	1	1	1	1	1	1		0.926	0.924	0.944	0.933	0.942	0.9
maltohexaose transport via ABC system (periplasm)	1	1	1	1	1	1		1	1	1	1	1	1
maltohexaose transport via diffusion (extracellular to periplasm) irreversible	1	1	1	1	1	1		1	1	1	1	1	1
maltopentaose transport via ABC system (periplasm)	1	1	1	1	1	1		1	1	1	1	1	1
maltopentaoseMaltotriose transport via diffusion (extracellular to periplasm) irreversible	1	1	1	1	1	1		1	1	1	1	1	1
Maltotriose transport via ABC system (periplasm)	1	1	1	1	1	1		1	1	0.002	1	1	1
Maltotriose transport via diffusion (extracellular to periplasm) irreversible	1	1	1	1	1	1		1	1	0.042	1	1	1
maltotetraose transport via ABC system (periplasm)	1	1	1	1	1	1		1	0.009	1	1	1	1
maltotetraoseMaltotriose transport via diffusion (extracellular to periplasm) irreversible	1	1	1	1	1	1		1	0.068	1	1	1	1
maltose transport via ABC system (periplasm)	1	1	1	1	1	1		1	1	1	1	1	1
maltose transport via PEP:Pyr PTS (periplasm)	1	1	1	1	1	1		0.932	0.926	0.953	0.946	0.924	0.902
maltoseMaltotriose transport via diffusion (extracellular to periplasm) irreversible	1	1	1	1	1	1		1	1	1	1	1	1
Malate transport via proton symport (2 H) (periplasm)	1	1	1	1	1	1		0.881	0.778	0.814	0.452	0.175	0.213
Malate transport via proton symport (3 H) (periplasm)	1	1	1	1	1	1		0.995	0.823	0.941	0.843	0.827	0.787
L-malate transport out via proton antiport (periplasm)	1	1	1	1	1	1		0.17	0.004	0.015	0.552	0.478	0.373
Malate transport via diffusion (extracellular to periplasm)	0.736	0.958	0.976	0.709	0.663	0.54		1	1	1	1	1	1
mannose-1-phosphate guanylyltransferase (GDP)	1	1	1	1	1	1		0.988	0.914	0.93	0.654	0.745	0.625
mannose-6-phosphate isomerase	0.594	0.568	0.658	0.672	0.602	0.5		1	1	1	0.123	1	0.265
Mannose-6-phosphate transport via phosphate antiport (periplasm)	1	1	1	1	1	1		1	1	1	1	1	1
Mannose 6-phosphate transport via diffusion (extracellular to periplasm)	1	1	1	1	1	1		1	1	1	1	1	1
Mannonate oxidoreductase	0.171	0.162	1	1	0	1		1	0.079	1	1	1	1
2-O-alpha-mannosyl-D-glycerate transport via PEP:Pyr PTS (periplasm)	1	1	1	1	1	1		1	1	1	0.004	1	0.013
2-O-alpha-mannosyl-D-glycerate transport via diffusion (extracellular to periplasm)	1	1	1	0.053	1	0.101		1	1	1	0.054	1	0.094
2-O-alpha-mannosyl-6-phosphate-D-glycerate hydrolase	1	1	1	1	1	1		1	1	1	0.007	1	0.03
D-mannose transport via PEP:Pyr PTS (periplasm)	1	1	1	1	1	1		1	1	1	1	1	1
D-mannose transport via diffusion (extracellular to periplasm)	1	1	1	1	1	1		1	1	1	1	1	1
2-methylcitrate dehydratase	0.918	0.926	0.941	0.947	0.928	0.903		0.991	0.943	0.977	0.802	0.856	0.814
methylisocitrate lyase	0.795	0.786	0.828	0.863	0.798	0.714		0.992	0.943	0.977	0.802	0.856	0.814
2-methylcitrate synthase	1	1	1	1	1	1		0.991	0.943	0.977	0.802	0.856	0.814
Malonyl-CoA-ACP transacylase	0.34	0.296	0.405	0.958	0.339	0.953		0.996	0.919	0.977	0.898	0.976	0.97
3-mercaptopyruvate sulfurtransferase	1	1	1	1	1	1		1	1	1	1	1	1
murein crosslinking transpeptidase 1A:(A2pm->D-ala) (periplasm)	1	1	1	1	1	1		0.599	0.532	0.594	0.421	0.302	0.558
murein crosslinking transpeptidase 1B:(A2pm->A2pm) (periplasm)	1	1	1	1	1	1		0.997	0.921	0.977	0.624	0.675	0.567
murein crosslinking transpeptidase 1A:(A2pm->D-ala) (periplasm)	0.94	0.917	0.942	0.947	0.938	0.898		0.998	0.895	0.958	0.861	0.97	0.948
murein D,D-carboxypeptidase (murein5px4p) (periplasm)	1	1	1	1	1	1		0.99	0.9	0.963	0.998	0.928	1
murein D,D-carboxypeptidase (murein5px4px4p) (periplasm)	0.893	0.842	0.886	0.902	0.878	0.812		0.998	0.895	0.958	0.861	0.97	0.948
murein D,D-carboxypeptidase (murein5p5p) (periplasm)	1	1	1	1	1	1		0.986	0.826	0.911	0.978	0.989	0.988
murein D,D-carboxypeptidase (murein5p4p) (periplasm)	1	1	1	1	1	1		0.99	0.9	0.963	0.998	0.915	0.998
murein D,D-carboxypeptidase (murein5p3p) (periplasm)	1	1	1	1	1	1		0.991	0.892	0.968	0.746	0.761	0.651
murein D,D-endopeptidase (murein4px4p) (periplasm)	1	1	1	1	1	1		0.749	0.67	0.769	0.721	0.718	0.627
murein D,D-endopeptidase (murein3px4p) (periplasm)	1	1	1	1	1	1		0.297	0.189	0.375	0.818	0.95	0.93
murein D,D-endopeptidase (murein5px4p) (periplasm)	1	1	1	1	1	1		0.986	0.826	0.911	0.978	0.989	0.988
murein D,D-endopeptidase (murein4px4px4p) (periplasm)	1	1	1	1	1	1		0.986	0.909	0.974	0.779	0.83	0.78
malate dehydrogenase	0.999	0.934	0.98	0.916	0.978	0.947		0.995	0.883	0.968	0.898	0.956	0.966
Malate dehydrogenase (ubiquinone 8 as acceptor)	1	1	1	1	1	1		0.999	0.975	0.984	0.892	0.991	0.945
Malate dehydrogenase (menaquinone 8 as acceptor)	1	1	1	1	1	1		0.997	0.935	0.988	0.845	0.985	0.97
malic enzyme (NAD)	1	1	1	1	1	1		0.702	0.643	0.707	0.818	0.773	0.697
malic enzyme (NADP)	1	1	1	1	1	1		0.989	0.939	0.936	0.774	0.961	0.959
2C-methyl-D-erythritol 2,4 cyclodiphosphate dehydratase	1	1	1	1	1	1		0.073	0.044	0.123	0.133	0.203	0.034
2-C-methyl-D-erythritol 2,4-cyclodiphosphate synthase	1	1	0.05	1	1	1		0.066	0.035	0.143	0.129	0.194	0.032
melibiose transport in via symport (periplasm)	1	1	1	1	1	1		0.987	0.954	0.926	0.949	0.977	0.975
melibiose transport in via antiport (periplasm)	1	1	1	1	1	1		0.977	0.892	0.943	0.913	0.985	0.978
melibiose transport via diffusion (extracellular to periplasm)	1	1	1	1	1	1		1	1	1	1	1	1
Methanol transport via diffusion (extracellular to periplasm)	0.735	0.691	0.755	1	0.732	1		0.894	0.882	0.917	0.921	0.893	0.216
Methanol reversible transport via diffusion (periplasm)	0.718	0.665	0.741	1	0.716	1		0.941	0.934	0.959	0.968	0.949	0.23
2-C-methyl-D-erythritol 4-phosphate cytidylyltransferase	1	1	0.162	1	1	1		0.061	0.027	0.142	0.112	0.181	0.021
methionine adenosyltransferase	1	1	1	1	1	1		0.124	0.069	0.155	0.705	0.65	0.885
D-methionine transport via ABC system (periplasm)	1	1	1	1	1	1		0.925	0.923	0.949	0.962	0.931	0.908
D-methionine transport via diffusion (extracellular to periplasm)	1	1	1	1	1	1		1	1	1	1	1	1
methionine oxidation (spontaneous)	1	0	1	0	1	1		0.744	0.95	0.97	0.709	0.754	0.636
methionine oxidation 2 (spontaneous)	1	0	1	0	1	1		0.744	0.95	0.97	0.709	0.754	0.636
methionine synthase	1	1	1	1	1	1		0.511	0.887	0.926	0.909	0.911	0.974
L-methionine S-oxide transport via ABC system (periplasm)	1	1	1	1	1	1		1	0.006	1	0.001	1	1
L-methionine S-oxide diffusion (extracellular)	1	0.066	1	0.049	1	1		1	0.083	1	0.045	1	1
L-methionine R-oxide transport via ABC system (periplasm)	1	1	1	1	1	1		1	0.004	1	0.004	1	1
L-methionine R-oxide diffusion (extracellular)	1	0.08	1	0.035	1	1		1	0.066	1	0.037	1	1
L-methionine-S-oxide reductase	1	1	1	1	1	1		0.744	0.95	0.97	0.704	0.754	0.637
L-methionine-R-sulfoxide reductase	1	1	1	1	1	1		0.744	0.95	0.97	0.704	0.754	0.637
Methionyl-tRNA synthetase	1	1	1	1	1	1		0.857	0.877	0.89	0.898	0.867	0.808
L-methionine transport via ABC system (periplasm)	1	1	1	1	1	1		1	1	1	1	1	1
L-methionine transport via diffusion (extracellular to periplasm)	1	1	1	1	1	1		1	1	1	1	1	1
magnesium (Mg+2) transport in/out via proton antiport (periplasm)	0.999	0.908	0.959	0.858	0.976	0.968		0.925	0.924	0.947	0.928	0.926	0.906
magnesium (Mg+2) transport via diffusion (extracellular to periplasm)	1	1	1	1	1	1		0.865	0.856	0.889	0.9	0.869	0.823
magnesium (+2) transport in via diffusion	1	1	1	1	1	1		0.999	0.908	0.959	0.858	0.976	0.968
Magnesium (Mg+2) ABC transporter (ubtake, periplasm)	1	1	1	1	1	1		0.999	0.917	0.973	0.911	0.981	0.972
methylglyoxal synthase	1	1	1	1	1	1		0.875	0.742	0.848	0.81	0.86	0.817
myo-inositol 1-phosphatase	1	1	1	1	1	1		1	1	1	1	1	1
2-methylisocitrate dehydratase	0.853	0.856	0.873	0.907	0.856	0.792		0.991	0.943	0.977	0.802	0.856	0.814
Minocycline transport via diffusion (extracellular to periplasm)	1	1	1	1	1	1		0.999	0.939	0.977	0.873	0.96	0.952
Minocycline transport via TolC system	1	1	1	1	1	1		0.999	0.939	0.977	0.873	0.96	0.952
myo-inositol phosphate transport via diffusion (extracellular to periplasm)	1	1	1	1	1	1		1	1	1	1	1	1
murein L,D-carboxypeptidase (murein5px4p) (periplasm)	1	1	1	1	1	1		0.998	0.937	0.983	0.741	0.752	0.639
murein L,D-carboxypeptidase (murein4p4p) (periplasm)	1	1	1	1	1	1		0.995	0.875	0.956	0.971	0.974	0.971
murein L,D-carboxypeptidase (murein5p5p) (periplasm)	1	1	1	1	1	1		0.768	0.697	0.786	0.641	0.964	0.663
murein L,D-carboxypeptidase (murein4p3p) (periplasm)	1	1	1	1	1	1		0.856	0.71	0.99	0.917	0.985	0.982
murein L,D-carboxypeptidase (murein5px3p) (periplasm)	1	1	1	1	1	1		0.992	0.849	0.936	0.804	0.85	0.784
murein L,D-endopeptidase (murein3px3p) (periplasm)	0.939	0.914	0.939	0.956	0.945	0.894		0.992	0.849	0.936	0.804	0.85	0.784
murein L,D-endopeptidase (murein5px3p) (periplasm)	1	1	1	1	1	1		0.768	0.697	0.786	0.641	0.964	0.663
Maltodextrin glucosidase (maltotriose)	1	1	1	1	1	1		1	0.116	0.048	1	1	1
Maltodextrin glucosidase (maltotetraose)	1	1	1	1	1	1		1	0.083	0.281	1	1	1
Maltodextrin glucosidase (maltopentaose)	1	1	1	1	1	1		0.659	0.895	0.952	0.802	0.856	0.774
Maltodextrin glucosidase (maltohexaose)	1	1	1	1	1	1		0.659	0.895	0.952	0.802	0.856	0.774
Maltodextrin glucosidase (maltoheptaose)	1	1	1	1	1	1		0.659	0.895	0.952	0.802	0.856	0.774
murein lytic transglycosylase (murein4p4p) (periplasm)	1	1	1	1	1	1		0.999	0.892	0.99	0.951	0.98	0.985
murein lytic transglycosylase (murein4p3p) (periplasm)	1	1	1	1	1	1		0.992	0.937	0.986	0.94	0.972	0.985
murein lytic transglycosylase (murein3p3p) (periplasm)	1	1	1	1	1	1		0.999	0.941	0.985	0.892	0.985	0.975
murein lytic transglycosylase (murein4px4p4p) (periplasm)	1	1	1	1	1	1		0.986	0.909	0.974	0.779	0.83	0.78
Maltodextrin phosphorylase (maltopentaose)	0.986	0.915	0.956	0.657	0.571	0.474		1	0.219	0.48	1	1	1
Maltodextrin phosphorylase (maltohexaose)	0.985	0.96	0.935	0.929	0.96	0.951		1	0.357	0.208	1	1	1
Maltodextrin phosphorylase (maltoheptaose)	0.868	0.771	0.842	0.931	0.976	0.97		1	0.225	0.104	1	1	1
Methylmalonyl-CoA decarboxylase	1	1	1	1	1	1		0.987	0.905	0.914	0.917	0.959	0.986
S-methylmethionine permease (periplasm)	1	1	1	1	1	1		1	1	1	1	1	1
S-methyl-L-methionine transport via diffusion (extracellular to periplasm)	1	1	1	1	1	1		1	1	1	1	1	1
Methylmalonyl-CoA mutase	1	1	1	1	1	1		0.987	0.905	0.914	0.917	0.959	0.986
manganese (Mn+2) transport out via proton antiport (periplasm)	1	1	1	1	1	1		0.999	0.896	0.964	0.837	0.985	0.962
manganese transport in via permease (no H+)	1	1	1	1	1	1		0.999	0.896	0.964	0.832	0.98	0.958
mannose 6-phosphate phosphatase	1	1	1	1	1	1		0.994	0.944	0.987	0.856	0.975	0.966
mannitol transport via PEP:Pyr PTS (periplasm)	1	1	1	1	1	1		1	1	1	1	1	1
mannitol transport via diffusion (extracellular to periplasm)	1	1	1	1	1	1		1	1	1	1	1	1
D-mannonate hydrolyase	1	1	1	1	1	1		0.197	0.044	1	1	0	1
manganese (Mn+2) transport in via proton symport (periplasm)	1	1	1	1	1	1		0.752	0.667	0.751	0.931	0.981	0.972
Manganese (Mn+2) transport via diffusion (extracellular to periplasm)	1	1	1	1	1	1		0.86	0.855	0.888	0.885	0.874	0.829
MoaD sulfuration (nadh, assumed)	0.851	0.814	0.841	0.854	0.834	0.825		0.42	0.37	0.472	0.538	0.398	0.299
3-deoxy-D-manno-octulosonic acid transferase	1	1	1	1	1	1		1	0.978	0.991	0.936	0.981	0.985
3-deoxy-D-manno-octulosonic acid transferase	1	1	1	1	1	1		1	0.981	0.993	0.939	0.983	0.987
3-deoxy-D-manno-octulosonic acid transferase III (LPS core biosynthesis)	0.755	0.744	0.797	0.784	0.779	0.774		0.993	0.965	0.987	0.952	0.989	0.998
molybdate transport via ABC system (periplasm)	0.934	0.922	0.93	0.94	0.924	0.91		0.597	0.552	0.67	0.665	0.594	0.467
molybdate transport via diffusion (extracellular to periplasm)	0.937	0.933	0.933	0.945	0.933	0.92		0.568	0.487	0.634	0.628	0.55	0.421
molybdopterin cytidine dinucleotide synthase	1	1	1	1	1	1		0.919	0.912	0.945	0.922	0.943	0.904
molybdenum cofactor synthase	0.931	0.915	0.925	0.929	0.919	0.904		0.642	0.609	0.71	0.708	0.636	0.519
molybdopterin guanine dinucleotide synthase	1	1	1	1	1	1		0.934	0.924	0.933	0.937	0.925	0.907
3-methyl-2-oxobutanoate hydroxymethyltransferase	0.136	0.003	1	1	0.134	0.167		0.377	0.139	0.033	0.032	0.088	0.049
malate oxidase	0.996	0.864	0.97	0.633	0.568	0.435		0.867	0.77	0.85	0.918	0.628	0.867
molybdopterin adenylyltransferase	0.908	0.89	0.912	0.919	0.902	0.889		0.444	0.398	0.497	0.556	0.426	0.336
murein polymerizing transglycosylase	1	1	1	1	1	1		0.856	0.737	0.993	0.871	0.98	0.979
murein polymerizing transglycosylase 2 (three linked units)	1	1	1	1	1	1		0.998	0.895	0.958	0.861	0.97	0.948
molybdopterin synthase	0.909	0.891	0.914	0.919	0.903	0.896		0.417	0.368	0.47	0.53	0.398	0.298
molybdopterin synthase sulfurylase	0.878	0.849	0.881	0.891	0.874	0.857		0.418	0.368	0.472	0.536	0.398	0.298
malonic semialdehyde reductase	0.92	0.921	0.948	0.947	0.931	0.906		0.993	0.896	0.945	0.752	0.968	0.953
methanesulfonate transport via ABC system (periplasm)	1	1	1	1	1	1		1	1	1	1	1	0.007
methanesulfonate transport via diffusion (extracellular to periplasm)	1	1	1	1	1	0.102		1	1	1	1	1	0.099
methylthioadenosine nucleosidase	0.924	0.918	0.933	0.954	0.928	0.906		0.995	0.911	0.969	0.36	0.987	0.897
methenyltetrahydrofolate cyclohydrolase	0.417	0.845	0.905	0.725	0.657	0.887		0.921	0.885	0.937	0.602	0.652	0.777
methylenetetrahydrofolate dehydrogenase (NADP)	0.417	0.845	0.905	0.725	0.657	0.887		0.921	0.885	0.937	0.602	0.652	0.777
5,10-methylenetetrahydrofolate reductase (NADH)	1	1	1	1	1	1		0.793	0.683	0.689	0.648	0.556	0.465
(2R,4S)-2-methyl-2,3,3,4-tetrahydroxytetrahydrofuran synthesis (spontaneous)	0.815	0.774	0.816	0.845	0.81	0.998		0.672	0.597	0.698	0.603	0.58	0.467
N-methyltryptophan oxidase	1	1	1	1	1	1		1	1	1	1	1	1
nitrious oxide transport via diffusion (extracellular to periplasm)	1	1	1	1	1	1		1	1	1	1	1	1
nitrious oxide transport (diffusion)	1	1	1	1	1	1		1	1	1	1	1	1
N-acetylornithine deacetylase	1	1	1	1	1	1		0.994	0.88	0.952	0.817	0.965	0.949
Nicotinic acid transport via diffusion (extracellular to periplasm)	1	1	1	1	1	1		1	1	1	1	1	1
Nicotinic acid uptake (periplasm)	1	1	1	1	1	1		1	1	1	1	1	1
NAD diphosphatase	1	1	1	1	1	1		0.872	0.764	0.815	0.825	0.971	0.968
NADH dehydrogenase (menaquinone-8 & 0 protons)	1	1	1	1	1	1		0.998	0.967	0.981	0.83	0.967	0.974
NADH dehydrogenase (ubiquinone-8 & 3 protons) (periplasm)	1	1	1	1	1	1		0.999	0.956	0.981	0.873	0.981	0.976
NADH dehydrogenase (menaquinone-8 & 3 protons) (periplasm)	1	1	1	1	1	1		0.417	0.845	0.907	0.442	0.417	0.285
NADH dehydrogenase (demethylmenaquinone-8 & 3 protons) (periplasm)	1	1	1	1	1	1		0.375	0.754	0.854	0.61	0.555	0.499
NADH dehydrogenase (ubiquinone-8 )	1	1	1	1	1	1		0.375	0.77	0.858	0.641	0.667	0.869
NADH dehydrogenase (demethylmenaquinone-8 & 0 protons)	1	1	1	1	1	1		0.76	0.653	0.633	0.603	0.958	0.543
NAD kinase	1	1	1	1	1	1		0.997	0.894	0.951	0.791	0.775	0.682
NAD nucleosidase	1	1	1	1	1	1		0.377	0.77	0.859	0.784	0.84	0.798
NADPH Quinone Reductase (Ubiquinone-8)	1	1	1	1	1	1		0.994	0.92	0.979	0.909	0.966	0.98
NADPH Quinone Reductase (Menaquinone-8)	1	1	1	1	1	1		0.999	0.972	0.988	0.778	0.989	0.973
NADPH Quinone Reductase (2-Demethylmenaquinone-8)	1	1	1	1	1	1		1	0.971	0.998	0.891	0.994	0.983
NADP phosphatase	1	1	1	1	1	1		0.988	0.848	0.957	0.874	0.988	0.977
NAD synthase (nh3)	1	1	1	1	1	1		0.654	0.9	0.947	0.339	0.169	0.157
NAD transhydrogenase	1	1	1	1	1	1		0.993	0.907	0.971	0.741	0.833	0.688
nicotinic acid mononucleotide pyrophosphorylase	1	1	1	1	1	1		0.878	0.784	0.858	0.84	0.965	0.974
sodium proton antiporter (H:NA is 1.5) (periplasm)	1	1	1	1	1	1		0.999	0.936	0.919	0.883	0.966	0.955
sodium proton antiporter (H:NA is 2) (periplasm)	1	1	1	1	1	1		0.999	0.945	0.934	0.994	0.902	0.99
sodium transport out via proton antiport (cytoplasm to periplasm)	1	1	1	1	1	1		1	1	1	1	1	1
sodium transport via diffusion (extracellular to periplasm)	1	1	1	1	1	1		0.874	0.844	0.878	0.887	0.882	0.818
nucleoside-diphosphate kinase (ATP:GDP)	1	1	1	1	1	1		1	1	1	1	1	1
nucleoside-diphosphate kinase (ATP:UDP)	1	1	1	1	1	1		0.875	0.416	0.882	0.889	0.97	0.96
nucleoside-diphosphate kinase (ATP:CDP)	0.996	0.902	0.904	0.927	0.97	0.981		0.99	0.926	0.978	0.878	0.858	0.83
nucleoside-diphosphate kinase (ATP:dTDP)	0.474	0.526	0.842	0.835	0.836	0.851		0.98	0.888	0.958	0.889	0.97	0.96
nucleoside-diphosphate kinase (ATP:dGDP)	0.993	0.967	0.949	0.619	0.801	0.732		0.997	0.902	0.929	0.443	0.366	0.678
nucleoside-diphosphate kinase (ATP:dUDP)	0.934	0.906	0.94	0.948	0.94	0.891		0.658	0.897	0.934	0.947	0.979	0.956
nucleoside-diphosphate kinase (ATP:dCDP)	0.996	0.937	0.982	0.788	0.949	0.958		0.993	0.966	0.956	0.857	0.857	0.819
nucleoside-diphosphate kinase (ATP:dADP)	0.974	0.931	0.959	0.284	0.41	0.248		0.979	0.88	0.967	0.848	0.83	0.792
ammonia transport via diffusion (extracellular to periplasm)	0.597	0.951	0.813	0.246	0.704	0.23		0.587	0.854	0.919	0.775	0.755	0.646
ammonia reversible transport (periplasm)	0.49	0.541	0.125	0.417	0.894	0.414		0.576	0.488	0.601	0.876	0.961	0.976
NADH:flavorubredoxin oxidoreductase	1	1	1	1	1	1		1	1	1	1	1	1
Nickle (Ni+2) ABC transporter (periplasm)	1	1	1	1	1	1		0.997	0.894	0.951	0.791	0.775	0.682
nickle (Ni+2) transport out via proton antiport (periplasm)	1	1	1	1	1	1		0.999	0.896	0.964	0.837	0.985	0.962
nickel transport via diffusion (extracellular to periplasm)	1	1	1	1	1	1		0.664	0.635	0.704	0.743	0.843	0.542
nickel (+2) transport in via permease (no H+)	1	1	1	1	1	1		0.999	0.896	0.964	0.832	0.98	0.958
nickel transport via ABC system (uptake, periplasm)	1	1	1	1	1	1		0.814	0.712	0.789	0.942	0.987	0.981
nicotinamide-nucleotide adenylyltransferase	1	1	1	1	1	1		0.88	0.804	0.825	0.632	0.912	0.888
nicotinamide-nucleotide amidase	1	1	1	1	1	1		0.164	0.134	0.211	0.791	0.745	0.644
NMN nucleosidase	1	1	1	1	1	1		0.727	0.938	0.976	0.702	0.651	0.886
NMN permease (periplasm)	1	1	1	1	1	1		1	1	1	1	1	1
NMN transport via NMN glycohydrolase (periplasm)	1	1	1	1	1	1		1	1	1	1	1	1
NMN transport via diffusion (extracellular to periplasm)	1	1	1	1	1	1		1	1	1	1	1	1
nicotinamidase	1	0.284	0.207	1	0.244	1		0.878	0.784	0.858	0.84	0.966	0.974
nicotinate-nucleotide adenylyltransferase	1	1	1	1	1	1		0.654	0.9	0.947	0.339	0.169	0.157
Nicotinate-nucleotide dimethylbenzimidazole phosphoribosyltransferase	1	1	1	1	1	1		1	0.078	0.051	1	0.077	1
nicotinate-nucleotide diphosphorylase (carboxylating)	1	1	1	0.905	0.85	0.799		0.88	0.48	0.91	0.641	0.555	0.793
nitrite transport in via proton symport, reversible (periplasm)	1	1	1	0.233	1	1		1	1	1	0.016	1	1
nitrite transport via diffusion (extracellular to periplasm)	1	1	1	0.009	1	1		1	1	1	1	1	1
Nitrate reductase (Ubiquinol-8)	1	1	1	1	1	1		1	1	1	0.002	1	1
Nitrate reductase (Ubiquinol-8) (periplasm)	1	1	1	1	1	1		1	1	1	0.007	1	1
Nitrate reductase (Menaquinol-8) (periplasm)	1	1	1	1	1	1		1	1	1	0.002	1	1
Nitrate reductase (Menaquinol-8) (periplasm)	1	1	1	1	1	1		1	1	1	0.007	1	1
nitrate transport in via nitrite antiport (periplasm)	1	1	1	1	1	1		1	1	1	0.002	1	1
nitrate transport via diffusion (extracellular to periplasm)	1	1	1	0.058	1	1		1	1	1	0.053	1	1
nitric oxide dioxygenase	1	1	1	1	1	1		1	1	1	1	1	1
nitric oxide dioxygenase	1	1	1	1	1	1		1	1	1	1	1	1
Novobiocin transport via diffusion (extracellular to periplasm)	1	1	1	1	1	1		0.993	0.888	0.966	0.948	0.991	0.99
Novobiocin transport via TolC system	1	1	1	1	1	1		0.993	0.888	0.966	0.948	0.991	0.99
nitric oxide transport via diffusion (extracellular to periplasm)	1	1	1	1	1	1		1	1	1	1	1	1
NO transport (diffusion)	1	1	1	1	1	1		1	1	1	1	1	1
5'-nucleotidase (dUMP)	1	1	1	1	1	1		0.999	0.961	0.943	0.81	0.993	0.929
5'-nucleotidase (XMP)	1	1	1	1	1	1		0.989	0.928	0.966	0.572	0.592	0.485
5'-nucleotidase (XMP)	1	1	1	1	1	1		1	1	1	1	1	1
5'-nucleotidase (IMP)	1	1	1	1	1	1		0.998	0.905	0.923	0.915	0.975	0.965
5'-nucleotidase (IMP)	1	1	1	1	1	1		1	1	1	1	1	1
5'-nucleotidase (dIMP)	0.933	0.933	0.942	0.946	0.93	0.917		0.999	0.927	0.891	0.949	0.984	0.982
5'-nucleotidase (dIMP) (periplasm)	1	1	1	1	1	1		1	1	1	1	1	1
5'-nucleotidase (dUMP)	1	1	1	1	1	1		1	1	1	1	1	1
5'-nucleotidase (UMP)	1	1	1	1	1	1		0.994	0.915	0.977	0.914	0.975	0.974
5'-nucleotidase (UMP)	1	1	1	1	1	1		0	0.016	0.002	1	1	1
5'-nucleotidase (dCMP)	0.031	0.052	0.024	1	1	1		0.998	0.923	0.973	0.86	0.955	0.927
5'-nucleotidase (dCMP)	1	1	1	1	1	1		0.004	0.007	0.003	1	1	1
5'-nucleotidase (CMP)	1	1	1	1	1	1		0.999	0.941	0.931	0.935	0.991	0.971
5'-nucleotidase (CMP)	1	1	1	1	1	1		1	1	1	1	1	1
5'-nucleotidase (dTMP)	0.339	0.394	0.285	1	1	1		0.995	0.942	0.947	0.55	0.567	0.319
5'-nucleotidase (dTMP)	1	1	1	1	1	1		1	1	1	1	1	1
5'-nucleotidase (dAMP)	1	1	1	1	1	1		0.998	0.905	0.943	0.615	0.514	0.393
5'-nucleotidase (dAMP)	1	1	1	1	1	1		1	0.007	1	1	1	1
5'-nucleotidase (AMP)	1	1	1	1	1	1		0.989	0.917	0.958	0.945	0.979	0.984
5'-nucleotidase (AMP)	1	1	1	1	1	1		1	1	1	1	1	1
5'-nucleotidase (dGMP)	1	1	1	1	1	1		0.989	0.921	0.977	0.653	0.972	0.9
5'-nucleotidase (dGMP)	1	1	1	1	1	1		1	1	1	1	1	1
5'-nucleotidase (GMP)	1	1	1	1	1	1		0.999	0.913	0.893	0.915	0.986	0.959
5'-nucleotidase (GMP)	1	1	1	1	1	1		1	1	1	1	1	1
nucleoside-triphosphatase (ATP)	1	1	1	1	1	1		0.165	0.13	0.207	0.994	0.859	0.982
nucleoside-triphosphatase (ITP)	1	1	1	1	1	1		0.882	0.784	0.867	0.748	0.945	0.929
nucleoside-triphosphatase (dITP)	1	1	1	1	1	1		0.932	0.933	0.949	0.947	0.922	0.905
nucleoside-triphosphatase (XTP)	1	1	1	1	1	1		0.938	0.922	0.942	0.952	0.923	0.913
nucleoside-triphosphatase (GTP)	1	1	1	1	1	1		0.604	0.906	0.948	0.659	0.604	0.459
nucleoside-triphosphatase (GTP) (periplasm)	1	1	1	1	1	1		1	1	1	1	1	1
nucleoside-triphosphatase (CTP)	1	1	1	1	1	1		0.997	0.894	0.951	0.791	0.775	0.682
Nucleoside triphosphate pyrophosphorylase (dgtp)	1	1	1	1	1	1		0.997	0.911	0.925	0.936	0.972	0.97
Nucleoside triphosphate pyrophosphorylase (ditp)	1	1	1	1	1	1		0.999	0.927	0.89	0.949	0.984	0.982
Nucleoside triphosphate pyrophosphorylase (xtp)	1	1	1	1	1	1		0.66	0.917	0.958	0.703	0.652	0.888
Nucleoside triphosphate pyrophosphorylase (gtp)	1	1	1	1	1	1		0.999	0.908	0.961	0.998	0.923	0.998
Nucleoside triphosphate pyrophosphorylase (dctp)	1	1	1	1	1	1		0.997	0.911	0.925	0.936	0.972	0.97
Nucleoside triphosphate pyrophosphorylase (ctp)	1	1	1	1	1	1		0.602	0.894	0.938	0.611	0.745	0.595
Nucleoside triphosphate pyrophosphorylase (datp)	1	1	1	1	1	1		0.997	0.911	0.925	0.936	0.972	0.97
Nucleoside triphosphate pyrophosphorylase (atp)	1	1	1	1	1	1		0.663	0.899	0.954	0.85	0.983	0.968
Nucleoside triphosphate pyrophosphorylase (dttp)	1	1	1	1	1	1		0.997	0.911	0.925	0.936	0.972	0.97
Nucleoside triphosphate pyrophosphorylase (utp)	1	1	1	1	1	1		0.997	0.886	0.924	0.911	0.98	0.966
Nucleoside triphosphate pyrophosphorylase (itp)	1	1	1	1	1	1		0.995	0.838	0.939	0.924	0.949	0.962
Nucleoside triphosphate tripolyhydrolase	1	1	1	1	1	1		0.998	0.932	0.976	0.81	0.973	0.952
Nucleoside triphosphate tripolyhydrolase	1	1	1	1	1	1		0.998	0.923	0.958	0.863	0.967	0.951
nitrite Reductase (NADH)	1	1	1	1	1	1		1	1	1	0.012	1	1
nitrite Reductase (Ubiquinole-8, periplasm)	1	1	1	1	1	1		1	1	1	0.012	1	1
nitrite Reductase (Menaquinole-8, periplasm)	1	1	1	1	1	1		1	1	1	0.012	1	1
O16 antigen (x4) core oligosaccharide lipid A transport via ABC system (periplasm to extracellular)	1	1	1	1	1	1		1	1	1	1	1	1
O16 anitgen (x4) ligase (periplasm)	1	1	1	1	1	1		1	1	1	1	1	1
O16 antigen polymerase (periplasm)	1	1	1	1	1	1		1	1	1	1	1	1
O16 antigen polymerase (periplasm)	1	1	1	1	1	1		1	1	1	1	1	1
O16 antigen polymerase (periplasm)	1	1	1	1	1	1		1	1	1	1	1	1
rhamanosyl-N-acetylglucosamyl-undecaprenyl diphosphate O-acetyltransferase (LPS O16 antigen biosynthesis)	1	1	1	1	1	1		1	1	1	1	1	1
O16 antigen (flippase, cytoplasm to periplasm)	1	1	1	1	1	1		1	1	1	1	1	1
galactofuranosyltransferase (LPS O16 antigen biosynthesis)	1	1	1	1	1	1		1	1	1	1	1	1
glucosyltransferase I (LPS O16 antigen biosynthesis)	1	1	1	1	1	1		1	1	1	1	1	1
glucosyltransferase II (LPS O16 antigen biosynthesis)	1	1	1	1	1	1		1	1	1	1	1	1
superoxide anion transport via diffusion (extracellular to periplasm)	1	1	1	1	1	1		1	1	1	1	1	1
oxygen transport via diffusion (extracellular to periplasm)	0.973	0	0.5	0.651	0.967	0.641		0.75	0.665	0.752	0.578	0.712	0.624
o2 transport via diffusion (periplasm)	0.981	0.02	0.665	0.534	0.879	0.768		0.813	0.754	0.835	0.86	0.978	0.978
oxaloacetate decarboxylase	1	1	1	1	1	1		0.908	0.806	0.885	0.717	0.956	0.968
2-Oxobutanoate formate lyase	1	1	1	1	1	1		0.835	0.717	0.809	0.654	0.842	0.747
ornithine carbamoyltransferase	1	1	1	1	1	1		0.745	0.943	0.978	0.857	0.976	0.961
Octadecanoate transport via facilitated irreversible diffusion (extracellular to periplasm)	1	1	1	1	1	1		1	1	1	1	1	0.1
Octadecenoate (n-C18:1) transport via facilitated irreversible diffusion (extracellular to periplasm)	1	1	1	1	1	1		1	1	1	1	1	1
Octanoate transport via diffusion (extracellular to periplasm)	1	1	1	1	1	1		1	1	1	1	1	1
Octaprenyl pyrophosphate synthase	1	1	1	1	1	1		0.372	0.339	0.441	0.47	0.751	0.249
Octanoate non-lipoylated apo domain ligase	1	1	1	1	1	1		0.877	0.85	0.997	0.883	0.857	0.824
3-Oxo-glutaryl-[ACP] methyl ester dehydratase	1	1	1	1	1	0.591		0.454	0.406	0.533	0.994	0.453	0.985
3-Oxo-glutaryl-[ACP] methyl ester reductase	1	1	1	1	1	0.626		0.428	0.379	0.502	0.987	0.424	0.979
3-Oxo-glutaryl-[ACP] methyl ester synthase	1	1	1	1	1	0.649		0.388	0.358	0.467	0.98	0.393	0.969
O-Phospho-4-hydroxy-L-threonine:2-oxoglutarate aminotransferase	1	1	1	1	1	1		0.572	0.866	0.937	0.655	0.588	0.812
2-octaprenyl-6-hydroxyphenol methylase	1	1	1	1	1	1		0.661	0.638	0.694	0.709	0.632	0.534
2-Octaprenyl-6-methoxy-benzoquinol methylase	1	1	1	0.89	0.874	0.826		0.753	0.721	0.777	0.796	0.726	0.643
2-Oxo-4-methyl-3-carboxypentanoate decarboxylation	0.973	0.734	1	0.989	0.766	0.958		0.995	0.922	0.972	0.947	0.989	0.984
2-Octaprenyl-3-methyl-6-methoxy-1,4-benzoquinol hydroxylase	1	1	1	1	1	1		0.816	0.776	0.835	0.844	0.801	0.709
2-Octaprenyl-3-methyl-6-methoxy-1,4-benzoquinol hydroxylase (anaerobic)	1	1	1	1	1	1		0.816	0.776	0.838	0.844	0.801	0.709
orotidine-5'-phosphate decarboxylase	1	1	1	1	1	1		0.673	0.603	0.706	0.998	0.936	0.998
2-octaprenyl-6-methoxyphenol hydroxylase	1	1	1	1	1	1		0.704	0.681	0.733	0.755	0.678	0.584
2-octaprenyl-6-methoxyphenol hydroxylase (anaerobic)	1	1	1	1	1	1		0.704	0.681	0.731	0.756	0.678	0.584
2-oxopent-4-enoate hydratase	1	1	1	1	1	1		0.688	1	1	0.011	0.1	0.001
Octaprenyl-hydroxybenzoate decarboxylase	1	1	1	1	1	1		0.563	0.557	0.615	0.646	0.545	0.435
[truncated: 585 more rows]

## Sheet: ShadowPrice_analysis_pvalue 10%
	maximization							minimization
Reaction name	AMP_GLC	CHL_GLC	NOR_GLC	AMP_ACE	CHL_ACE	NOR_ACE		AMP_GLC	CHL_GLC	NOR_GLC	AMP_ACE	CHL_ACE	NOR_ACE
Sink needed to allow p-Cresol to leave system	1	0.884	0.911	1	0.887	0.859		0.054	0.586	0.626	0.056	0.596	0.469
Sink needed to allow 5'-deoxyribose to leave system	1	1	1	0.922	0.872	0.856		0.062	0.041	0.102	0.35	0.138	0.043
Sink needed to allow aminoacetaldehyde to leave system	0.899	0.882	0.886	0.909	0.875	0.85		1	1	1	1	1	1
Sink needed to allow S-Adenosyl-4-methylthio-2-oxobutanoate to leave system	1	0.889	0.899	0.919	1	0.85		0.076	0.709	0.762	1	0.7	0.994
Sink needed to allow (2R,4S)-2-methyl-2,3,3,4-tetrahydroxytetrahydrofuran to leave system	0.942	0.557	0.628	0.691	0.925	0.998		0.431	0.388	0.515	0.498	0.391	0.285
Sink needed to allow oxamate to leave system	0.772	0.792	0.792	0.836	0.762	0.688		0.815	0.483	0.838	0.288	0.46	0.298
E. coli biomass objective function (iJO1366) - WT - with 53.95 GAM estimate	1	1	1	1	1	1		1	1	0.998	1	1	1
E. coli biomass objective function (iJO1366) - core - with 53.95 GAM estimate	1	1	1	1	1	1		1	1	1	0.999	1	1
(R)-Propane-1,2-diol exchange	0.641	0.932	0.646	0.674	0.59	0.467		0.976	0.978	0.992	0.937	0.995	0.989
(S)-Propane-1,2-diol exchange	1	1	1	1	1	1		0.54	0.984	0.94	0.542	0.573	0.461
1,4-alpha-D-glucan exchange	1	1	1	1	1	1		0.11	1	1	1	1	1
1,5-Diaminopentane exchange	0.779	0.796	0.805	0.829	0.767	0.669		0.92	0.939	0.986	0.926	0.992	0.954
2',3'-Cyclic AMP exchange	1	1	1	1	1	1		1	0.017	0.007	1	1	0.023
2',3'-Cyclic CMP exchange	1	1	1	1	1	1		0.011	1	1	1	1	1
2',3'-Cyclic GMP exchange	1	1	1	1	1	1		1	0.011	1	1	1	1
2',3'-Cyclic UMP exchange	1	1	1	1	1	1		1	1	1	1	0.016	1
2,3-diaminopropionate exchange	1	1	1	1	1	1		1	1	1	1	1	1
meso-2,6-Diaminoheptanedioate exchange	1	1	1	1	1	1		1	1	1	1	0.012	0.018
2-Dehydro-3-deoxy-D-gluconate exchange	1	1	1	1	1	1		0.722	0	1	1	0	0.902
3,4-Dihydroxyphenylacetaldehyde exchange	1	1	1	1	1	1		0.054	0.079	1	1	1	1
3'-AMP exchange	1	1	1	1	1	1		1	0.066	0.058	1	1	0.141
3'-cmp exchange	1	1	1	1	1	1		0.069	1	1	1	1	1
3'-GMP exchange	1	1	1	1	1	1		1	0.08	1	1	1	1
3-hydroxycinnamic acid exchange	1	1	1	1	1	1		0	1	1	0.001	0.002	1
3-Hydroxypropanoate exchange	0.713	0.685	0.707	0.778	0.652	0.604		0.929	0.898	0.917	0.939	0.987	0.899
3-(3-hydroxy-phenyl)propionate exchange	1	1	1	1	1	1		1	1	1	0	1	0.006
3'-UMP exchange	1	1	1	1	1	1		1	1	1	1	0.086	1
4-Aminobutanoate exchange	1	1	1	1	1	1		0.966	0.96	0.974	0.912	0.992	0.944
4-Hydroxyphenylacetaldehyde exchange	1	1	1	1	1	1		1	1	1	0.039	0.076	0.135
5-Dehydro-D-gluconate exchange	1	1	1	1	1	1		0.929	0	0.686	0.596	0.18	0.016
5-Methylthio-D-ribose exchange	1	0.575	0.954	0.668	0.574	1		0.769	0.964	0.982	0.761	0.989	0.889
L-alanine-D-glutamate exchange	1	1	1	1	1	1		1	1	1	1	1	1
L-alanine-D-glutamate-meso-2,6-diaminoheptanedioate exchange	1	1	1	1	1	1		0.452	0.397	0.52	0.522	0.392	0.296
L-alanine-D-glutamate-meso-2,6-diaminoheptanedioate-D-alanine exchange	1	1	1	1	1	1		0.424	0.388	0.51	0.505	0.39	0.283
L-alanine-L-glutamate exchange	1	1	1	1	1	1		1	1	1	1	1	1
Acetate exchange	1	1	1	1	1	1		0.477	0.971	0.891	0.901	0.454	0.744
Acetoacetate exchange	1	1	1	1	1	1		1	1	1	1	1	1
Acetaldehyde exchange	1	1	1	1	1	1		0.948	0.964	0.966	0.954	0.991	0.954
N-Acetyl-D-galactosamine exchange	1	1	1	1	1	1		0.135	0.163	1	1	1	1
N-Acetyl-D-galactosamine 1-phosphate exchange	1	1	1	1	1	1		0.062	0.075	1	1	1	1
N-Acetyl-D-glucosamine exchange	1	1	1	1	1	1		0.126	0.174	1	1	1	1
N-Acetyl-D-glucosamine 1-phosphate exchange	1	1	1	1	1	1		0.057	0.079	1	1	1	1
N-Acetyl-D-mannosamine exchange	1	1	1	1	1	1		1	1	1	1	1	1
N-Acetylmuramate exchange	1	1	1	1	1	1		0.12	0.12	1	1	1	1
N-Acetylneuraminate exchange	1	1	1	1	1	1		1	1	1	1	1	1
4-Amino-4-deoxy-L-arabinose modified core oligosaccharide lipid A exchange	0.641	0.612	0.671	0.702	0.61	0.493		0.064	0.035	0.093	0.461	0.13	0.062
O-Acetyl-L-serine exchange	0.772	0.774	0.801	1	1	1		0.882	0.872	0.906	0.995	0.888	0.999
Adenine exchange	1	1	1	1	1	1		0.724	0.367	0.776	0.184	0.333	0.2
Adenosine exchange	1	1	1	1	1	1		0.937	0.969	0.98	0.915	0.983	0.939
Adenosylcobalamin exchange	1	1	1	1	1	1		1	1	1	1	1	1
silver exchange	1	1	1	1	1	1		1	1	1	1	1	1
Agmatine exchange	1	1	1	1	1	1		0.954	0.954	0.969	0.899	0.987	0.911
2-Oxoglutarate exchange	1	1	1	1	1	1		0.724	0.671	0.751	0.756	0.674	0.602
beta-Alanine exchange	1	1	1	1	1	1		1	1	0.012	0.011	0.013	1
D-Alanine exchange	1	1	1	1	1	1		0.989	0.992	1	0.962	1	0.991
L-Alanine exchange	1	1	1	1	1	1		0.972	0.969	0.986	0.902	0.989	0.924
D-Alanyl-D-alanine exchange	1	1	1	1	1	1		0.916	0.951	0.951	0.894	0.991	0.868
D-Allose exchange	1	1	1	1	1	1		1	1	1	0.009	1	0.033
Allantoin exchange	1	1	1	1	1	1		0.672	0.69	0.975	0.807	0.786	0.645
AMP exchange	1	1	1	1	1	1		1	1	1	1	1	1
N-Acetyl-D-glucosamine(anhydrous)N-Acetylmuramic acid exchange	1	1	1	1	1	1		0.633	0.58	0.69	0.682	0.582	0.504
L-Arabinose exchange	1	1	1	1	1	1		1	1	1	1	0	0
Arbutin exchange	1	1	1	1	1	1		1	1	1	0.077	0.126	1
aerobactin minus Fe3 exchange	1	1	1	1	1	1		1	1	1	1	1	1
Aerobactin exchange	1	1	1	1	1	1		1	1	1	1	1	1
L-Arginine exchange	1	1	1	1	1	1		0.334	0.268	0.354	0.786	0.68	0.17
L-Ascorbate exchange	1	1	1	1	1	1		0.501	0.167	1	1	0.029	1
L-Asparagine exchange	1	1	1	1	1	1		0.989	0.986	0.992	0.97	0.996	0.982
arsenite exchange	1	1	1	1	1	1		1	1	1	1	1	1
L-Aspartate exchange	1	1	1	1	1	1		0.719	0.667	0.746	0.73	0.668	0.597
Biotin exchange	1	1	1	1	1	1		1	1	1	0.009	1	0.028
Butyrate (n-C4:0) exchange	1	1	1	1	1	1		0.036	1	1	0.018	0.052	0.075
butanesulfonate exchange	1	1	1	1	1	1		0.003	1	1	0	0.001	0.003
Calcium exchange	0.715	0.693	0.738	0.777	0.67	0.538		1	1	1	1	1	1
Cobinamide exchange	1	1	1	1	1	1		1	1	1	1	1	1
Cob(I)alamin exchange	0.657	0.57	0.634	0.716	0.594	0.512		0.258	0.712	0.226	0.541	0.699	0.794
Cadmium exchange	1	1	1	1	1	1		1	1	1	1	1	1
Cys-Gly exchange	1	1	1	1	1	1		0.885	0.916	0.938	0.933	0.982	0.862
Choline exchange	1	1	1	1	1	1		1	1	1	0.037	1	0.126
chitobiose exchange	1	1	1	1	1	1		1	1	1	1	1	1
Citrate exchange	1	1	1	1	1	1		0.989	0.987	0.996	0.99	0.999	0.995
Chloride exchange	0.73	0.669	0.75	0.767	0.654	0.566		1	1	1	1	1	1
Chloramphenicol exchange	0.791	0.759	0.812	0.823	0.77	0.722		1	1	1	1	1	1
CMP exchange	1	1	1	1	1	1		1	1	1	1	1	1
CO2 exchange	0.717	0.655	0.715	0.741	0.673	0.577		0.711	0.659	0.736	0.722	0.671	0.575
Co2+ exchange	0.696	0.694	0.721	0.773	0.687	0.592		1	1	1	1	1	1
core oligosaccharide lipid A exchange	1	1	1	1	1	1		0.856	0.861	0.873	0.867	0.407	0.987
core oligosaccharide lipid A diphosphate exchange	0.876	0.872	0.896	0.901	0.885	0.85		0.997	0.999	0.999	0.982	0.999	0.999
coprogen exchange	1	1	1	1	1	1		1	1	1	1	1	1
coprogen unloaded (no Fe(III)) exchange	1	1	1	1	1	1		1	1	1	1	1	1
L-Carnitine exchange	1	1	1	1	1	1		0.928	0.94	0.948	0.935	0.931	0.936
D-carnitine exchange	1	1	1	1	1	1		1	1	1	1	1	1
Cytosine exchange	1	1	1	1	1	1		1	1	1	1	1	1
Cu+ exchange	1	1	1	1	1	1		1	1	1	1	1	1
Cu2+ exchange	0.534	0.495	0.59	0.658	0.514	0.423		0.576	0.526	0.641	0.639	0.519	0.433
Hydrogen cyanide exchange	1	1	1	1	1	1		1	1	1	1	1	1
Cyanate exchange	1	1	1	1	1	1		1	1	1	1	1	1
D-Cysteine exchange	1	1	1	1	1	1		1	1	1	1	1	1
L-Cysteine exchange	1	1	1	1	1	1		0.72	0.718	0.987	0.794	0.789	0.667
Cytidine exchange	1	1	1	1	1	1		0.941	0.93	0.944	0.943	0.995	0.946
Deoxyadenosine exchange	1	1	1	1	1	1		0.07	0.079	1	1	1	1
dAMP exchange	1	1	1	1	1	1		0.009	0.014	1	1	1	1
Decanoate (n-C10:0) exchange	1	1	1	1	1	1		1	1	1	1	1	1
dCMP exchange	1	1	1	1	1	1		0.011	0.015	0.008	1	1	1
Deoxycytidine exchange	1	1	1	1	1	1		0.064	0.079	0.06	1	1	1
Dodecanoate (n-C12:0) exchange	1	1	1	1	1	1		1	0.109	1	1	1	1
dGMP exchange	1	1	1	1	1	1		1	1	1	1	1	1
Deoxyguanosine exchange	1	1	1	1	1	1		1	1	1	1	1	1
Dihydroxyacetone exchange	1	1	1	1	1	1		0.837	0.823	0.862	0.854	0.406	0.973
dIMP exchange	1	1	1	1	1	1		1	1	1	1	1	1
Deoxyinosine exchange	1	1	1	1	1	1		1	1	1	1	1	1
Dimethyl sulfide exchange	1	1	1	1	1	1		1	1	0.008	0.079	0.114	1
Dimethyl sulfoxide exchange	1	1	1	1	1	1		1	1	0.001	1	1	1
Dopamine exchange	1	1	1	1	1	1		1	1	1	1	1	1
doxorubicin exchange	0.773	0.779	0.783	0.833	0.747	0.712		1	1	1	1	1	1
dTMP exchange	1	1	1	1	1	1		1	1	1	1	1	0.026
dUMP exchange	1	1	1	1	1	1		1	1	1	1	1	1
Deoxyuridine exchange	1	1	1	1	1	1		1	1	1	1	0.083	1
(enterobacterial common antigen)x4 core oligosaccharide lipid A exchange	0.412	0.398	0.499	0.527	0.401	0.307		0.988	0.997	0.994	0.996	1	0.997
phosphoethanolamine KDO(2)-lipid (A) exchange	0.889	0.886	0.909	0.915	0.887	0.843		0.777	0.729	0.985	0.81	0.785	0.686
Enterochelin exchange	1	1	1	1	1	1		0.467	0.393	0.473	0.869	0.791	0.273
Ethanolamine exchange	1	1	1	1	1	1		0.053	0.029	0.079	0.433	0.114	0.051
ethanesulfonate exchange	1	1	1	1	1	1		1	1	1	1	1	1
Ethanol exchange	1	1	1	1	1	1		0.406	0.384	0.508	0.48	0.388	0.28
D-fructose 6-phosphate exchange	1	1	1	1	1	1		1	1	1	1	1	1
Formaldehyde exchange	1	1	1	1	1	1		0.685	1	0.256	0.583	0.748	0.215
Fe2+ exchange	0.876	0.877	0.894	0.915	0.891	0.848		0.986	0.988	0.981	0.981	0.996	0.977
Fe3+ exchange	0.985	0.987	0.966	0.985	0.996	0.993		1	1	1	1	1	1
Fe(III)dicitrate exchange	1	1	1	1	1	1		1	1	1	1	1	1
ferric 2,3-dihydroxybenzoylserine exchange	1	1	1	1	1	1		1	1	1	1	1	1
Fe(III)hydroxamate exchange	1	1	1	1	1	1		1	1	1	1	1	1
Fe(III)hydoxamate, unloaded exchange	1	1	1	1	1	1		1	1	1	1	1	1
Ferrichrome exchange	1	1	1	1	1	1		1	0	1	1	1	1
Ferrichrome minus Fe(III) exchange	1	1	1	1	1	1		1	0	1	1	1	1
Fe-enterobactin exchange	1	1	1	1	1	1		0.976	0.949	0.957	0.967	0.998	0.973
ferroxamine exchange	1	1	1	1	1	1		1	0.018	0.015	1	1	1
ferroxamine minus Fe(3) exchange	1	1	1	1	1	1		1	0.018	0.015	1	1	1
Formate exchange	1	1	1	1	1	1		0.981	0.982	0.986	0.983	0.999	0.99
D-Fructose exchange	1	1	1	1	1	1		1	1	1	0.023	1	0.068
fructoselysine exchange	1	1	1	1	1	1		1	1	1	1	1	1
D-Fructuronate exchange	1	1	1	1	1	1		0.332	0.152	1	1	0.002	0.586
L-Fucose exchange	1	1	1	1	1	1		1	1	1	1	1	0.001
Fumarate exchange	1	1	1	1	1	1		0.011	1	1	1	1	1
fusidic acid exchange	0.781	1	0.811	0.851	0.75	0.699		1	0.007	1	1	1	1
D-Glucose 1-phosphate exchange	1	1	1	1	1	1		1	0.087	0.053	1	1	1
sn-Glycero-3-phosphocholine exchange	1	1	1	1	1	1		1	1	1	0.005	1	0.033
sn-Glycero-3-phosphoethanolamine exchange	1	1	1	1	1	1		0.625	0.986	0.951	0.631	0.585	0.504
Glycerophosphoglycerol exchange	1	1	1	1	1	1		0.669	0.666	0.706	0.691	0.655	0.599
sn-Glycero-3-phospho-1-inositol exchange	1	1	1	1	1	1		1	1	1	1	1	1
Glycerophosphoserine exchange	1	1	1	1	1	1		0.018	1	1	1	1	1
D-Glucose 6-phosphate exchange	1	1	1	1	1	1		1	1	1	1	1	1
D-Galactose exchange	1	1	1	1	1	1		1	0.009	0.323	0.013	1	0
beta D-Galactose exchange	1	1	1	1	1	1		1	1	1	0.007	1	0.025
alpha-D-Galactose 1-phosphate exchange	1	1	1	1	1	1		1	0.085	0.052	1	1	1
D-Galactarate exchange	1	1	1	1	1	1		0.563	0.603	1	1	0.584	1
D-Galactonate exchange	1	1	1	1	1	1		1	0	1	1	0.403	1
L-Galactonate exchange	1	1	1	1	1	1		1	0.001	1	1	1	1
Galactitol exchange	1	1	1	1	1	1		1	1	1	1	1	1
D-Galacturonate exchange	1	1	1	1	1	1		1	0.016	1	1	0.011	1
D-Glucosamine exchange	1	1	1	1	1	1		0.011	1	0.012	1	1	0.02
D-Glucosamine 6-phosphate exchange	1	1	1	1	1	1		0.015	1	1	1	1	1
gamma-butyrobetaine exchange	1	1	1	1	1	1		1	0.006	1	1	1	1
GDP exchange	1	1	1	1	1	1		1	1	1	1	1	0.108
D-Glucose exchange	1	1	1	1	1	1		0.929	0	0.686	0.596	0.18	0.016
D-Gluconate exchange	1	1	1	1	1	1		0.929	0	0.686	0.596	0.18	0.016
D-Glucarate exchange	1	1	1	1	1	1		0.563	0.603	1	1	0.584	1
D-Glucuronate exchange	1	1	1	1	1	1		0.332	0.152	1	1	0.002	0.586
D-Glucuronate 1-phosphate exchange	1	1	1	1	1	1		0.066	0.077	1	1	1	0.13
L-Glutamine exchange	1	1	1	1	1	1		0.011	0.013	0.005	1	0.012	0.023
L-Glutamate exchange	1	1	1	1	1	1		0.94	0.945	0.957	0.959	0.996	0.961
Glycine exchange	1	1	1	1	1	1		0.838	0.878	0.872	0.946	0.977	0.92
D-Glyceraldehyde exchange	1	1	1	1	1	1		0.436	0.387	0.509	0.508	0.392	0.283
Glycine betaine exchange	1	1	1	1	1	1		1	1	1	1	0.011	1
Glycerol exchange	1	1	1	1	1	1		0.928	0.942	0.954	0.887	0.994	0.88
(R)-Glycerate exchange	1	1	1	1	1	1		0.269	0.947	0.789	0.305	0.237	0.131
Glycerol 2-phosphate exchange	1	1	1	1	1	1		1	1	1	1	1	0.018
Glycerol 3-phosphate exchange	1	1	1	1	1	1		0.953	0.982	0.994	0.845	0.989	0.94
Glycolate exchange	1	1	1	1	1	1		0.425	0.381	0.505	0.513	0.389	0.286
GMP exchange	1	1	1	1	1	1		1	1	1	1	1	1
Guanosine exchange	1	1	1	1	1	1		1	0.261	1	1	1	0.392
Oxidized glutathione exchange	1	1	1	1	1	1		0.065	1	1	1	0.078	0.125
Reduced glutathione exchange	1	1	1	1	1	1		0.786	0.731	0.988	0.817	0.789	0.685
GTP exchange	1	1	1	1	1	1		1	1	1	1	1	1
Guanine exchange	1	1	1	1	1	1		0.939	0.951	0.979	0.911	0.997	0.96
H+ exchange	0.924	0.917	0.917	0.944	0.923	0.912		0.988	0.989	0.982	0.974	0.991	0.983
H2 exchange	1	1	1	1	1	1		1	1	1	1	1	1
H2O exchange	0.94	0.978	0.928	0.978	1	0.974		0.346	0.927	0.795	0.798	0.308	0.595
Hydrogen peroxide exchange	1	1	1	1	1	1		1	1	1	0.134	0.014	0.413
Hydrogen sulfide exchange	1	1	1	1	1	1		0.915	0.936	0.972	0.972	0.999	0.96
hepta-acylated core oligosaccharide lipid A (E. coli) exchange	0.9	0.881	0.905	0.91	0.885	0.837		1	1	1	1	1	1
hepta-acylated KDO(2)-lipid (A) exchange	0.886	0.875	0.9	0.916	0.861	0.825		1	1	1	1	1	1
Hexadecanoate (n-C16:0) exchange	1	1	1	1	1	1		1	1	1	1	1	1
hexadecenoate (n-C16:1) exchange	1	1	1	1	1	1		1	1	1	1	1	1
Hg2+ exchange	1	1	1	1	1	1		1	1	1	1	1	1
L-Histidine exchange	1	1	1	1	1	1		0.904	0.939	0.978	0.954	0.998	0.918
L-Homoserine exchange	1	0.758	1	0.861	1	0.692		0.449	0.394	0.511	0.516	0.392	0.293
Hexanoate (n-C6:0) exchange	1	1	1	1	1	1		0.995	0.991	0.987	0.971	0.994	0.987
Hypoxanthine exchange	1	1	1	1	1	1		0.967	0.977	0.975	0.961	0.997	0.987
L-Idonate exchange	1	1	1	1	1	1		0.929	0	0.686	0.596	0.18	0.016
L-Isoleucine exchange	1	1	1	1	1	1		0.774	0.717	0.974	0.806	0.786	0.665
IMP exchange	1	1	1	1	1	1		1	1	0.01	1	1	1
Indole exchange	1	1	1	1	1	1		0.619	0.986	0.943	0.64	0.585	0.497
myo-Inositol exchange	1	1	1	1	1	1		1	1	1	0.088	1	0.27
Inosine exchange	1	1	1	1	1	1		0.58	0.986	0.943	0.665	0.584	0.497
Isethionic acid exchange	1	1	1	1	1	1		1	1	1	1	1	1
K+ exchange	0.991	0.998	0.99	0.98	0.998	0.997		1	1	1	1	1	1
KDO(2)-lipid IV(A) exchange	1	1	1	1	1	1		1	1	1	0.998	1	1
D-lactate exchange	1	1	1	1	1	1		0.467	0.391	0.467	0.866	0.79	0.271
L-Lactate exchange	1	1	1	1	1	1		0.932	0.929	0.976	0.933	0.996	0.94
Lactose exchange	1	1	1	1	1	1		1	0.001	1	1	1	0.005
L-Leucine exchange	1	1	1	1	1	1		0.885	0.938	0.903	0.975	0.993	0.934
KDO(2)-lipid (A) exchange	0.917	0.899	0.903	0.922	0.887	0.862		0.991	0.991	0.991	0.984	0.998	0.995
cold adapted KDO(2)-lipid (A) exchange	0.791	0.766	0.795	0.822	0.765	0.703		0.365	0.291	0.359	0.852	0.526	0.404
Lipoate exchange	1	1	1	1	1	1		1	1	1	1	1	1
L-Lysine exchange	1	1	1	1	1	1		0.965	0.985	0.986	0.927	0.972	0.967
L-Lyxose exchange	1	1	1	1	1	1		1	1	1	1	0	0
D-Malate exchange	1	1	1	1	1	1		0.001	1	1	1	1	0.005
L-Malate exchange	1	1	1	1	1	1		0.495	0.976	0.947	0.544	0.458	0.35
Maltose exchange	1	1	1	1	1	1		1	0.111	1	1	1	0.16
Maltohexaose exchange	1	1	1	1	1	1		0.106	1	1	1	1	1
Maltopentaose exchange	1	1	1	1	1	1		0.122	1	1	1	1	1
Maltotriose exchange	1	1	1	1	1	1		1	1	0.103	1	1	1
Maltotetraose exchange	1	1	1	1	1	1		1	0.118	1	1	1	1
D-Mannose exchange	1	1	1	1	1	1		1	1	1	0.007	1	0.021
D-Mannose 6-phosphate exchange	1	1	1	1	1	1		1	1	1	1	1	1
2(alpha-D-Mannosyl)-D-glycerate exchange	1	1	1	1	1	1		1	1	0.002	0.027	1	0.051
Melibiose exchange	1	1	1	1	1	1		1	0.002	1	1	1	0.004
methanol exchange	0.774	0.757	0.819	0.18	0.766	0.272		0.658	0.656	0.675	1	0.92	0.999
D-Methionine exchange	1	1	1	1	1	1		1	1	1	1	1	1
L-Methionine exchange	1	1	1	1	1	1		1	1	1	1	1	1
L-methionine-R-sulfoxide exchange	1	1	1	1	1	1		1	0.01	1	0.008	0.015	1
L-Methionine S-oxide exchange	1	1	1	1	1	1		1	0.011	1	0.012	0.013	1
Mg exchange	0.68	0.676	0.735	0.775	0.681	0.576		1	1	1	1	1	1
minocycline exchange	0.783	0.764	0.825	0.832	0.775	0.683		1	1	1	1	1	1
myo-Inositol hexakisphosphate exchange	1	1	1	1	1	1		1	1	1	1	1	1
S-Methyl-L-methionine exchange	1	1	1	1	1	1		1	1	1	1	1	1
Mn2+ exchange	0.72	0.661	0.736	0.737	0.679	0.602		1	1	1	1	1	1
D-Mannitol exchange	1	1	1	1	1	1		1	1	1	1	1	1
Molybdate exchange	0.348	0.313	0.387	0.443	0.28	0.175		0.932	0.907	0.997	0.923	0.938	0.935
methanesulfonate exchange	1	1	1	1	1	1		1	1	1	1	1	0.002
Nitrous oxide exchange	1	1	1	1	1	1		1	1	1	1	1	1
Sodium exchange	0.704	0.673	0.737	0.783	0.665	0.59		1	1	1	1	1	1
Nicotinate exchange	1	1	1	1	1	1		1	1	1	1	1	1
Ammonia exchange	0.624	0.986	0.95	0.656	0.586	0.503		0.26	0.978	0.73	0.29	0.539	0.324
Ni2+ exchange	0.465	0.382	0.667	0.536	0.631	0.3		1	1	1	1	1	1
NMN exchange	1	1	1	1	1	1		1	1	1	1	1	1
Nitric oxide exchange	1	1	1	1	1	1		1	1	1	1	1	1
Nitrite exchange	1	1	1	1	1	1		1	1	1	0.036	1	1
Nitrate exchange	1	1	1	1	1	1		1	1	1	0.01	1	1
novobiocin exchange	0.785	0.772	0.814	0.808	0.784	0.723		1	1	1	1	1	1
(O16 antigen)x4 core oligosaccharide lipid A exchange	0.877	0.879	0.884	0.916	0.884	0.832		1	1	1	1	1	1
O2 exchange	0.647	0.581	0.692	0.642	0.577	0.504		0.024	0.104	0.693	0.814	0.979	0.177
Superoxide anion exchange	1	1	1	1	1	1		1	1	1	1	1	1
octadecanoate (n-C18:0) exchange	1	1	1	1	1	1		1	1	1	1	1	0.167
octadecenoate (n-C18:1) exchange	1	1	1	1	1	1		1	1	1	1	1	1
octanoate (n-C8:0) exchange	1	1	1	1	1	1		0.011	1	1	1	1	1
Ornithine exchange	1	1	1	1	1	1		0.338	0.959	0.841	0.421	0.305	0.202
Orotate exchange	1	1	1	1	1	1		1	0.016	1	1	1	1
Phenylacetaldehyde exchange	1	1	1	1	1	1		1	1	1	1	0	1
Phenethylamine exchange	1	1	1	1	1	1		1	1	1	1	0.013	1
L-Phenylalanine exchange	1	1	1	1	1	1		0.723	0.706	0.958	0.807	0.778	0.666
Protoheme exchange	0.798	0.758	0.822	0.855	0.761	0.718		0.89	0.875	0.911	0.996	0.894	1
Phosphate exchange	0.776	0.758	0.825	0.55	0.679	0.552		0.554	0.368	0.84	0.821	0.789	0.687
(R)-Pantothenate exchange	1	1	1	1	1	1		0.011	1	1	1	1	1
Propionate exchange	1	1	1	1	1	1		1	0.021	1	1	1	1
Propanal exchange	1	1	1	1	1	1		1	1	1	1	0.002	1
Phenylpropanoate exchange	1	1	1	1	1	1		1	1	1	1	1	1
Phosphonate exchange	1	1	1	1	1	1		1	1	1	1	1	1
L-Proline exchange	1	1	1	1	1	1		0.983	0.988	1	0.904	0.997	0.98
L-Prolinylglycine exchange	1	1	1	1	1	1		1	1	0.012	1	1	1
psicoselysine exchange	1	1	1	1	1	1		1	1	1	1	1	1
O-Phospho-L-serine exchange	1	1	1	1	1	1		0.009	0.02	0.013	1	1	1
Putrescine exchange	1	1	1	1	1	1		0.953	0.986	0.951	0.94	0.99	0.969
Pyridoxamine exchange	1	1	1	1	1	1		1	1	1	1	1	1
Pyridoxal exchange	1	1	1	1	1	1		1	0.01	0.013	1	1	1
Pyridoxine exchange	1	1	1	1	1	1		1	1	1	0.008	1	0.029
Pyruvate exchange	1	1	1	1	1	1		0.911	0.944	0.972	0.788	0.984	0.936
Quinate exchange	1	1	1	1	1	1		0.949	0.99	0.982	0.972	0.998	0.985
alpha-D-Ribose 5-phosphate exchange	1	1	1	1	1	1		0.019	1	0.01	1	1	0.021
rifampin exchange	0.794	0.77	0.809	0.821	0.74	0.707		1	1	1	1	1	1
D-Ribose exchange	1	1	1	1	1	1		0.075	1	0.045	1	0.082	0
L-Rhamnose exchange	1	1	1	1	1	1		1	1	1	1	1	0.002
D-Sorbitol exchange	1	1	1	1	1	1		1	1	1	1	1	1
Selenate exchange	0.332	0.287	0.386	0.436	0.311	0.196		1	1	1	1	1	1
D-Serine exchange	1	1	1	1	1	1		0.011	1	1	1	0.013	1
L-Serine exchange	1	1	1	1	1	1		0.524	0.503	0.624	0.635	0.516	0.403
Shikimate exchange	1	1	1	1	1	1		0.014	1	1	1	0.015	1
selenite exchange	0.38	0.332	0.424	0.485	0.341	0.242		1	1	1	1	1	1
sulfur dioxide exchange	1	1	1	1	1	1		1	1	1	1	1	1
Sulfite exchange	1	1	1	1	1	1		1	1	1	0.042	1	0.127
Sulfate exchange	0.476	0.973	0.893	0.905	0.455	0.746		1	1	1	1	1	1
Spermidine exchange	1	1	1	1	1	1		0.788	0.827	0.896	0.994	0.867	0.999
Succinate exchange	1	1	1	1	1	1		0.432	0.386	0.489	0.474	0.386	0.277
Sucrose exchange	1	1	1	1	1	1		1	0.032	1	1	1	0.067
sulfoacetate exchange	1	1	1	1	1	1		1	1	1	1	1	1
D-tartrate exchange	1	1	1	1	1	1		1	1	1	1	1	1
L-tartrate exchange	1	1	1	1	1	1		1	1	1	1	1	1
Taurine exchange	1	1	1	1	1	1		1	1	1	1	1	1
Thiocyanate exchange	1	1	1	1	1	1		1	1	1	1	1	1
Thiamin exchange	1	1	1	1	1	1		1	1	1	1	1	0.028
L-Threonine exchange	1	1	1	1	1	1		0.94	0.974	0.982	0.943	0.995	0.953
L-Threonine O-3-phosphate exchange	1	1	1	1	1	1		1	1	1	1	1	1
Thymine exchange	1	1	1	1	1	1		0.965	0.968	0.991	0.975	0.998	0.971
Thymidine exchange	1	1	1	1	1	1		0.897	0.945	0.991	0.86	0.997	0.92
Trimethylamine exchange	1	1	1	1	1	1		1	1	1	1	1	1
Trimethylamine N-oxide exchange	1	1	1	1	1	1		1	1	1	1	1	1
Trehalose exchange	1	1	1	1	1	1		1	0.013	1	1	1	0.035
L-Tryptophan exchange	1	1	1	1	1	1		0.865	0.939	0.977	0.958	0.987	0.973
Thiosulfate exchange	1	1	1	1	1	1		0.019	1	0.009	1	1	0.032
tetradecanoate (n-C14:0) exchange	1	1	1	1	1	1		1	1	1	1	1	1
tetradecenoate (n-C14:1) exchange	1	1	1	1	1	1		1	0.13	0.112	1	1	1
tetracycline exchange	0.794	0.774	0.797	0.831	0.763	0.69		1	1	1	1	1	1
tungstate exchange	0.422	0.416	0.455	0.52	0.355	0.263		1	1	1	1	1	1
Tyramine exchange	1	1	1	1	1	1		1	1	1	0.008	0.015	0.023
L-Tyrosine exchange	1	1	1	1	1	1		0.896	0.966	0.991	0.945	0.995	0.967
Phosphotyrosine exchange	1	1	1	1	1	1		1	1	1	1	1	1
UDP-N-acetyl-D-glucosamine exchange	1	1	1	1	1	1		0.011	0.021	1	1	1	1
UDP-N-acetyl-D-galactosamine exchange	1	1	1	1	1	1		0.012	0.011	1	1	1	1
UDPglucose exchange	1	1	1	1	1	1		1	0.014	0.013	1	1	1
UDPgalactose exchange	1	1	1	1	1	1		1	0.017	0.008	1	1	1
UDP-D-glucuronate exchange	1	1	1	1	1	1		0.007	1	1	1	1	0.022
UMP exchange	1	1	1	1	1	1		0.001	0	0.028	1	1	0.618
Uracil exchange	1	1	1	1	1	1		0.923	0.955	0.951	0.883	0.993	0.913
Urea exchange	0.71	0.676	0.723	0.768	0.681	0.554		0.99	0.996	0.997	0.878	0.998	0.992
Uridine exchange	1	1	1	1	1	1		0.989	0.988	0.975	0.984	0.993	0.992
L-Valine exchange	1	1	1	1	1	1		0.979	0.983	0.984	0.827	0.991	0.951
Xanthine exchange	1	1	1	1	1	1		0.7	0.697	0.955	0.952	0.999	0.533
Xanthosine 5'-phosphate exchange	1	1	1	1	1	1		1	1	1	1	1	1
Xanthosine exchange	1	1	1	1	1	1		0.99	0.992	0.994	0.808	0.997	0.957
D-Xylose exchange	1	1	1	1	1	1		1	1	1	1	0.012	0.029
L-Xylulose exchange	1	1	1	1	1	1		1	1	1	1	0	0
Zinc exchange	0.449	0.396	0.674	0.517	0.624	0.286		1	1	1	1	1	1
1,2 diacylglycerol transport via flipping (periplasm to cytoplasm, n-C12:0)	0.886	0.876	0.911	0.909	0.851	0.824		0.951	0.973	0.979	0.977	0.992	0.985
1,2 diacylglycerol transport via flipping (periplasm to cytoplasm, n-C14:0)	0.886	0.887	0.901	0.931	0.885	0.84		0.364	0.326	0.399	0.471	0.341	0.23
1,2 diacylglycerol transport via flipping (periplasm to cytoplasm, n-C14:1)	0.886	0.872	0.901	0.913	0.876	0.824		0.897	0.923	0.938	0.957	0.994	0.93
1,2 diacylglycerol transport via flipping (periplasm to cytoplasm, n-C16:0)	0.888	0.884	0.904	0.908	0.885	0.843		0.189	0.885	0.694	0.715	0.166	0.448
1,2 diacylglycerol transport via flipping (periplasm to cytoplasm, n-C16:1)	0.9	0.878	0.908	0.919	0.902	0.835		0.98	0.98	0.99	0.835	0.992	0.947
1,2 diacylglycerol transport via flipping (periplasm to cytoplasm, n-C18:0)	0.891	0.872	0.902	0.915	0.882	0.842		0.912	0.91	0.886	0.916	0.975	0.891
1,2 diacylglycerol transport via flipping (periplasm to cytoplasm, n-C18:1)	0.897	0.891	0.89	0.904	0.879	0.849		0.927	0.974	0.974	0.97	0.998	0.979
(R)-Propane-1,2-diol transport via diffusion (extracellular to periplasm)	0.976	0.976	0.992	0.936	0.995	0.988		0.712	0.966	0.715	0.74	0.664	0.577
(R)-Propane-1,2-diol facilitated transport (periplasm)	0.976	0.976	0.991	0.935	0.995	0.988		0.788	0.985	0.801	0.824	0.756	0.699
(S)-Propane-1,2-diol transport via diffusion (extracellular to periplasm)	0.54	0.984	0.94	0.541	0.573	0.46		1	1	1	1	1	1
(S)-Propane-1,2-diol facilitated transport (periplasm)	0.54	0.984	0.94	0.539	0.571	0.459		1	1	1	1	1	1
1,4-alpha-D-glucan transport via ABC system (periplasm)	1	1	1	1	1	1		0.015	1	1	1	1	1
1,4-alpha-D-glucan transport via diffusion (extracellular to periplasm) irreversible	1	1	1	1	1	1		0.11	1	1	1	1	1
23cAMP transport via diffusion (extracellular to periplasm)	1	0.112	0.115	1	1	0.155		1	0.119	0.099	1	1	0.17
23cCMP transport via diffusion (extracellular to periplasm)	0.112	1	1	1	1	1		0.117	1	1	1	1	1
23cGMP transport via diffusion (extracellular to periplasm)	1	0.128	1	1	1	1		1	0.117	1	1	1	1
23cUMP transport via diffusion (extracellular to periplasm)	1	1	1	1	0.124	1		1	1	1	1	0.146	1
2,3-diaminopropionate transport in via proton symport	1	1	1	1	1	1		1	1	1	1	1	1
2,3-diaminopropionate transport via diffusion	1	1	1	1	1	1		1	1	1	1	1	1
2',3'-cyclic-nucleotide phosphodiesterase (UMP) (periplasm)	1	1	1	1	1	1		1	1	1	1	0.016	1
2',3'-cyclic-nucleotide phosphodiesterase (CMP) (periplasm)	1	1	1	1	1	1		0.011	1	1	1	1	1
2',3'-cyclic-nucleotide phosphodiesterase (AMP) (periplasm)	1	1	1	1	1	1		1	0.017	0.007	1	1	0.023
2',3'-cyclic-nucleotide phosphodiesterase (GMP) (periplasm)	1	1	1	1	1	1		1	0.011	1	1	1	1
meso-2,6-Diaminoheptanedioate transport via diffusion (extracellular to periplasm)	1	1	1	1	0.129	0.151		1	1	1	1	0.128	0.158
2-Acyl-sn-glycero-3-phosphatidate (n-C12:0) transporter via facilitated diffusion (periplasm)	1	1	1	1	0.125	1		0.65	0.707	0.793	0.813	0.757	0.664
2-Acyl-sn-glycero-3-phosphatidate (n-C14:0) transporter via facilitated diffusion (periplasm)	1	1	1	1	1	1		0.37	0.366	0.429	0.958	0.367	0.899
2-Acyl-sn-glycero-3-phosphatidate (n-C14:1) transporter via facilitated diffusion (periplasm)	1	1	1	1	1	1		0.59	0.587	0.94	0.799	0.777	0.611
2-Acyl-sn-glycero-3-phosphatidate (n-C16:0) transporter via facilitated diffusion (periplasm)	1	1	1	1	1	1		0.891	0.877	0.915	0.999	0.896	1
2-Acyl-sn-glycero-3-phosphatidate (n-C16:1) transporter via facilitated diffusion (periplasm)	1	1	1	1	1	1		0.969	0.978	0.989	0.947	0.998	0.967
2-Acyl-sn-glycero-3-phosphatidate (n-C18:0) transporter via facilitated diffusion (periplasm)	1	1	1	1	1	1		0.964	0.973	0.965	0.924	0.98	0.953
2-Acyl-sn-glycero-3-phosphatidate (n-C18:1) transporter via facilitated diffusion (periplasm)	1	1	1	1	1	1		0.909	0.935	0.981	0.966	0.997	0.96
2-Acyl-sn-glycero-3-phosphoethanolamine (n-C12:0) transporter via facilitated diffusion (periplasm)	0.9	1	1	0.907	0.876	0.837		0.778	0.754	0.985	0.979	1	0.646
2-Acyl-sn-glycero-3-phosphoethanolamine (n-C14:0) transporter via facilitated diffusion (periplasm)	0.881	0.889	0.906	0.89	1	0.843		0.642	0.69	0.966	0.975	0.999	0.619
2-Acyl-sn-glycero-3-phosphoethanolamine (n-C14:1) transporter via facilitated diffusion (periplasm)	0.896	0.865	0.921	0.913	0.89	0.845		0.22	0.943	0.779	0.307	0.209	0.107
2-Acyl-sn-glycero-3-phosphoethanolamine (n-C16:0) transporter via facilitated diffusion (periplasm)	0.901	0.876	0.903	1	0.88	1		0.183	0.885	0.692	0.717	0.166	0.449
2-Acyl-sn-glycero-3-phosphoethanolamine (n-C16:1) transporter via facilitated diffusion (periplasm)	0.879	1	0.89	0.927	0.859	1		0.929	0.947	0.947	0.961	0.998	0.96
2-Acyl-sn-glycero-3-phosphoethanolamine (n-C18:0) transporter via facilitated diffusion (periplasm)	0.893	0.886	0.908	0.9	0.878	0.836		0.767	0.712	0.983	0.757	0.787	0.66
2-Acyl-sn-glycero-3-phosphoethanolamine (n-C18:1) transporter via facilitated diffusion (periplasm)	0.872	0.867	0.891	0.919	1	0.851		0.45	0.969	0.884	0.9	0.453	0.733
2-acyl-glycerophospho-ethanolamine acyltransferase (n-C12:0)	1	1	1	1	1	1		0.901	0.911	0.904	0.939	0.989	0.924
2-acyl-glycerophospho-ethanolamine acyltransferase (n-C14:0)	1	1	1	1	1	1		0.892	0.912	0.948	0.926	0.982	0.906
2-acyl-glycerophospho-ethanolamine acyltransferase (n-C14:1)	1	1	1	1	1	1		0.209	0.381	0.423	0.827	0.58	0.2
2-acyl-glycerophospho-ethanolamine acyltransferase (n-C16:0)	1	1	1	1	1	1		0.933	0.928	0.966	0.975	0.999	0.96
2-acyl-glycerophospho-ethanolamine acyltransferase (n-C16:1)	1	1	1	1	1	1		0.004	0.845	0.603	0.619	0.032	0.363
2-acyl-glycerophospho-ethanolamine acyltransferase (n-C18:0)	1	1	1	1	1	1		0.998	1	1	0.992	1	1
2-acyl-glycerophospho-ethanolamine acyltransferase (n-C18:1)	1	1	1	1	1	1		0.913	0.957	0.987	0.968	0.995	0.972
2-Acyl-sn-glycero-3-phosphoglycerol (n-C12:0) transporter via facilitated diffusion (periplasm)	0.875	0.878	0.89	0.906	0.873	1		0.874	0.872	0.933	0.962	0.995	0.904
2-Acyl-sn-glycero-3-phosphoglycerol (n-C14:0) transporter via facilitated diffusion (periplasm)	0.887	0.889	0.899	0.911	0.899	0.837		0.761	0.697	0.975	0.793	0.786	0.655
2-Acyl-sn-glycero-3-phosphoglycerol (n-C14:1) transporter via facilitated diffusion (periplasm)	0.895	0.89	0.895	0.909	0.889	0.813		0.443	0.966	0.873	0.904	0.454	0.736
2-Acyl-sn-glycero-3-phosphoglycerol (n-C16:0) transporter via facilitated diffusion (periplasm)	0.891	0.888	0.897	0.914	0.872	1		0.764	0.7	0.969	0.817	0.787	0.673
2-Acyl-sn-glycero-3-phosphoglycerol (n-C16:1) transporter via facilitated diffusion (periplasm)	0.903	0.878	0.913	0.91	0.871	0.839		0.928	0.94	0.952	0.917	0.992	0.933
2-Acyl-sn-glycero-3-phosphoglycerol (n-C18:0) transporter via facilitated diffusion (periplasm)	0.883	0.865	0.899	0.919	0.869	0.833		0.843	0.945	0.93	0.928	0.993	0.915
2-Acyl-sn-glycero-3-phosphoglycerol (n-C18:1) transporter via facilitated diffusion (periplasm)	0.885	0.883	0.896	0.926	0.882	1		0.726	0.711	0.968	0.802	0.785	0.656
2-acyl-glycerophospho-glycerol acyltransferase (n-C12:0)	1	1	1	1	1	1		0.682	0.66	0.747	0.729	0.673	0.582
2-acyl-glycerophospho-glycerol acyltransferase (n-C14:0)	1	1	1	1	1	1		0.745	0.399	0.791	0.24	0.407	0.236
2-acyl-glycerophospho-glycerol acyltransferase (n-C14:1)	1	1	1	1	1	1		0.891	0.917	0.969	0.955	0.995	0.95
2-acyl-glycerophospho-glycerol acyltransferase (n-C16:0)	1	1	1	1	1	1		0.907	0.968	0.963	0.894	0.992	0.924
2-acyl-glycerophospho-glycerol acyltransferase (n-C16:1)	1	1	1	1	1	1		0.92	0.962	0.986	0.933	0.99	0.962
2-acyl-glycerophospho-glycerol acyltransferase (n-C18:0)	1	1	1	1	1	1		0.582	0.986	0.929	0.657	0.579	0.489
2-acyl-glycerophospho-glycerol acyltransferase (n-C18:1)	1	1	1	1	1	1		0.076	0.055	0.101	0.375	0.158	0.051
2-Dehydro-L-gulonate reductase to gluconate (NADH)	1	1	1	1	1	1		0.236	0.243	1	1	0.011	1
2-Dehydro-L-gulonate reductase to gluconate (NADPH)	1	1	1	1	1	1		0.236	0.243	1	1	0.011	1
2-dehydro-L-gulonate reductase (NADH)	1	1	1	1	1	1		0.236	0.243	1	1	0.011	1
2-dehydro-L-gulonate reductase (NADPH)	1	1	1	1	1	1		0.236	0.243	1	1	0.011	1
2-Methyl-4-amino-5-hydroxymethylpyrimidine diphosphatase	1	1	1	1	1	1		0.683	0.637	0.729	0.741	0.67	0.548
dihydroxyphenylacetaldehyde transport via diffusion (extracellular to periplasm)	0.288	0.338	1	1	1	1		1	1	0.891	0.919	0.882	0.858
3-aminoacrylate hydrolase	1	1	1	1	1	1		0.974	0.976	0.985	0.921	0.991	0.986
3AMP transport via diffusion (extracellular to periplasm)	1	0.042	0.023	1	1	0.077		1	1	1	1	1	1
3CMP transport via diffusion (extracellular to periplasm)	0.04	1	1	1	1	1		1	1	1	1	1	1
3GMP transport via diffusion (extracellular to periplasm)	1	0.046	1	1	1	1		1	1	1	1	1	1
3-hydroxyacyl-[acyl-carrier-protein] dehydratase (n-C10:0)	1	1	1	1	1	1		0.969	0.94	0.976	0.948	0.997	0.962
3-hydroxyacyl-[acyl-carrier-protein] dehydratase (n-C12:0)	1	1	1	1	1	1		0.956	0.954	0.989	0.937	0.992	0.943
3-hydroxyacyl-[acyl-carrier-protein] dehydratase (n-C12:1)	0.906	0.892	0.906	0.906	0.863	0.838		0.938	0.971	0.99	0.99	1	0.982
3-hydroxyacyl-[acyl-carrier-protein] dehydratase (n-C14:0)	1	1	1	1	1	1		0.973	0.948	0.976	0.924	0.996	0.925
3-hydroxyacyl-[acyl-carrier-protein] dehydratase (n-C14:1)	0.879	0.876	0.91	0.91	0.879	0.861		0.903	0.957	0.986	0.979	0.997	0.974
3-hydroxyacyl-[acyl-carrier-protein] dehydratase (n-C16:0)	1	1	1	1	1	1		0.864	0.909	0.931	0.94	0.981	0.91
3-hydroxyacyl-[acyl-carrier-protein] dehydratase (n-C16:1)	0.905	0.859	0.901	0.889	0.862	0.834		0.974	0.982	0.989	0.942	0.993	0.952
3-hydroxyacyl-[acyl-carrier-protein] dehydratase (n-C18:0)	1	1	1	1	1	1		0.836	0.897	0.871	0.94	0.981	0.885
3-hydroxyacyl-[acyl-carrier-protein] dehydratase (n-C18:1)	0.899	0.864	0.899	0.907	0.866	0.801		0.945	0.968	0.975	0.89	0.988	0.913
3-hydroxyacyl-[acyl-carrier-protein] dehydratase (n-C4:0)	1	1	1	1	1	1		0.825	0.895	0.922	0.97	0.99	0.927
3-hydroxyacyl-[acyl-carrier-protein] dehydratase (n-C6:0)	1	1	1	1	1	1		0.974	0.986	0.997	0.999	1	0.997
3-hydroxyacyl-[acyl-carrier-protein] dehydratase (n-C8:0)	1	1	1	1	1	1		0.763	0.714	0.987	0.82	0.789	0.677
3-hydroxycinnamate hydroxylase	1	1	1	1	1	1		0	1	1	0.001	0.002	1
3-(3-hydroxy-phenyl)propionate hydroxylase	1	1	1	1	1	1		1	1	1	0	1	0.006
3-hydroxypropionate transport via diffusion (extracellular to periplasm)	0.974	0.976	0.985	0.923	0.991	0.986		0.723	0.665	0.722	0.777	0.651	0.597
3-hydroxypropionate transport via proton symport (periplasm)	0.81	0.754	0.809	0.836	0.734	0.701		0.974	0.976	0.985	0.923	0.991	0.986
3-keto-L-gulonate kinase	1	1	1	1	1	1		0.189	0.232	1	1	0.014	1
3'-nucleotidase (UMP) (periplasm)	1	1	1	1	1	1		1	1	1	1	0.086	1
3'-nucleotidase (CMP) (periplasm)	1	1	1	1	1	1		0.069	1	1	1	1	1
3'-nucleotidase (AMP) (periplasm)	1	1	1	1	1	1		1	0.066	0.058	1	1	0.141
3'-nucleotidase (GMP) (periplasm)	1	1	1	1	1	1		1	0.08	1	1	1	1
3-oxoacyl-[acyl-carrier-protein] reductase (n-C10:0)	1	1	1	1	1	1		0.969	0.94	0.976	0.948	0.997	0.962
3-oxoacyl-[acyl-carrier-protein] reductase (n-C12:0)	1	1	1	1	1	1		0.955	0.954	0.989	0.937	0.992	0.943
3-oxoacyl-[acyl-carrier-protein] reductase (n-C12:1)	1	1	1	1	1	1		0.938	0.971	0.99	0.99	1	0.982
3-oxoacyl-[acyl-carrier-protein] reductase (n-C14:0)	0.878	0.887	0.891	0.911	0.882	0.837		0.955	0.971	0.985	0.831	0.99	0.902
3-oxoacyl-[acyl-carrier-protein] reductase (n-C14:1)	1	1	1	1	1	1		0.9	0.957	0.986	0.979	0.997	0.974
3-oxoacyl-[acyl-carrier-protein] reductase (n-C16:0)	1	1	1	1	1	1		0.863	0.909	0.931	0.94	0.981	0.909
3-oxoacyl-[acyl-carrier-protein] reductase (n-C16:1)	1	1	1	1	1	1		0.974	0.982	0.989	0.942	0.993	0.952
3-oxoacyl-[acyl-carrier-protein] reductase (n-C18:0)	1	1	1	1	1	1		0.836	0.897	0.87	0.94	0.981	0.885
3-oxoacyl-[acyl-carrier-protein] reductase (n-C18:1)	1	1	1	1	1	1		0.945	0.968	0.975	0.89	0.988	0.913
3-oxoacyl-[acyl-carrier-protein] reductase (n-C4:0)	1	1	1	1	1	1		0.822	0.893	0.921	0.97	0.99	0.924
3-oxoacyl-[acyl-carrier-protein] reductase (n-C6:0)	1	1	1	1	1	1		0.974	0.985	0.997	0.999	1	0.997
3-oxoacyl-[acyl-carrier-protein] reductase (n-C8:0)	1	1	1	1	1	1		0.763	0.714	0.987	0.82	0.789	0.677
3-oxoacyl-[acyl-carrier-protein] synthase (n-C10:0)	1	1	1	1	1	1		0.969	0.939	0.976	0.948	0.997	0.962
3-oxoacyl-[acyl-carrier-protein] synthase (n-C12:0)	1	1	1	1	1	1		0.955	0.954	0.989	0.937	0.992	0.943
3-oxoacyl-[acyl-carrier-protein] synthase (n-C12:1)	1	1	1	1	1	1		0.937	0.971	0.99	0.99	1	0.982
3-oxoacyl-[acyl-carrier-protein] synthase (n-C14:0)	1	1	1	1	1	1		0.955	0.971	0.985	0.83	0.99	0.902
3-oxoacyl-[acyl-carrier-protein] synthase (n-C14:1)	1	1	1	1	1	1		0.9	0.956	0.986	0.978	0.997	0.973
3-oxoacyl-[acyl-carrier-protein] synthase (n-C16:0)	1	1	1	1	1	1		0.862	0.908	0.931	0.939	0.981	0.909
3-oxoacyl-[acyl-carrier-protein] synthase (n-C16:1)	1	1	1	1	1	1		0.974	0.982	0.989	0.942	0.993	0.952
3-oxoacyl-[acyl-carrier-protein] synthase (n-C18:0)	1	1	1	1	1	1		0.835	0.895	0.869	0.94	0.981	0.885
3-oxoacyl-[acyl-carrier-protein] synthase (n-C18:1)	1	1	1	1	1	1		0.945	0.968	0.975	0.89	0.988	0.912
3-oxoacyl-[acyl-carrier-protein] synthase (n-C6:0)	1	1	1	1	1	1		0.974	0.984	0.997	0.999	1	0.997
3-oxoacyl-[acyl-carrier-protein] synthase (n-C8:0)	1	1	1	1	1	1		0.763	0.714	0.987	0.82	0.789	0.677
3-oxoadipyl-CoA thiolase	0.424	0.39	0.471	0.539	0.378	0.283		1	1	1	1	0.018	1
tripeptide (LalaDgluMdap) transport via ABC system (periplasm)	1	1	1	1	1	1		0.744	0.664	0.968	0.817	0.788	0.658
LalaDgluMdap (tripeptide) transport via diffusion (extracellular to periplasm)	0.452	0.397	0.52	0.522	0.392	0.296		1	1	1	1	1	1
3UMP transport via diffusion (extracellular to periplasm)	1	1	1	1	0.047	1		1	1	1	1	1	1
4-(2-Aminoethyl)-1,2-benzenediol:oxygen oxidoreductase(deaminating)(flavin-containing)	1	1	1	1	1	1		1	1	1	1	1	1
4-hydroxyphenylacetaldehyde transport via diffusion (extracellular to periplasm)	1	1	1	0.02	0.042	0.072		0.876	0.89	0.9	0.933	0.885	0.839
4-Hydroxy-L-threonine synthase	1	1	1	1	1	1		1	0.88	0.919	0.92	0.886	0.859
tetrapeptide L,D-carboxypeptidase	1	1	1	1	1	1		0.935	0.978	0.988	0.946	0.995	0.986
tetrapeptide L,D-carboxypeptidase (periplasm)	1	1	1	1	1	1		0.958	0.958	0.983	0.772	0.991	0.887
tetrapeptide (LalaDgluMdapDala) transport via ABC system (periplasm)	1	1	1	1	1	1		0.785	0.894	0.904	0.884	0.983	0.858
LalaDgluMdapDala (pentapeptide) transport via diffusion (extracellular to periplasm)	0.423	0.387	0.51	0.505	0.39	0.283		1	1	1	1	1	1
5-dehydro-D-gluconate reductase	0.838	0	0.515	0.437	0.65	0.004		0.633	0.015	1	1	0	1
5-Dehydro-D-gluconate transport via proton symport, reversible (periplasm)	0.908	0	0.634	0.551	0.516	0.009		1	1	1	1	0.01	1
5-Dehydro-D-gluconate transport via diffusion (extracellular to periplasm)	0.915	0	0.658	0.568	0.332	0.011		1	1	1	1	0.116	1
5'-deoxyadenosine nuclosidase	1	1	1	1	1	1		0.063	0.042	0.102	0.35	0.138	0.043
5-Methylthio-D-ribose transport via proton diffusion (extracellular to periplasm)	0.794	0.962	0.98	0.758	0.987	0.905		1	0.663	0.976	0.735	0.671	0.998
5-Methylthio-D-ribose transport via proton symport (periplasm)	1	0.76	0.991	0.824	0.762	0.981		0.843	0.96	0.98	0.755	0.986	0.921
arabinose-5-phosphate isomerase	0.036	0.329	0.041	1	1	0.427		0.421	0.967	0.938	0.469	0.55	0.266
acyl-[acyl-carrier-protein] synthetase (n-C14:0)	1	1	1	1	1	1		0.759	0.713	0.983	0.811	0.789	0.675
acyl-[acyl-carrier-protein] synthetase (n-C14:1)	1	1	1	1	1	1		0.926	0.94	0.952	0.95	0.99	0.932
acyl-[acyl-carrier-protein] synthetase (n-C16:0)	1	1	1	1	1	1		0.893	0.932	0.945	0.971	0.995	0.961
acyl-[acyl-carrier-protein] synthetase (n-C16:1)	1	1	1	1	1	1		0.632	0.629	0.705	0.72	0.667	0.573
acyl-[acyl-carrier-protein] synthetase (n-C18:1)	1	1	1	1	1	1		0.732	0.713	0.979	0.787	0.787	0.679
acyl-[acyl-carrier-protein] synthetase (n-C18:0)	1	1	1	1	1	1		0.714	0.692	0.968	0.798	0.788	0.674
acyl-[acyl-carrier-protein] synthetase (n-C12:0)	1	1	1	1	1	1		0.461	0.391	0.469	0.868	0.791	0.274
acyl-[acyl-carrier-protein] synthetase (n-C10:0)	1	1	1	1	1	1		0.886	0.946	0.941	0.955	0.99	0.976
acyl-[acyl-carrier-protein] synthetase (n-C8:0)	1	1	1	1	1	1		0.69	0.65	0.966	0.979	0.999	0.589
Aminoacetone:oxygen oxidoreductase(deaminating)(flavin-containing)	1	1	1	1	1	1		0.898	0.957	0.966	0.946	0.992	0.962
dTDP-N-4-acetamido-4,6-dideoxy-D-galactose transferase	1	1	1	1	1	1		0.956	0.975	0.97	0.973	0.989	0.983
alpha-amylase	1	1	1	1	1	1		0.001	1	1	1	1	1
alpha-amylase (periplasm)	1	1	1	1	1	1		0.015	1	1	1	1	1
Arbutin 6-phosphate glucohydrolase	1	1	1	1	1	1		0.884	1	1	1	1	0.835
4-aminobutyrate transaminase	1	1	1	1	1	1		0.752	0.758	0.984	0.981	1	0.673
Aminobutyraldehyde dehydrogenase	1	1	1	1	1	1		0.979	0.976	0.991	0.935	0.988	0.968
4-aminobutyrate transport in via proton symport (periplasm)	1	1	1	1	1	1		1	1	0.01	1	1	0.024
4-aminobutyrate transport via diffusion (extracellular to periplasm)	0.966	0.96	0.976	0.911	0.992	0.947		1	1	0.087	1	1	0.161
acetyl-CoA:acetoacetyl-CoA transferase	1	1	1	1	1	1		1	1	1	1	1	1
acetyl-CoA C-acetyltransferase	1	0.997	0.996	0.988	0.999	0.999		0.479	0.975	0.948	0.546	0.458	0.351
acetyl-CoA C-acyltransferase (butanoyl-CoA) (r)	1	0.997	0.996	0.991	1	0.999		0.473	0.976	0.949	0.544	0.458	0.349
acetyl-CoA C-acyltransferase (hexanoyl-CoA) (r)	0.626	0.987	0.952	0.676	0.588	0.507		0.027	0.083	0.573	0.197	0.519	0.031
acetyl-CoA C-acyltransferase (octanoyl-CoA) (r)	0.444	0.968	0.869	0.889	0.446	0.739		0.002	0.93	0.834	0.151	0.421	0.019
acetyl-CoA C-acyltransferase (decanoyl-CoA) (r)	0.468	0.969	0.886	0.888	0.453	0.732		0.026	0.166	0.836	0.213	0.846	0.047
acetyl-CoA C-acyltransferase (dodecanoyl-CoA) (r)	0.565	0.512	0.908	0.66	0.924	0.455		0	0	0.83	0.019	0.057	0
acetyl-CoA C-acyltransferase (tetradecanoyl-CoA) (r)	0.981	0.984	0.967	0.982	0.995	0.979		0.58	0.227	0.951	0.839	0.992	0.133
acetyl-CoA acyltransferase (hexadecanoyl-CoA), (r)	0.049	0.001	0.077	0.528	0.685	0.107		0.937	0.958	0.951	0.984	0.992	0.949
acetoacetate transport via proton symport (periplasm)	1	1	1	1	1	1		1	1	1	1	1	1
acetoacetate transport via diffusion (extracellular to periplasm)	1	1	1	1	1	1		1	1	1	1	1	1
acetaldehyde dehydrogenase (acetylating)	0.921	0.969	0.985	0.822	0.991	0.928		0.206	0.156	0.237	0.691	0.543	0.074
acetaldehyde transport via diffusion (extracellular to periplasm)	0.947	0.964	0.965	0.954	0.991	0.953		1	1	1	1	1	1
acetaldehyde reversible transport (periplasm)	0.947	0.964	0.965	0.953	0.991	0.952		1	1	1	1	1	1
acetyl-CoA:anthranilate acetyltransferase	1	1	1	1	1	1		1	0.886	1	1	0.883	1
Adenosyl cobinamide phosphate guanyltransferase	1	1	1	1	1	1		0.034	0.259	0.031	0.23	0.304	0.367
acetyl-CoA carboxylase	1	1	1	1	1	1		0.958	0.967	0.989	0.992	0.999	0.982
acetate-CoA ligase (ADP-forming)	0.77	0.984	0.798	0.831	0.789	0.688		1	1	1	1	1	1
N-acetyl-D-galactosamine 1-phosphatase (periplasm)	1	1	1	1	1	1		0.062	0.075	1	1	1	1
N-acetyl-D-galactosamine 1-phosphate transport via diffusion (extracellular to periplasm)	0.034	0.045	1	1	1	1		1	1	1	1	1	1
N-acetyl-D-galactosamine transport via diffusion (extracellular to periplasm)	0.097	0.121	1	1	1	1		0.888	0.877	0.901	0.928	0.882	0.828
N-acetyl-D-glucosamine 1-phosphatase (periplasm)	1	1	1	1	1	1		0.057	0.079	1	1	1	1
N-acetyl-D-glucosamine 1-phosphate transport via diffusion (extracellular to periplasm)	0.036	0.046	1	1	1	1		1	1	1	1	1	1
N-acetylglucosamine kinase	1	1	1	1	1	1		0.79	0.764	0.984	0.984	1	0.674
UDP-N-acetylglucosamine:undecaprenylphosphate N-acetylglucosamine -1-phosphate transferase	1	1	1	1	1	1		0.949	0.969	0.967	0.968	0.986	0.979
N-Acetyl-D-glucosamine transport via PEP:Pyr PTS (periplasm)	1	1	1	1	1	1		0.126	0.174	1	1	1	1
N-Acetyl-D-glucosamine transport via diffusion (extracellular to periplasm)	0.086	0.123	1	1	1	1		1	1	1	1	1	1
acetylglutamate kinase	1	1	1	1	1	1		0.93	0.931	0.947	0.99	0.993	0.939
N-acetylglutamate synthase	1	1	1	0.097	0.128	0.138		0.93	0.931	0.946	0.99	0.993	0.939
2-aceto-2-hydroxybutanoate synthase	0.199	0.011	0.172	1	0.235	0.286		0.473	0.97	0.885	0.869	0.45	0.73
acetate kinase	0.732	0.683	0.97	0.801	0.781	0.65		0.96	0.967	0.976	0.969	0.996	0.924
acetolactate synthase	0.214	0.198	0.2	1	1	0.306		0.867	0.865	0.881	0.866	0.409	0.985
N-acetylmuramate 6-phosphate hydrolase	0.901	0.873	0.897	0.913	0.867	0.854		0.783	0.877	0.946	0.896	0.987	0.891
UDP-N-acetyl-D-mannosaminuronic acid transferase	1	1	1	1	1	1		0.953	0.974	0.969	0.971	0.989	0.982
N-acetyl-D-mannosamine transport via PTS (periplasm)	1	1	1	1	1	1		1	1	1	1	1	1
N-acetyl-D-mannosamine transport via diffusion (extracellular to periplasm)	1	1	1	1	1	1		1	1	1	1	1	1
N-acetylmuramate transport via PEP:Pyr PTS (periplasm)	1	1	1	1	1	1		0.015	0.022	1	1	1	1
N-acetylmuramate transport via diffusion (extracellular to periplasm)	1	1	1	1	1	1		0.12	0.12	1	1	1	1
N-acetylneuraminate proton symport (periplasm)	1	1	1	1	1	1		1	1	1	1	1	1
N-acetylneuraminate transport via diffusion (extracellular to periplasm)	1	1	1	1	1	1		1	1	1	1	1	1
N-Acetylneuraminate lyase	1	1	1	1	1	1		1	1	1	1	1	1
acyl-CoA dehydrogenase (butanoyl-CoA)	0.479	0.976	0.949	0.547	0.458	0.35		1	0.997	0.996	0.988	0.999	0.999
acyl-CoA dehydrogenase (hexanoyl-CoA)	0.474	0.976	0.949	0.544	0.458	0.35		1	0.997	0.996	0.991	1	0.999
acyl-CoA dehydrogenase (octanoyl-CoA)	0.029	0.091	0.586	0.209	0.534	0.034		0.626	0.987	0.952	0.676	0.588	0.507
acyl-CoA dehydrogenase (decanoyl-CoA)	0.002	0.93	0.843	0.163	0.441	0.022		0.444	0.968	0.869	0.889	0.446	0.739
acyl-CoA dehydrogenase (dodecanoyl-CoA)	0.03	0.177	0.849	0.229	0.855	0.055		0.468	0.969	0.886	0.888	0.453	0.732
acyl-CoA dehydrogenase (tetradecanoyl-CoA)	0.002	0.005	0.394	0.131	0.426	0.025		0.47	0.971	0.889	0.903	0.454	0.745
acyl-CoA dehydrogenase (hexadecanoyl-CoA)	0.025	0	0.03	0.596	0.417	0.196		0.611	0.984	0.946	0.61	0.583	0.464
acyl-CoA dehydrogenase (octadecanoyl-CoA)	0.027	0.023	0.239	0.056	0.009	0.051		0.747	0.676	0.97	0.787	0.785	0.642
Acetyl-CoA ACP transacylase	0.553	0.505	0.614	0.57	0.51	0.381		0.967	0.981	0.996	0.99	1	0.985
acetylornithine deacetylase	1	1	1	1	1	1		0.962	0.966	0.953	0.984	0.993	0.978
arabinose modified core oligosaccharide lipid A transport via ABC system (periplasm to extracellular)	0.713	0.688	0.742	0.775	0.682	0.585		0.064	0.035	0.093	0.461	0.13	0.062
aconitate isomerase (spontaneous)	0.796	0.981	0.827	0.992	0.987	0.691		1	0.132	1	0.08	0.132	1
Trans-aconitate methyltransferase	1	1	1	1	1	1		0.895	0.886	0.914	0.932	0.882	0.837
aconitase (half-reaction A, Citrate hydro-lyase)	0.759	0.978	0.658	0.093	0.701	0.385		0.751	0.704	0.975	0.769	0.779	0.657
aconitase (half-reaction B, Isocitrate hydro-lyase)	0.745	0.992	0.656	0.128	0.77	0.373		0.751	0.7	0.975	0.769	0.779	0.658
acetylornithine transaminase	0.962	0.966	0.953	0.984	0.993	0.978		1	1	1	1	1	0.169
acyl-(acyl carrier protein):phosphate acyltransferase (C12:0)	1	1	1	1	1	1		0.384	0.964	0.874	0.474	0.388	0.27
acyl-(acyl carrier protein):phosphate acyltransferase (C14:0)	1	1	1	1	1	1		0.671	0.622	0.68	0.755	0.668	0.58
acyl-(acyl carrier protein):phosphate acyltransferase (C14:1)	1	1	1	1	1	1		0.608	0.985	0.947	0.666	0.587	0.499
acyl-(acyl carrier protein):phosphate acyltransferase (C16:0)	1	1	1	1	1	1		0.971	0.964	0.959	0.949	0.99	0.955
acyl-(acyl carrier protein):phosphate acyltransferase (C16:1)	1	1	1	1	1	1		0.965	0.957	0.974	0.965	0.997	0.952
acyl-(acyl carrier protein):phosphate acyltransferase (C18:0)	1	1	1	1	1	1		0.772	0.706	0.98	0.812	0.789	0.665
acyl-(acyl carrier protein):phosphate acyltransferase (C18:1)	1	1	1	1	1	1		0.352	0.93	0.8	0.809	0.31	0.603
acyl-carrier protein synthase	1	1	1	1	1	1		1	1	1	1	1	1
acetyl-CoA synthetase	1	1	1	1	1	1		1	1	1	1	1	1
O-Acetyl-L-serine transport via diffusion (extracellular to periplasm)	0.882	0.872	0.906	0.995	0.889	0.999		0.879	0.87	0.9	1	1	1
O-Acetyl-L-serine export via facilitated transport	1	1	1	1	1	1		0.882	0.872	0.906	0.995	0.89	0.999
acetate reversible transport via proton symport (periplasm)	0.962	0.986	0.994	0.95	0.998	0.976		1	1	1	1	1	0.025
Na+/Acetate symport (periplasm)	1	1	1	1	1	1		1	1	1	1	1	1
Acetate transport via diffusion (extracellular to periplasm)	0.477	0.971	0.891	0.901	0.454	0.744		1	1	1	1	1	0.149
Adenosine deaminase	1	1	1	1	1	1		0.964	0.968	0.973	0.862	0.996	0.955
4-aminobenzoate synthase	0.123	0.132	1	1	1	0.169		0.739	0.703	0.396	0.439	0.297	0.539
4-amino-4-deoxychorismate synthase	0.242	0.239	1	1	0.239	0.328		0.687	0.659	0.358	0.402	0.633	0.477
adenine deaminase	1	1	1	1	1	1		0.552	0.982	0.918	0.582	0.574	0.437
adenine transport via proton symport (reversible) (periplasm)	0.724	0.367	0.776	0.184	0.333	0.2		0.02	1	1	1	1	1
adenine transport via diffusion (extracellular to periplasm)	0.724	0.367	0.776	0.184	0.333	0.2		0.113	1	1	1	1	1
adenylate kinase	1	1	1	1	1	1		1	1	1	1	1	1
adentylate kinase (GTP)	1	1	1	1	1	1		0.935	0.942	1	1	1	1
adentylate kinase (ITP)	0.931	0.955	0.946	0.92	0.985	0.917		0.883	0.884	0.894	0.914	0.861	0.829
adenosylmethionine decarboxylase	1	1	1	1	0.149	1		0.889	0.956	0.986	0.744	0.989	0.931
adenylate cyclase	1	0.137	0.106	1	1	0.18		0.916	0.942	0.97	0.959	0.998	0.947
adenosine kinase	1	1	1	1	1	1		0.934	0.966	0.973	0.973	0.989	0.971
adenosine hydrolase	1	1	1	1	1	1		0.739	0.739	0.797	0.831	0.757	0.682
adenosine transport in via proton symport (periplasm)	1	1	1	1	1	1		1	0.243	0.211	1	1	0.379
adenosine transport in via proton symport, reversible (periplasm)	1	1	1	1	1	1		1	0.243	0.211	1	1	0.379
adenosine transport via diffusion (extracellular to periplasm)	0.934	0.967	0.98	0.914	0.983	0.938		1	1	1	1	1	1
Adenosyl cobinamide kinase	1	1	1	1	1	1		0.029	0.229	0.024	0.213	0.268	0.322
Adenosylcobalamin 5'-phosphate synthase	1	1	1	1	1	1		0.039	0.311	0.032	0.248	0.339	0.427
Adenosylcobalamin transport via ABC system (periplasm)	1	1	1	1	1	1		1	1	1	1	1	1
Adenosylcobalimin transport via ton system (extermal)	1	1	1	1	1	1		1	1	1	1	1	1
ADPribose diphosphatase	1	1	1	1	1	1		0.738	0.697	0.978	0.793	0.784	0.675
adenine phosphoribosyltransferase	1	1	1	1	1	1		0.889	0.958	0.955	0.982	0.997	0.955
adenylyl-sulfate kinase	0.881	0.895	0.899	0.929	0.856	0.846		0.58	0.982	0.932	0.652	0.584	0.481
adenylsuccinate lyase	0.904	0.868	0.906	0.905	0.875	0.838		0.555	0.508	0.635	0.586	0.512	0.404
adenylosuccinate lyase	0.897	0.883	0.907	0.911	0.865	0.848		0.976	0.973	0.977	0.929	0.984	0.947
adenylosuccinate synthase	1	1	1	1	1	1		0.555	0.508	0.635	0.586	0.512	0.404
N-acetylglucosamine-6-phosphate deacetylase	0.712	0.683	0.718	0.747	0.673	0.584		0.776	0.722	0.984	0.818	0.789	0.669
N-Acetyl-D-glucosamine(anhydrous)N-Acetylmuramyl-tripeptide amidase	1	1	1	1	1	1		0.288	0.389	0.448	0.753	0.629	0.13
N-Acetyl-D-glucosamine(anhydrous)N-Acetylmuramyl-tripeptide amidase (periplasm)	1	1	1	1	1	1		0.894	0.941	0.979	0.957	0.999	0.945
N-Acetyl-D-glucosamine(anhydrous)N-Acetylmuramyl-tripeptide beta -1,4-N-acetylglucosaminidase	1	1	1	1	1	1		0.773	0.402	0.873	0.257	0.561	0.256
GlcNAc-anhMurNAc tripeptide transport in via proton symport (periplasm)	1	1	1	1	1	1		0.946	0.977	0.992	0.955	0.999	0.981
N-Acetyl-D-glucosamine(anhydrous)N-Acetylmuramyl-tetrapeptide amidase	1	1	1	1	1	1		0.807	0.55	0.867	0.361	0.578	0.386
N-Acetyl-D-glucosamine(anhydrous)N-Acetylmuramyl-tetrapeptide amidase (periplasm)	1	1	1	1	1	1		0.77	0.725	0.98	0.809	0.786	0.684
N-Acetyl-D-glucosamine(anhydrous)N-Acetylmuramyl-tetrapeptide L,D-carboxypeptidase	1	1	1	1	1	1		0.949	0.973	0.996	0.993	1	0.978
N-Acetyl-D-glucosamine(anhydrous)N-Acetylmuramyl-tetrapeptide L,D-carboxypeptidase (periplasmic)	1	1	1	1	1	1		0.872	0.915	0.972	0.899	0.991	0.916
N-Acetyl-D-glucosamine(anhydrous)N-Acetylmuramyl-tetrapeptide beta -1,4-N-acetylglucosaminidase	1	1	1	1	1	1		0.681	0.708	0.782	0.809	0.758	0.675
GlcNAc-anhMurNAc tetrapeptide transport in via proton symport (periplasm)	1	1	1	1	1	1		0.907	0.937	0.955	0.887	0.992	0.899
N-Acetyl-D-glucosamine(anhydrous)N-Acetylmuramyl beta -1,4-N-acetylglucosaminidase	1	1	1	1	1	1		0.888	0.935	0.974	0.936	0.994	0.963
ADP-D-glycero-D-manno-heptose epimerase	0.733	0.648	0.78	0.776	0.674	0.803		0.985	0.999	0.998	0.992	1	0.996
agmatinase	1	1	1	1	1	1		0.989	0.996	0.997	0.878	0.998	0.991
GlcNAc-anhMurNAc transport in via proton symport (periplasm)	1	1	1	1	1	1		0.56	0.983	0.942	0.672	0.587	0.499
agmatine transport via diffusion (extracellular to periplasm)	0.954	0.954	0.968	0.899	0.987	0.91		1	1	1	1	1	1
1-tetradecanoyl-sn-glycerol 3-phosphate O-acyltransferase (n-C12:0)	1	1	1	1	1	1		0.438	0.962	0.877	0.89	0.447	0.711
1-tetradecanoyl-sn-glycerol 3-phosphate O-acyltransferase (n-C14:0)	1	1	1	1	1	1		0.557	0.982	0.911	0.64	0.582	0.436
1-tetradec-7-enoyl-sn-glycerol 3-phosphate O-acyltransferase (n-C14:1)	1	1	1	1	1	1		0.993	0.997	1	0.939	1	0.989
1-hexadecanoyl-sn-glycerol 3-phosphate O-acyltransferase (n-C16:0)	1	1	1	1	1	1		0.972	0.956	0.943	0.944	0.979	0.947
1-hexadec-7-enoyl-sn-glycerol 3-phosphate O-acyltransferase (n-C16:1)	1	1	1	1	1	1		0.605	0.985	0.947	0.671	0.587	0.498
1-octadecanoyl-sn-glycerol 3-phosphate O-acyltransferase (n-C18:0)	1	1	1	1	1	1		0.343	0.271	0.346	0.834	0.525	0.388
1-octadec-7-enoyl-sn-glycerol 3-phosphate O-acyltransferase (n-C18:1)	1	1	1	1	1	1		0.235	0.944	0.79	0.281	0.206	0.111
N-acetyl-g-glutamyl-phosphate reductase	0.93	0.931	0.947	0.99	0.993	0.939		0.889	0.89	0.901	0.912	0.853	0.833
silver transport out via proton antiport	1	1	1	1	1	1		1	1	1	1	1	1
S-adenosylhomocysteine nucleosidase	1	1	1	1	1	1		0.432	0.388	0.515	0.495	0.391	0.285
phosphoribosylaminoimidazolecarboxamide formyltransferase	0.878	0.987	0.291	0.269	0.85	0.423		0.231	0.944	0.784	0.279	0.204	0.104
phosphoribosylaminoimidazole carboxylase	1	1	1	1	1	1		0.975	0.973	0.977	0.929	0.983	0.947
phosphoribosylaminoimidazole carboxylase (mutase rxn)	0.975	0.973	0.977	0.929	0.983	0.947		1	1	1	1	1	1
2-Oxogluterate dehydrogenase	1	1	1	1	1	1		0.938	0.92	0.947	0.961	0.988	0.947
2-oxoglutarate reversible transport via symport (periplasm)	0.724	0.671	0.751	0.758	0.674	0.601		0.015	1	1	0.007	1	1
alpha-ketoglutarate transport via diffusion (extracellular to periplasm)	0.724	0.671	0.751	0.757	0.674	0.602		0.113	1	1	0.09	1	1
D-alanine-D-alanine dipeptidase	1	1	1	1	1	1		0.683	0.637	0.729	0.741	0.67	0.548
D-alanyl-D-alanine (DalaDala) transport via ABC system (periplasm)	1	1	1	1	1	1		0.715	0.362	0.778	0.188	0.333	0.196
D-alanine-D-alanine ligase (reversible)	1	1	1	1	0.264	0.4		0.742	0.686	0.979	0.781	0.783	0.644
D-alanyl-D-alanine (DalaDala) transport via diffusion (extracellular to periplasm)	0.916	0.949	0.951	0.892	0.991	0.881		1	1	1	1	0.118	0.176
L-alanyl-gamma-glutamate epimerase	1	1	1	1	1	1		0.938	0.965	0.965	0.959	0.996	0.962
alanine racemase	1	1	0.791	0.749	0.356	0.799		0.212	0.381	0.424	0.826	0.579	0.198
D-alanine transaminase	1	1	1	1	1	1		0.294	0.234	0.31	0.763	0.632	0.125
L-alanine transaminase	1	1	1	1	1	1		1	1	1	1	1	1
alanine transaminase	1	1	1	1	1	1		0.939	0.928	0.935	0.845	0.974	0.812
Alanyl-tRNA synthetase	1	1	1	1	1	1		0.888	0.904	0.911	0.9	0.867	0.843
L-alanine transport via ABC system (periplasm)	1	1	1	1	1	1		0.731	0.714	0.982	0.782	0.784	0.671
L-alanine transport in via proton symport (periplasm)	1	1	1	1	1	1		1	1	0.011	0.007	0.02	1
L-alanine reversible transport via proton symport (periplasm)	1	1	1	1	1	1		1	1	0.011	0.007	0.02	1
L-alanine transport in via sodium symport (periplasm)	1	1	1	1	1	1		1	1	1	1	1	1
L-alanine transport via diffusion (extracellular to periplasm)	0.972	0.968	0.986	0.908	0.99	0.924		1	1	0.104	0.076	0.124	1
alcohol dehydrogenase (glycerol)	0.911	0.945	0.98	0.851	0.993	0.9		1	1	1	1	1	1
alcohol dehydrogenase (ethanol)	0.988	0.979	0.985	0.953	0.997	0.975		1	1	1	1	1	1
aldehyde dehydrogenase (phenylacetaldehyde, NAD)	1	1	1	1	1	1		1	1	1	1	0	1
aldehyde dehydrogenase (acetaldehyde, NAD)	1	1	1	1	1	1		0.894	0.943	0.924	0.962	0.989	0.968
aldehyde dehydrogenase (acetaldehyde, NADP)	1	1	1	1	1	1		0.927	0.96	0.969	0.987	0.999	0.975
aldehyde dehydrogenase (propanal, NADP)	1	1	1	1	1	1		1	1	1	1	0.002	1
aldehyde dehydrogenase (butanal, NAD)	1	1	1	1	1	1		0.009	1	1	0.003	0.008	0.013
Allose kinase	1	1	1	1	1	1		1	1	1	0.001	1	0.007
Allose 6-phosphate isomerase	0.898	0.873	0.901	0.915	0.869	0.834		1	1	1	0.001	1	0.022
allantoate amidohydrolase	1	1	1	1	1	1		0.826	0.558	0.872	0.317	0.576	0.357
allantoinase	1	1	1	1	1	1		0.826	0.557	0.872	0.317	0.576	0.357
allantoin transport in via proton symport (periplasm)	0.67	0.69	0.973	0.807	0.786	0.645		1	1	1	1	1	1
allantoin transport via diffusion (extracellular to periplasm)	0.67	0.69	0.973	0.807	0.786	0.645		1	1	1	1	1	1
Allulose 6-phosphate epimerase	0.823	0.78	0.819	0.838	0.748	0.697		1	1	1	0.004	1	0.045
D-allose transport via ABC system (periplasm)	1	1	1	1	1	1		1	1	1	0.009	1	0.033
Allose transport via diffusion (extracellular to periplasm)	1	1	1	0.086	1	0.14		1	1	1	0.086	1	0.178
apolipoprotein N-acyltransferase (phosphatidylethanolamine, periplasm)	1	1	1	1	1	1		1	1	1	1	1	1
apolipoprotein N-acyltransferase (phosphatidylglycerol, periplasm)	1	1	1	1	1	1		1	1	1	1	1	1
aldose reductase (methylglyoxal)	1	0.114	1	1	1	1		0.959	0.963	0.982	0.969	0.993	0.972
aldose reductase (acetol)	1	1	1	1	1	1		0.959	0.96	0.982	0.969	0.993	0.972
altronate hydrolase	1	1	1	1	1	1		1	0.016	1	1	0.011	1
anhydrous-N-Acetylmuramyl-tripeptide amidase	1	1	1	1	1	1		0.931	0.943	0.98	0.986	0.997	0.954
anhydrous-N-Acetylmuramyl-tetrapeptide amidase	1	1	1	1	1	1		0.895	0.932	0.967	0.778	0.994	0.854
anhydrous-N-Acetylmuramyl-tetrapeptide L,D-carboxypeptidase	1	1	1	1	1	1		0.945	0.926	0.936	0.954	0.985	0.933
Amylomaltase (maltotriose)	1	1	1	1	1	1		0	0.033	0.311	1	1	0.675
Amylomaltase (maltotetraose)	1	1	1	1	1	1		0	0.033	0.311	1	1	0.675
Amylomaltase (maltopentaose)	1	1	1	1	1	1		0	0.033	0.311	1	1	0.675
Amylomaltase (maltohexaose)	1	1	1	1	1	1		0	0.033	0.311	1	1	0.675
N-acetylmannosamine 6-phosphate epimerase	0.898	0.898	0.885	0.898	0.888	0.817		1	1	1	1	1	1
N-acetyl-D-mannosamine kinase	1	1	1	1	1	1		1	1	1	1	1	1
adenosylmethionine-8-amino-7-oxononanoate transaminase	1	1	1	1	1	1		0.675	0.675	0.738	1	0.961	0.994
S-adenosylmethione:2-demthylmenaquinole methyltransferase (menaquinone 8)	1	1	1	1	1	1		0.792	0.737	0.988	0.82	0.789	0.689
4-amino-2-methyl-5-phosphomethylpyrimidine synthetase	1	1	1	1	1	1		0.569	0.529	0.583	0.639	0.537	0.409
AMP nucleosidase	1	1	1	1	1	1		0.903	0.934	0.972	0.98	0.995	0.958
alanyl aminopeptidase (cys-gly)	0.88	0.895	0.901	0.913	0.877	0.834		0.473	0.973	0.893	0.905	0.454	0.746
aminopeptidase (pro-gly)	1	1	1	1	1	1		1	1	0	1	1	1
AMP transport via diffusion (extracellular to periplasm)	1	1	1	1	1	1		1	1	1	1	1	1
GlcNAc-anhMurNAc transport via diffusion (extracellular to periplasm)	0.633	0.582	0.689	0.682	0.582	0.504		1	0.121	1	1	1	1
1,6-anhydrous-N-Acetylmuramate kinase	1	1	1	1	1	1		0.79	0.887	0.945	0.894	0.986	0.889
anthranilate phosphoribosyltransferase	1	1	1	0.051	0.11	1		0.815	0.854	0.902	0.862	0.959	0.773
anthranilate synthase	0.755	0.761	1	0.07	0.134	0.86		0.832	0.869	0.901	0.863	0.955	0.791
L-2-amino-3-oxobutanoate decarboxylation (spontaneous)	1	1	1	1	1	1		0.898	0.957	0.966	0.946	0.992	0.962
8-amino-7-oxononanoate synthase	1	1	1	0.16	1	0.305		0.609	0.595	0.645	1	0.919	1
Ap4A hydrolase	1	1	1	1	1	1		0.929	0.95	0.935	0.988	0.996	0.952
Ap4A synthetase	1	1	1	1	1	1		0.929	0.95	0.935	0.988	0.996	0.952
Ap5A hydrolase	1	1	1	1	1	1		1	1	1	1	1	1
aminopropylcadaverine synthase	1	1	1	1	1	1		0.896	0.885	0.907	0.925	0.877	0.84
acyl-phosphate:glycerol-3-phosphate acyltransferase (C12:0)	1	1	1	1	1	1		0.704	0.674	0.974	0.799	0.784	0.621
acyl-phosphate:glycerol-3-phosphate acyltransferase (C14:0)	1	1	1	1	1	1		0.943	0.955	0.964	0.981	0.996	0.977
acyl-phosphate:glycerol-3-phosphate acyltransferase (C14:1)	1	1	1	1	1	1		0.582	0.984	0.95	0.555	0.586	0.482
acyl-phosphate:glycerol-3-phosphate acyltransferase (C16:0)	1	1	1	1	1	1		0.724	0.678	0.975	0.817	0.786	0.663
acyl-phosphate:glycerol-3-phosphate acyltransferase (C16:1)	1	1	1	1	1	1		0.902	0.939	0.96	0.958	0.993	0.956
acyl-phosphate:glycerol-3-phosphate acyltransferase (C18:0)	1	1	1	1	1	1		0.725	0.687	0.98	0.782	0.786	0.661
acyl-phosphate:glycerol-3-phosphate acyltransferase (C18:1)	1	1	1	1	1	1		0.859	0.92	0.937	0.823	0.99	0.906
acylphosphatase (C12:0)	1	1	1	1	1	1		0.904	0.937	0.972	0.982	0.996	0.952
acylphosphatase (C14:0)	1	1	1	1	1	1		0.932	0.939	0.961	0.968	0.991	0.94
acylphosphatase (C14:1)	1	1	1	1	1	1		0.425	0.96	0.85	0.877	0.448	0.7
acylphosphatase (C16:0)	1	1	1	1	1	1		0.645	0.671	0.964	0.985	0.999	0.631
acylphosphatase (C16:1)	1	1	1	1	1	1		0.936	0.918	0.947	0.881	0.99	0.867
acylphosphatase (C18:0)	1	1	1	1	1	1		0.889	0.876	0.909	1	0.895	1
acylphosphatase (C18:1)	1	1	1	1	1	1		0.921	0.959	0.982	0.976	0.998	0.968
aminopropanol dehydrogenase reversible	1	1	1	1	1	1		0.899	0.867	0.881	0.91	0.875	0.83
5-amino-6-(5-phosphoribosylamino)uracil reductase	1	1	1	1	1	1		0.93	0.69	0.992	0.442	0.696	0.55
L-arabinose isomerase	1	1	1	1	0.144	0.166		1	1	1	1	0.003	0.002
aerobactin reductase	1	1	1	1	1	1		0.071	0.053	0.103	0.365	0.152	0.048
aerobactin reductase	1	1	1	1	1	1		0.957	0.984	0.991	0.994	1	0.97
aerobactin reductase	1	1	1	1	1	1		0.724	0.359	0.778	0.182	0.333	0.196
aerobactin transport via ABC system (periplasm)	1	1	1	1	1	1		0.692	0.656	0.71	0.745	0.668	0.585
aerobactin Fe-loading reaction (spontaneous)	1	1	1	1	1	1		0.985	0.984	0.979	0.988	0.998	0.985
aerobactin secretion (to extracellular)	1	1	1	1	1	1		0.975	0.987	0.958	0.923	0.997	0.969
aerobactin transport via ton system (extracellular)	1	1	1	1	1	1		0.692	0.656	0.71	0.745	0.668	0.585
aerobactin secretion (to periplasm)	1	1	1	1	1	1		0.975	0.987	0.958	0.923	0.997	0.969
arbutin transport via PEP:Pyr PTS (periplasm)	1	1	1	1	1	1		1	1	1	0.007	0.014	1
arbutin transport via diffusion (extracellular to periplasm)	1	1	1	1	1	1		1	1	1	0.077	0.126	1
L-arabinose transport via ABC system (periplasm)	1	1	1	1	1	1		0.779	0.723	0.981	0.795	0.789	0.677
L-arabinose transport via proton symport (periplasm)	0.942	0.913	0.938	0.942	0.991	0.913		0.906	0.961	0.982	0.942	0.992	0.948
L-arabinose transport via proton antiport (periplasm)	1	1	1	1	1	1		0.944	0.95	0.985	0.961	0.996	0.96
L-arabinose transport via diffusion (extracellular to periplasm)	1	1	1	1	0.001	0.005		1	1	1	1	0.124	0.142
Arginine/agmatine antiport (periplasm)	0.62	0.985	0.945	0.669	0.587	0.494		0.931	0.964	0.977	0.98	0.998	0.968
arginine decarboxylase	1	1	1	1	1	1		0.615	0.984	0.95	0.6	0.585	0.494
arginine decarboxylase	1	1	1	1	1	1		0.894	0.883	0.918	0.997	0.896	1
arginine/ornithine antiporter (periplasm)	1	0.077	1	0.04	1	0.139		0.965	0.975	0.968	0.968	0.988	0.977
argininosuccinate lyase	0.893	0.881	0.9	0.914	0.886	0.844		0.975	0.976	0.985	0.91	0.993	0.973
argininosuccinate synthase	1	1	1	1	1	1		0.975	0.975	0.985	0.91	0.993	0.973
Arginyl-tRNA synthetase	1	1	1	1	1	1		0.896	0.883	0.907	0.917	0.88	0.858
L-arginine transport via ABC system (periplasm)	1	1	1	1	1	1		0.615	0.643	0.713	0.725	0.666	0.565
L-arginine transport out via proton antiport (cytoplasm to periplasm)	1	1	1	1	1	1		0.914	0.961	0.959	0.963	0.986	0.98
L-arginine transport via diffusion (extracellular to periplasm)	0.334	0.268	0.354	0.786	0.68	0.17		1	1	1	0.093	1	0.157
aspartate-semialdehyde dehydrogenase	0.888	0.92	0.933	0.978	0.999	0.953		0.004	0.051	0.198	0.168	0.054	0.383
L-ascorbate 6-phosphate lactonase	1	1	1	1	1	1		1	1	1	1	0.338	1
L-ascorbate transport via PEP:Pyr PTS (periplasm)	1	1	1	1	1	1		1	1	1	1	1	1
L-ascorbate transport via diffusion (extracellular to periplasm)	1	1	1	1	1	1		1	1	1	1	1	1
L-asparaginase	1	1	1	1	1	1		0.929	0.845	0.909	0.898	0.971	0.877
L-asparaginase	1	1	1	1	1	1		0.782	0.731	0.985	0.792	0.789	0.679
asparagine synthase (glutamine-hydrolysing)	1	1	1	1	1	1		0.575	0.983	0.939	0.651	0.586	0.488
asparagine synthetase	1	1	1	1	1	1		0.871	0.92	0.923	0.956	0.981	0.933
Asparaginyl-tRNA synthetase	1	1	1	1	1	1		0.9	0.878	0.914	0.897	0.892	0.838
L-asparagine transport via ABC system (periplasm)	1	1	1	1	1	1		0.779	0.723	0.981	0.795	0.789	0.677
L-asparagine reversible transport via proton symport (periplasm)	0.155	0.882	0.68	0.714	0.165	0.443		1	1	1	1	1	0.027
L-asparagine transport via diffusion (extracellular to periplasm)	0.989	0.986	0.992	0.97	0.996	0.982		1	1	1	1	1	0.15
arsenite efflux via ATP hydrolysis (periplasm)	1	1	1	1	1	1		1	1	1	1	1	1
arsenite transport via diffusion (extracellular to periplasm)	1	1	1	1	1	1		0.867	0.89	0.895	0.91	0.868	0.859
aspartate 1-decarboxylase	1	1	0.001	0.001	0.001	1		0.078	0.019	0.056	0.037	0.003	0.018
aspartate carbamoyltransferase	1	1	1	1	1	1		0.183	0.885	0.691	0.702	0.162	0.445
aspartate kinase	0	0.088	0.049	0.201	0.077	0.443		0.888	0.92	0.934	0.978	0.999	0.952
L-aspartate oxidase	1	1	1	1	1	1		0.88	0.609	0.892	0.374	0.59	0.407
L-aspartate oxidase	1	1	1	1	1	1		0.88	0.609	0.892	0.374	0.59	0.407
L-aspartate oxidase	1	1	1	1	1	1		0.88	0.609	0.892	0.374	0.59	0.407
L-aspartate oxidase	1	1	1	1	1	1		0.88	0.609	0.892	0.374	0.59	0.407
L-aspartase	1	1	1	1	1	1		0.767	0.71	0.976	0.815	0.788	0.678
aspartate transaminase	0.799	0.774	0.826	0.835	0.763	0.719		0.172	0.097	0.048	0	0.004	0.009
Aspartyl-tRNA synthetase	1	1	1	1	1	1		0.875	0.869	0.885	0.918	0.867	0.857
L-aspartate transport via ABC system (periplasm)	1	1	1	1	1	1		0.963	0.966	0.978	0.994	0.996	0.973
Aspartate transport via proton symport (2 H) (periplasm)	1	1	1	1	1	1		0.869	0.91	0.912	0.913	0.981	0.902
L-asparate transport via proton symport (3 H) (periplasm)	1	1	1	1	1	1		0.914	0.938	0.967	0.932	0.986	0.951
L-aspartate transport in via proton symport (periplasm)	1	1	1	1	1	1		1	1	1	1	1	1
L-aspartate transport in via proton symport (periplasm) reversible	1	1	1	1	1	1		0.962	0.954	0.975	0.992	0.998	0.97
L-aspartate transport via diffusion (extracellular to periplasm)	0.719	0.667	0.746	0.73	0.668	0.597		1	0.118	1	0.105	0.139	1
arsenate reductase	1	1	1	1	1	1		1	1	1	1	1	1
Arginine succinyltransferase	1	1	1	0.237	1	0.088		0.962	0.962	0.977	0.795	0.997	0.887
L-allo-threonine dehydrogenase	0.685	0.646	0.736	0.75	0.673	0.561		0.11	1	0.103	1	0.126	1
ATP amine hydrolysis (spontaneous)	1	1	1	1	1	0.314		0.915	0.944	0.958	0.975	0.987	0.963
ATP maintenance requirement	1	1	1	1	1	1		0.944	0.934	0.974	0.979	0.999	0.966
ATP phosphoribosyltransferase	1	1	0.556	0.525	1	0.146		0.622	0.605	0.668	0.676	0.61	0.485
ATP synthase (four protons for one ATP) (periplasm)	0.728	0.762	0.832	0.985	0.996	0.92		0.061	0.016	0.008	0.001	0	0.012
beta-alanine transport in via proton symport (periplasm)	1	1	1	1	1	1		1	1	0.012	0.011	0.013	1
beta-alanine transport via diffusion (extracellular to periplasm)	1	1	0.11	0.077	0.11	1		1	1	0.101	0.087	0.13	1
betaine-aldehyde dehydrogenase	1	1	1	1	1	1		0.883	0.886	0.901	0.925	1	0.851
betaine-aldehyde dehydrogenase	1	1	1	1	1	1		0.883	0.886	0.901	0.925	1	0.851
bis-molybdenum cofactor synthase	1	1	1	1	1	1		0.718	0.681	0.734	0.779	0.657	0.55
bis-molybdopterin guanine dinucleotide synthase (single GDP)	1	1	1	1	1	1		0.803	0.764	0.814	0.849	0.771	0.666
bis-molybdopterin guanine dinucleotide synthase	1	1	1	1	1	1		0.885	0.873	0.904	0.926	0.878	0.816
3',5'-bisphosphate nucleotidase	1	1	1	1	1	1		0.927	0.961	0.978	0.99	0.999	0.983
Biotin sulfoxide reductase	1	1	1	1	1	1		1	1	1	1	1	1
Biotin sulfoxide reductase	1	1	1	1	1	1		1	1	1	1	1	1
Biotin transport via proton symport (periplasm)	1	1	1	1	1	1		1	1	1	0.009	1	0.028
Biotin transport via diffusion (extracellular to periplasm)	1	1	1	0.106	1	0.17		1	1	1	0.093	1	0.191
Biotin synthase	0.871	0.875	0.902	1	1	1		0.882	0.872	0.905	1	0.884	1
Acetyl-CoA:butyrate-CoA transferase	1	1	1	1	1	1		0.036	1	1	0.018	0.052	0.075
butanesulfonate transport via ABC system (periplasm)	1	1	1	1	1	1		0.013	1	1	0.015	0.014	0.025
butanesulfonate transport via diffusion (extracellular to periplasm)	0.116	1	1	0.076	0.125	0.159		0.12	1	1	0.099	0.116	0.162
Butyrate transport via proton symport, reversible (periplasm)	0.012	1	1	0.005	0.019	0.026		1	1	1	1	1	1
Butyrate transport via diffusion (extracellular to periplasm)	0.022	1	1	0.01	0.034	0.051		1	1	1	1	1	1
tungsten bispterin guanine dinucleotide synthase (single GDP)	1	1	1	1	1	1		0.776	0.79	0.78	0.834	0.744	0.705
tungsten bispterin guanine dinucleotide synthase	1	1	1	1	1	1		0.87	0.897	0.886	0.905	0.863	0.823
tungsten bispterin cofactor synthase	1	1	1	1	1	1		0.679	0.704	0.7	0.748	0.635	0.603
calcium (Ca+2) transport out via proton antiport (periplasm)	1	1	1	1	1	1		1	1	1	1	1	1
calcium (Ca+2) transport via diffusion (extracellular to periplasm)	1	1	1	1	1	1		0.79	0.776	0.818	0.848	0.758	0.677
Lysine/Cadaverine antiporter (periplasm)	1	1	1	1	1	1		0.74	0.701	0.982	0.754	0.784	0.652
catalase	1	1	1	1	1	1		1	1	1	1	1	1
calcium / sodium antiporter (1:1)	1	1	1	1	1	1		1	1	1	1	1	1
Cobinamide adenyltransferase	0.893	0.878	0.907	0.914	0.863	0.845		1	1	1	1	1	1
Cobinamide transport via ton system (extermal)	1	1	1	1	1	1		1	1	1	1	1	1
Cobinamide transport via ABC system (uptake, periplasm)	1	1	1	1	1	1		1	1	1	1	1	1
Cob(1)alamin transport via ABC system (periplasm)	0.173	0.602	0.158	0.464	0.614	0.713		0.828	0.773	0.791	0.856	0.753	0.722
Cob(1)alamin transport via ton system (extermal)	0.212	0.659	0.19	0.504	0.659	0.752		0.745	0.668	0.717	0.783	0.672	0.61
cob(I)alamin adenosyltransferase	0.137	0.554	0.118	0.421	0.56	0.659		0.907	0.87	0.892	0.921	0.867	0.852
carbamate deaminase	0.903	0.913	0.921	0.931	0.907	0.906		0.973	0.975	0.985	0.921	0.991	0.986
Carbamate kinase	0.634	0.643	0.786	0.99	0.832	0.965		0.976	0.964	0.999	0.8	0.998	0.952
carbamoyl-phosphate synthase (glutamine-hydrolysing)	1	1	1	1	1	1		0.964	0.965	0.957	0.936	0.994	0.959
7-cyano-7-carbaguanine synthase	1	1	1	1	1	1		0.773	0.768	1	0.824	0.752	0.98
Cadmium (Cd+2) ABC transporter (periplasm)	1	1	1	1	1	1		0.683	0.637	0.729	0.741	0.67	0.548
cadmium (Cd+2) transport out via proton antiport (periplasm)	1	1	1	1	1	1		0.971	0.975	0.98	0.922	0.996	0.934
cadmium (Cd+2) transport via diffusion (extracellular to periplasm)	1	1	1	1	1	1		1	1	1	1	1	1
cadmium (+2) transport in via permease (no H+)	1	1	1	1	1	1		0.961	0.965	0.975	0.914	0.995	0.916
CDP-Diacylglycerol pyrophostatase (n-C12:0)	1	1	1	1	1	1		0.93	0.951	0.936	0.988	0.997	0.954
CDP-Diacylglycerol pyrophostatase (n-C14:0)	1	1	1	1	1	1		0.906	0.94	0.968	0.985	0.997	0.959
CDP-Diacylglycerol pyrophostatase (n-C14:1)	1	1	1	1	1	1		0.836	0.848	0.848	0.883	0.409	0.982
CDP-Diacylglycerol pyrophostatase (n-C16:0)	1	1	1	1	1	1		0.927	0.952	0.935	0.988	0.997	0.954
CDP-Diacylglycerol pyrophostatase (n-C16:1)	1	1	1	1	1	1		0.93	0.951	0.936	0.988	0.997	0.954
CDP-Diacylglycerol pyrophostatase (n-C18:0)	1	1	1	1	1	1		0.836	0.848	0.848	0.883	0.407	0.982
CDP-Diacylglycerol pyrophostatase (n-C18:1)	1	1	1	1	1	1		0.929	0.951	0.933	0.988	0.997	0.948
7-cyano-7-deazaguanine reductase	1	1	1	1	1	1		0.882	0.873	1	0.914	0.87	1
7-deaza-7-carboxyguanine synthase	1	1	1	1	1	1		0.684	0.656	0.999	0.75	0.956	0.931
4-(cytidine 5'-diphospho)-2-C-methyl-D-erythritol kinase	1	1	0.2	1	1	0.31		0.009	0.005	0.097	0.05	0.034	0.001
cyclopropane fatty acid synthase (Phosphatidylethanolamine, n-C16:0)	1	1	1	1	1	1		0.887	0.88	0.912	0.913	0.887	0.833
cyclopropane fatty acid synthase (Phosphatidylglycerol, n-C16:0)	1	1	1	1	1	1		0.9	0.878	0.896	0.903	0.876	0.835
cyclopropane fatty acid synthase (Phosphatidylethanolamine, n-C18:0)	1	1	1	1	1	1		0.882	0.895	0.916	0.904	1	0.846
cyclopropane fatty acid synthase (Phosphatidylglycerol, n-C18:0)	1	1	1	1	1	1		0.88	0.879	1	0.914	0.876	0.83
L-Cysteinylglycine (Cys-Gly) transport via ABC system (periplasm)	1	1	1	1	1	1		0.473	0.973	0.893	0.905	0.454	0.746
L-Cysteinylglycine transport via diffusion (extracellular to periplasm)	0.885	0.916	0.937	0.932	0.982	0.86		1	1	1	1	1	1
choline transport via ABC system (periplasm)	1	1	1	1	1	1		1	1	1	0.037	1	0.126
choline transport via proton symport (periplasm)	1	1	1	1	1	1		1	1	1	0.037	1	0.126
choline transport via diffusion (extracellular to periplasm)	1	1	1	0.019	1	0.073		1	1	1	1	1	1
choline dehydrogenase	1	1	1	1	1	1		0.984	0.789	0.808	0.855	0.988	0.977
chorismate mutase	1	1	1	0.076	1	1		0.904	0.943	0.985	0.986	0.997	0.97
chorismate synthase	0.928	0.912	0.998	0.954	0.993	0.876		0.943	0.975	0.986	0.959	0.997	0.981
Chorismate pyruvate lyase	0.211	1	1	0.17	0.242	0.299		0.715	0.268	0.38	0.803	0.637	0.502
chitobiose transport via PEP:Pyr PTS (periplasm)	1	1	1	1	1	1		1	1	1	1	1	1
chitobiose transport via diffusion (extracellular to periplasm)	1	1	1	1	1	1		1	1	1	1	1	1
Cinnamate dioxygenase	1	1	1	1	1	1		1	1	1	1	1	0.158
Citrate lyase	1	1	1	1	1	1		0.93	0.961	0.974	0.976	0.999	0.969
citrate transport out via proton antiport (periplasm)	1	1	1	1	1	1		0.571	0.982	0.945	0.648	0.587	0.479
Citrate transport via succinate antiport (periplasm)	1	1	1	1	1	1		0.737	0.68	0.98	0.799	0.788	0.652
citrate transport via diffusion (extracellular to periplasm)	0.989	0.988	0.996	0.99	0.999	0.995		0.122	0.136	1	1	0.123	1
cold lipid A transport via ABC system (periplasm to extracellular)	0.883	0.892	0.896	0.914	0.875	0.84		0.365	0.291	0.359	0.852	0.526	0.404
cardiolipin hydrolase (periplasm, n-C12:0)	1	1	1	1	1	1		0.741	0.735	0.978	0.977	0.999	0.638
cardiolipin hydrolase (periplasm, n-C14:0)	1	1	1	1	1	1		0.679	0.664	0.698	0.72	0.661	0.6
cardiolipin hydrolase (periplasm, n-C14:1)	1	1	1	1	1	1		0.977	0.984	0.995	0.996	1	0.99
cardiolipin hydrolase (periplasm, n-C16:0)	1	1	1	1	1	1		0.787	0.77	0.987	0.98	1	0.675
cardiolipin hydrolase (periplasm, n-C16:1)	1	1	1	1	1	1		0.343	0.285	0.345	0.837	0.525	0.395
cardiolipin hydrolase (periplasm, n-C18:0)	1	1	1	1	1	1		0.969	0.951	0.957	0.957	0.983	0.963
cardiolipin hydrolase (periplasm, n-C18:1)	1	1	1	1	1	1		0.891	0.953	0.978	0.903	0.996	0.924
cardiolipin synthase (periplasmic, n-C12:0)	1	1	1	1	1	1		0.741	0.735	0.978	0.977	0.999	0.638
cardiolipin synthase (periplasmic, n-C14:0)	1	1	1	1	1	1		0.679	0.664	0.698	0.72	0.661	0.6
cardiolipin synthase (periplasmic, n-C14:1)	1	1	1	1	1	1		0.977	0.984	0.995	0.996	1	0.99
cardiolipin synthase (periplasmic, n-C16:0)	1	1	1	1	1	1		0.839	0.849	0.898	1	0.897	0.999
cardiolipin synthase (periplasmic, n-C16:1)	1	1	1	1	1	1		0.735	0.696	0.984	0.775	0.785	0.659
cardiolipin synthase (periplasmic, n-C18:0)	1	1	1	1	1	1		0.969	0.951	0.957	0.957	0.983	0.963
cardiolipin synthase (periplasmic, n-C18:1)	1	1	1	1	1	1		0.707	0.697	0.759	0.982	0.714	0.955
chloride transport out via proton antiport (2:1) (periplasm)	1	1	1	1	1	1		0.895	0.884	0.911	0.918	0.859	0.821
chloride (Cl-1) transport via diffusion (extracellular to periplasm)	1	1	1	1	1	1		0.802	0.765	0.822	0.833	0.753	0.692
CMP nucleosidase	1	1	1	1	1	1		0.927	0.951	0.933	0.983	0.991	0.952
CMP transport via diffusion (extracellular to periplasm)	1	1	1	1	1	1		1	1	1	1	1	1
Chloramphenicol transport via diffusion (extracellular to periplasm)	1	1	1	1	1	1		0.407	0.376	0.443	0.96	0.371	0.9
Chloramphenicol transport via TolC system	1	1	1	1	1	1		0.407	0.376	0.443	0.96	0.371	0.9
CO2 transport via diffusion (extracellular to periplasm)	0.711	0.659	0.736	0.722	0.671	0.575		0.717	0.656	0.716	0.741	0.673	0.577
CO2 transporter via diffusion (periplasm)	0.744	0.706	0.98	0.802	0.785	0.675		0.94	0.945	0.956	0.914	0.979	0.936
Cobalt (Co+2) ABC transporter (periplasm)	1	1	1	1	1	1		0.683	0.637	0.729	0.741	0.67	0.548
cobalt (Co+2) transport out via proton antiport (periplasm)	1	1	1	1	1	1		0.971	0.975	0.98	0.922	0.996	0.934
cobalt (Co+2) transport via diffusion (extracellular to periplasm)	1	1	1	1	1	1		0.773	0.789	0.792	0.837	0.793	0.709
cobalt transport in via permease (no H+)	1	1	1	1	1	1		0.962	0.965	0.975	0.914	0.995	0.916
Lipid A core kinase (periplasm)	1	1	1	1	1	1		0.996	0.999	0.999	0.976	0.999	0.998
core oligosaccharide lipid A diphosphate transport via ABC system (periplasm to extracellular)	1	1	1	1	1	1		0.997	0.999	0.999	0.981	0.999	0.998
core oligosaccharide lipid A transport via ABC system (periplasm)	0.511	0.505	0.569	0.602	0.505	0.452		0.992	0.999	0.996	0.998	1	1
core oligosaccharide lipid A transport via ABC system (periplasm to extracellular)	1	1	1	1	1	1		0.79	0.768	0.985	0.982	1	0.679
coprogen(Fe(III)) reductase	1	1	1	1	1	1		0.988	0.989	0.978	0.985	0.995	0.979
coprogen(Fe(III)) reductase	1	1	1	1	1	1		0.917	0.951	0.984	0.97	1	0.963
coprogen(Fe(III)) reductase	1	1	1	1	1	1		0.956	0.979	0.994	0.992	1	0.988
coprogen unloaded secretion (extracellular)	1	1	1	1	1	1		0.977	0.975	0.94	0.995	0.999	0.983
coprogen unloaded secretion	1	1	1	1	1	1		0.977	0.975	0.94	0.995	0.999	0.983
coprogen transport via ABC system (periplasm)	1	1	1	1	1	1		0.361	0.274	0.348	0.813	0.52	0.383
coprogen Fe-loading reaction (spontaneaous)	1	1	1	1	1	1		0.986	0.984	0.968	0.936	0.987	0.959
Coprogen transport via ton system (extracellular)	1	1	1	1	1	1		0.361	0.274	0.348	0.813	0.52	0.383
6-carboxy-5,6,7,8-tetrahydropterin synthase	1	1	1	1	1	1		0.622	0.593	0.996	0.686	0.913	0.867
cyclic pyranopterin monophosphate synthase	0.876	0.849	0.993	0.873	0.872	0.86		0.214	0.194	0.261	0.315	0.166	0.098
coproporphyrinogen oxidase (O2 required)	1	1	1	1	1	1		0.402	0.373	0.441	0.96	0.371	0.9
Oxygen Independent coproporphyrinogen-III oxidase	1	1	1	1	1	1		0.624	0.986	0.951	0.674	0.587	0.506
gamma-butyrobetainyl-CoA: carnitine CoA transferase	0.875	0.887	0.911	0.899	0.864	0.848		1	1	1	1	1	1
Carnitine-CoA Ligase	1	1	1	1	1	1		0.613	0.601	0.655	0.681	0.566	0.519
carnitine-CoA racemase	0.698	0.695	0.741	0.756	0.655	0.606		0.881	0.858	0.874	0.905	0.877	0.843
crotonobetainyl-CoA: carnitine CoA transferase	1	1	1	1	1	1		0.48	0.465	0.527	0.547	0.439	0.372
Carnityl-CoA dehydratse	1	1	1	1	1	1		0.707	0.674	0.723	0.744	0.667	0.605
D-Carnitine-CoA Ligase	1	1	1	1	1	1		0.613	0.601	0.655	0.681	0.566	0.519
D-carnitine transport via ABC system (periplasm)	1	1	1	1	1	1		0.779	0.723	0.981	0.795	0.789	0.677
D-carnitine outward transport (H+ antiport)	0.902	0.885	0.836	0.749	0.956	0.817		1	1	1	1	1	1
D-carnitine transport via diffusion (extracellular to periplasm)	1	1	1	1	1	1		1	1	1	1	1	1
[truncated: 1,711 more rows]
