# Supplementary material for: Metabolic constraints on the evolution of antibiotic resistance
Source: Mol Syst Biol. 2017 Mar 6;13(3):917. doi: 10.15252/msb.20167028 (PMC5371735; doi:10.15252/msb.20167028)
Supplement: Supplementary file 7 — Dataset EV5 [file MSB-13-917-s007.xlsx]

## Sheet: Dataset EV5
Dataset EV5
A model of central carbon metabolism in E.coli ( http://systemsbiology.ucsd.edu/Downloads/EcoliCore) is used to predict intracellular flux distribution in evolved lineages on glucose. Measured uptake/secretion rate of glucose and oxygen and growth rates are used as constraints.

## Sheet: Fitted CCM model
Reaction names	NOR 1	NOR 2	NOR 4	AMP 5	AMP 6	AMP 7	AMP 8	CHL 9	CHL 10	CHL 11	glc adapted	ac adapted	wt -ancestor
acetaldehyde dehydrogenase (acetylating)	0	-8.19161	-0.536994	-0.246369	0	0	-5.22412	0	-1.28902	-11.7327	0	0	0
acetaldehyde reversible transport	0	0	0	0	0	0	0	0	0	0	0	0	0
acetate kinase	-4.69	-1.177	-2.442	-3.505	-2.505	-1.366	-10.95	-11.9782	-11.079	-6.63	-5.287	-3.207	-4.69
aconitase (half-reaction A, Citrate hydro-lyase)	0.984222	0.509241	0.40243	0.675391	0.585843	0.811496	0.582606	0.564265	0.566423	0.586922	2.5152	1.38002	0.984222
aconitase (half-reaction B, Isocitrate hydro-lyase)	0.984222	0.509241	0.40243	0.675391	0.585843	0.811496	0.582606	0.564265	0.566423	0.586922	2.5152	1.38002	0.984222
acetate reversible transport via proton symport	-4.69	-1.177	-2.442	-3.505	-2.505	-1.366	-10.95	-11.9782	-11.079	-6.63	-5.287	-3.207	-4.69
adenylate kinase	0	0	0	0	0	0	0	0	0	0	0	0	0
2-Oxoglutarate dehydrogenase	0.251649	0	0	0	0	0.252625	0	0	0	0	1.64776	0.69384	0.251649
2-oxoglutarate reversible transport via symport	0	0	0	0	0	0	0	0	0	0	0	0	0
alcohol dehydrogenase (ethanol)	0	-8.19161	-0.536994	-0.246369	0	0	-5.22412	0	-1.28902	-11.7327	0	0	0
ATP maintenance requirement	0	0.478778	2.08714	0	4.76051	6.05847	10.1461	40.3702	5.15109	0.187153	25.0207	0.539763	0
ATP synthase (four protons for one ATP)	26.8301	13.4432	5.58691	18.0999	19.2168	23.915	0	27.0739	3.38918	4.01006	47.4695	26.0417	26.8301
Biomass Objective Function with GAM	0.679	0.472	0.373	0.626	0.543	0.518	0.54	0.523	0.525	0.544	0.804	0.636	0.679
CO2 transporter via diffusion	-13.2044	-14.1265	-2.23966	-8.77164	-8.81089	-8.01312	-1.29054	-9.09165	0	-7.76994	-18.7433	-12.3275	-13.2044
citrate synthase	0.984222	0.509241	0.40243	0.675391	0.585843	0.811496	0.582606	0.564265	0.566423	0.586922	2.5152	1.38002	0.984222
cytochrome oxidase bd (ubiquinol-8: 2 protons)	24.8388	11.5019	7.32223	17.8526	17.9514	21.7429	8.10826	25.9342	10.9018	7.16406	42.7814	24.2692	24.8388
D-lactate transport via proton symport	0	-2.01087	-11.2473	-8.49146	-8.30847	0	-12.2197	-17.6184	-6.70153	-0.598414	0	0	0
enolase	12.4407	16.5923	18.3457	19.1565	18.3957	14.2539	34.3577	35.3727	24.8678	24.9691	22.9681	12.0097	12.4407
ethanol reversible transport via proton symport	0	-8.19161	-0.536994	-0.246369	0	0	-5.22412	0	-1.28902	-11.7327	0	0	0
Acetate exchange	4.69	1.177	2.442	3.505	2.505	1.366	10.95	11.9782	11.079	6.63	5.287	3.207	4.69
Acetaldehyde exchange	0	0	0	0	0	0	0	0	0	0	0	0	0
2-Oxoglutarate exchange	0	0	0	0	0	0	0	0	0	0	0	0	0
CO2 exchange	13.2044	14.1265	2.23966	8.77164	8.81089	8.01312	1.29054	9.09165	0	7.76994	18.7433	12.3275	13.2044
Ethanol exchange	0	8.19161	0.536994	0.246369	0	0	5.22412	0	1.28902	11.7327	0	0	0
Formate exchange	0	0.723463	4.77935	2.2495	0	0	17.224	8.9602	14.6937	16.3473	0	0	0
D-Fructose exchange	0	0	0	0	0	0	0	0	0	0	0	0	0
Fumarate exchange	0	0	0	0	0	0	0	0	0	0	0	0	0
D-Glucose exchange	-8.57993	-9.951	-10.432	-11.773	-11.1016	-8.922	-18.417	-19.52	-13.646	-14.298	-14.1656	-8.17686	-8.57993
L-Glutamine exchange	0	0	0	0	0	0	0	0	0	0	0	0	0
L-Glutamate exchange	0	0	0	0	0	0	0	0	0	0	0	0	0
H+ exchange	18.3107	13.3797	25.951	26.8035	23.2912	18.6715	51.2261	49.0482	43.0058	34.4884	28.5691	17.0499	18.3107
H2O exchange	18.1505	9.37313	4.41974	13.0853	14.3515	18.7008	0	12.9014	2.53529	0	31.7538	18.0452	18.1505
D-Lactate exchange	0	2.01087	11.2473	8.49146	8.30847	0	12.2197	17.6184	6.70153	0.598414	0	0	0
L-Malate exchange	0	0	0	0	0	0	0	0	0	0	0	0	0
Ammonium exchange	-3.70245	-2.57372	-2.03389	-3.41345	-2.96087	-2.82455	-2.94451	-2.85181	-2.86272	-2.96632	-4.38405	-3.46798	-3.70245
O2 exchange	-12.4194	-5.75095	-3.66111	-8.9263	-8.97572	-10.8715	-4.05413	-12.9671	-5.45088	-3.58203	-21.3907	-12.1346	-12.4194
Phosphate exchange	-2.49784	-1.73635	-1.37216	-2.30287	-1.99753	-1.90557	-1.9865	-1.92396	-1.93132	-2.00121	-2.95767	-2.33965	-2.49784
Pyruvate exchange	0	0	0	0	1.58518	6.91438	0	0	0	0	7.15381	1.08478	0
Succinate exchange	0	0	0	0	0	0	0	0	0	0	0	0	0
fructose-bisphosphate aldolase	6.0061	8.13268	9.09228	9.36141	9.00974	6.96857	17.6469	17.5052	12.8806	12.3899	11.3429	5.84238	6.0061
fructose-bisphosphatase	0	0	0	0	0	0	0	0	0	0	0	0	0
formate transport via proton symport (uptake only)	0	0	0	0	0	0	0	0	0	0	0	0	0
formate transport via diffusion	0	0.723463	4.77935	2.2495	0	0	17.224	8.9602	14.6937	16.3473	0	0	0
fumarate reductase	0	0	0	0	0	0	0	0	0	0	0	0	0
Fructose transport via PEP:Pyr PTS (f6p generating)	0	0	0	0	0	0	0	0	0	0	0	0	0
fumarase	0.251649	0	0	0	0	0.252625	0	0	0	0	1.64776	0.69384	0.251649
Fumarate transport via proton symport (2 H)	0	0	0	0	0	0	0	0	0	0	0	0	0
glucose 6-phosphate dehydrogenase	5.69528	4.04648	2.9061	5.36673	4.65517	4.31453	0.69882	4.48371	0.729696	4.10085	6.06885	5.10554	5.69528
glyceraldehyde-3-phosphate dehydrogenase	13.4564	17.2985	18.9038	20.093	19.208	15.0288	35.1655	36.1551	25.6532	25.7829	24.1709	12.9612	13.4564
D-glucose transport via PEP:Pyr PTS	8.57993	9.951	10.432	11.773	11.1016	8.922	18.417	19.52	13.646	14.298	14.1656	8.17686	8.57993
glutamine synthetase	0.17362	0.12069	0.0953761	0.160068	0.138845	0.132453	0.138078	0.133731	0.134242	0.139101	0.205583	0.162625	0.17362
L-glutamine transport via ABC system	0	0	0	0	0	0	0	0	0	0	0	0	0
glutamate dehydrogenase (NADP)	-3.52883	-2.45303	-1.93852	-3.25338	-2.82203	-2.6921	-2.80643	-2.71808	-2.72848	-2.82722	-4.17847	-3.30536	-3.52883
glutaminase	0	0	0	0	0	0	0	0	0	0	0	0	0
glutamate synthase (NADPH)	0	0	0	0	0	0	0	0	0	0	0	0	0
L-glutamate transport via proton symport, reversible (periplasm)	0	0	0	0	0	0	0	0	0	0	0	0	0
phosphogluconate dehydrogenase	5.69528	4.04648	2.9061	5.36673	4.65517	4.31453	0.69882	4.48371	0.729696	4.10085	6.06885	5.10554	5.69528
H2O transport via diffusion	-18.1505	-9.37313	-4.41974	-13.0853	-14.3515	-18.7008	0	-12.9014	-2.53529	0	-31.7538	-18.0452	-18.1505
isocitrate dehydrogenase (NADP)	0.984222	0.509241	0.40243	0.675391	0.585843	0.811496	0.582606	0.564265	0.566423	0.586922	2.5152	1.38002	0.984222
Isocitrate lyase	0	0	0	0	0	0	0	0	0	0	0	0	0
D lactate dehydrogenase	0	-2.01087	-11.2473	-8.49146	-8.30847	0	-12.2197	-17.6184	-6.70153	-0.598414	0	0	0
malate synthase	0	0	0	0	0	0	0	0	0	0	0	0	0
Malate transport via proton symport (2 H)	0	0	0	0	0	0	0	0	0	0	0	0	0
malate dehydrogenase	0.251649	0	0	0	0	0.252625	0	0	0	0	1.64776	0.69384	0.251649
malic enzyme (NAD)	0	0	0	0	0	0	0	0	0	0	0	0	0
malic enzyme (NADP)	0	0	0	0	0	0	0	0	0	0	0	0	0
NADH dehydrogenase (ubiquinone-8 & 3 protons)	24.5871	11.5019	7.32223	17.8526	17.9514	21.4903	8.10826	25.9342	10.9018	7.16406	41.1336	23.5754	24.5871
NAD transhydrogenase	0	0	0	0	0	0	0	0	0	0	0	0	0
ammonia reversible transport	3.70245	2.57372	2.03389	3.41345	2.96087	2.82455	2.94451	2.85181	2.86272	2.96632	4.38405	3.46798	3.70245
o2 transport via diffusion	12.4194	5.75095	3.66111	8.9263	8.97572	10.8715	4.05413	12.9671	5.45088	3.58203	21.3907	12.1346	12.4194
pyruvate dehydrogenase	8.21898	10.9234	0	4.52339	5.1259	4.11886	1.55654	5.54239	0.208322	4.64105	10.8154	6.97062	8.21898
phosphofructokinase	6.0061	8.13268	9.09228	9.36141	9.00974	6.96857	17.6469	17.5052	12.8806	12.3899	11.3429	5.84238	6.0061
pyruvate formate lyase	0	0.723463	4.77935	2.2495	0	0	17.224	8.9602	14.6937	16.3473	0	0	0
glucose-6-phosphate isomerase	2.74546	5.80776	7.44944	6.27794	6.3351	4.50128	17.6074	14.9291	12.8087	10.0856	7.93189	2.94094	2.74546
phosphoglycerate kinase	-13.4564	-17.2985	-18.9038	-20.093	-19.208	-15.0288	-35.1655	-36.1551	-25.6532	-25.7829	-24.1709	-12.9612	-13.4564
6-phosphogluconolactonase	5.69528	4.04648	2.9061	5.36673	4.65517	4.31453	0.69882	4.48371	0.729696	4.10085	6.06885	5.10554	5.69528
phosphoglycerate mutase	-12.4407	-16.5923	-18.3457	-19.1565	-18.3957	-14.2539	-34.3577	-35.3727	-24.8678	-24.9691	-22.9681	-12.0097	-12.4407
phosphate reversible transport via proton symport	2.49784	1.73635	1.37216	2.30287	1.99753	1.90557	1.9865	1.92396	1.93132	2.00121	2.95767	2.33965	2.49784
phosphoenolpyruvate carboxylase	1.94574	1.35256	1.06887	1.79387	1.55602	1.48438	1.54742	1.49871	1.50444	1.55889	2.30394	1.82252	1.94574
phosphoenolpyruvate carboxykinase	0	0	0	0	0	0	0	0	0	0	0	0	0
phosphoenolpyruvate synthase	0	0	0	0	0	0	0	0	0	0	0	0	0
phosphotransacetylase	4.69	1.177	2.442	3.505	2.505	1.366	10.95	11.9782	11.079	6.63	5.287	3.207	4.69
pyruvate kinase	1.56252	5.04377	6.65125	5.26468	5.45618	3.57862	14.113	14.0825	9.44479	8.82983	6.08125	1.68021	1.56252
pyruvate reversible transport via proton symport	0	0	0	0	-1.58518	-6.91438	0	0	0	0	-7.15381	-1.08478	0
ribulose 5-phosphate 3-epimerase	3.30879	2.35838	1.66929	3.12785	2.71314	2.50401	0.0777282	2.6132	0.109094	2.34287	3.46799	2.94654	3.30879
ribose-5-phosphate isomerase	-2.38649	-1.6881	-1.23681	-2.23888	-1.94203	-1.81051	-0.621092	-1.8705	-0.620602	-1.75798	-2.60087	-2.159	-2.38649
succinate transport via proton symport (2 H)	0	0	0	0	0	0	0	0	0	0	0	0	0
succinate transport out via proton antiport	0	0	0	0	0	0	0	0	0	0	0	0	0
succinate dehydrogenase (irreversible)	0.251649	0	0	0	0	0.252625	0	0	0	0	1.64776	0.69384	0.251649
succinyl-CoA synthetase (ADP-forming)	-0.251649	0	0	0	0	-0.252625	0	0	0	0	-1.64776	-0.69384	-0.251649
transaldolase	1.77695	1.26439	0.901969	1.67692	1.45458	1.34551	0.136334	1.401	0.149309	1.26963	1.87911	1.58807	1.77695
NAD(P) transhydrogenase	0	0	0.583302	0	0	0	7.86125	0	7.54231	1.12577	0	0	0
transketolase	1.77695	1.26439	0.901969	1.67692	1.45458	1.34551	0.136334	1.401	0.149309	1.26963	1.87911	1.58807	1.77695
transketolase	1.53183	1.09399	0.767316	1.45093	1.25856	1.15851	-0.0586059	1.2122	-0.0402156	1.07325	1.58887	1.35847	1.53183
triose-phosphate isomerase	6.0061	8.13268	9.09228	9.36141	9.00974	6.96857	17.6469	17.5052	12.8806	12.3899	11.3429	5.84238	6.0061

## Sheet: Absolute measurments
Lineages	growth rate	glucose uptake	glucose uptake std	acetate secretion	acetate uptake std	oxygen uptake rate	oxygen uptake rate std
NOR 1	0.438	11.137	0.104	3.092	0.081	5.49673	1.14052
NOR 2	0.436	9.015	0.936	1.046	0.131	1.45814	0.773786
NOR 4	0.336	11.451	1.019	2.386	0.056	3.25441	0.406706
AMP 5	0.539	11.42	0.353	3.044	0.461	7.85811	1.06819
AMP 6	0.503	11.519	0.471	2.466	0.039	8.61947	0.356244
AMP 7	0.416	9.092	0.17	1.187	0.179	9.01135	1.92302
AMP 8	0.398	20.503	2.179	11.269	0.319	2.97031	1.08381
CHL 9	0.452	20.182	0.662	12.579	0.837	11.991	0.97615
CHL 10	0.429	14.945	1.299	11.28	0.201	5.09188	0.359002
CHL 11	0.426	13.247	1.051	6.574	0.056	1.19589	1.01057
glc adapted	0.666	15.805	1.647	5.189	0.098	19.7341	1.65658
ac adapted	0.586	7.314	0.963	2.537	0.67	7.13277	0.394704
wt -ancestor	0.632	8.757	1.407	4.39	0.3	14.93	2.6781
