# Supplementary material for: Metabolic constraints on the evolution of antibiotic resistance
Source: Mol Syst Biol. 2017 Mar 6;13(3):917. doi: 10.15252/msb.20167028 (PMC5371735; doi:10.15252/msb.20167028)
Supplement: Supplementary file 9 — Dataset EV7 [file MSB-13-917-s009.xlsx]

## Sheet: Dataset EV7
Gene Name	p-value		Dataset EV7: For each gene with at least a mutation in three of the lineages evolved on glucose, the absolute difference between average measured oxygen uptake rates in strains with and without gene mutations was calculated (tobs). 57 genes fulfilled this criteria. Pvalues were calculated using a permutation test: for each gene, corresponding mutated strains were randomly shuffled 1000 times. In …
acrB	0.001
acrR	0.007
ybaM	0.015
yneJ	0.041
fecA	0.007
insA	0.034
yjhF	0.003
insB	0.012
